# Supplementary material for: The interactome and proteomic responses of ALKBH7 in cell lines by in-depth proteomics analysis
Source: Proteome Sci. 2019 Dec 29;17:8. doi: 10.1186/s12953-019-0156-x (PMC6935500; doi:10.1186/s12953-019-0156-x)
Supplement: Supplementary file 1 — Additional file 1: Table S1. Target sequences of ALKBH7. Table S2. Primer sequences of ALKBH7 and GAPDH used in qPCR. Table S3. Identified proteins in IP assay for bioinformatic analysis. Table S4. Enriched Gene ontology and pathway categories in IP assay. Table S5. Sequences of 71 peptides performed in vitro demethylation assays. Table S6. Identified proteins and corresponding bioinformatic analysis in TMT-based MS/MS. Table S7. Enriched Gene ontology and pathway categories in TMT-based MS/MS. Table S8. Detailed information of proteins for protein-protein interaction. [file 12953_2019_156_MOESM1_ESM.zip › Table S1.xlsx]

## Sheet: Sheet1
Cell Line Name	Target Sequence
71	GGACTCTGAGGGAAGTCAATC
72	GCTCAGCCCGTTATGACTTCT
73	GGGATGAAGAGTCCTTCTTTG
74	GCCCGTTATGACTTCTCCCA
75	CGGGATGAAGAGTCCTTCTT
76	GCCGCTACGAATACGATCAC
77	CATGAGATCCTTCGGGATGAA
