# Supplementary material for: The interactome and proteomic responses of ALKBH7 in cell lines by in-depth proteomics analysis
Source: Proteome Sci. 2019 Dec 29;17:8. doi: 10.1186/s12953-019-0156-x (PMC6935500; doi:10.1186/s12953-019-0156-x)
Supplement: Supplementary file 1 — Additional file 1: Table S1. Target sequences of ALKBH7. Table S2. Primer sequences of ALKBH7 and GAPDH used in qPCR. Table S3. Identified proteins in IP assay for bioinformatic analysis. Table S4. Enriched Gene ontology and pathway categories in IP assay. Table S5. Sequences of 71 peptides performed in vitro demethylation assays. Table S6. Identified proteins and corresponding bioinformatic analysis in TMT-based MS/MS. Table S7. Enriched Gene ontology and pathway categories in TMT-based MS/MS. Table S8. Detailed information of proteins for protein-protein interaction. [file 12953_2019_156_MOESM1_ESM.zip › Table S3.xlsx]

## Sheet: Sheet1
Entrez Gene IDs	Accession	Description	Score	Coverage	Proteins	Unique Peptides	Peptides	PSMs	AAs	MW [kDa]	calc. pI
10801	Q9UHD8	Septin-9 OS=Homo sapiens GN=SEPT9 PE=1 SV=2 - [SEPT9_HUMAN]	385.076	64.68	1	41	41	161	586	65.3608	8.96826
3313	P38646	Stress-70 protein, mitochondrial OS=Homo sapiens GN=HSPA9 PE=1 SV=2 - [GRP75_HUMAN]	533.248	54.64	1	38	38	190	679	73.6348	6.16357
3309	P11021	78 kDa glucose-regulated protein OS=Homo sapiens GN=HSPA5 PE=1 SV=2 - [GRP78_HUMAN]	409.764	59.33	2	37	40	143	654	72.2884	5.16064
989	Q16181	Septin-7 OS=Homo sapiens GN=SEPT7 PE=1 SV=2 - [SEPT7_HUMAN]	214.439	52.4	3	24	26	82	437	50.648	8.63135
4735	Q15019	Septin-2 OS=Homo sapiens GN=SEPT2 PE=1 SV=1 - [SEPT2_HUMAN]	283.281	67.04	1	19	20	87	361	41.4613	6.59521
7283	P23258	Tubulin gamma-1 chain OS=Homo sapiens GN=TUBG1 PE=1 SV=2 - [TBG1_HUMAN]	114.596	46.78	2	18	18	33	451	51.1378	6.13818
55802	Q9NPI6	mRNA-decapping enzyme 1A OS=Homo sapiens GN=DCP1A PE=1 SV=2 - [DCP1A_HUMAN]	92.5783	47.77	1	18	18	27	582	63.2702	6.25244
151011	Q9P0V9	Septin-10 OS=Homo sapiens GN=SEPT10 PE=1 SV=2 - [SEP10_HUMAN]	136.485	45.81	1	17	18	41	454	52.5596	6.80029
3315	P04792	Heat shock protein beta-1 OS=Homo sapiens GN=HSPB1 PE=1 SV=2 - [HSPB1_HUMAN]	198.118	88.78	1	16	16	68	205	22.7685	6.40479
23157	Q14141	Septin-6 OS=Homo sapiens GN=SEPT6 PE=1 SV=4 - [SEPT6_HUMAN]	109.407	46.54	3	15	20	38	434	49.6853	6.66846
3312	P11142	Heat shock cognate 71 kDa protein OS=Homo sapiens GN=HSPA8 PE=1 SV=1 - [HSP7C_HUMAN]	114.278	32.66	3	13	18	39	646	70.8542	5.51611
7431	P08670	Vimentin OS=Homo sapiens GN=VIM PE=1 SV=4 - [VIME_HUMAN]	45.2805	33.91	7	13	13	16	466	53.6191	5.12256
3303	P0DMV9	Heat shock 70 kDa protein 1B OS=Homo sapiens GN=HSPA1B PE=1 SV=1 - [HS71B_HUMAN]	91.8246	32.45	2	12	16	31	641	70.009	5.65576
5110	P22061	Protein-L-isoaspartate(D-aspartate) O-methyltransferase OS=Homo sapiens GN=PCMT1 PE=1 SV=4 - [PIMT_HUMAN]	51.3606	58.15	1	11	11	19	227	24.6206	7.21045
23352	Q5T4S7	E3 ubiquitin-protein ligase UBR4 OS=Homo sapiens GN=UBR4 PE=1 SV=1 - [UBR4_HUMAN]	43.9788	3.51	1	11	11	14	5183	573.476	6.03662
27229	Q9UGJ1	Gamma-tubulin complex component 4 OS=Homo sapiens GN=TUBGCP4 PE=1 SV=1 - [GCP4_HUMAN]	35.6717	28.04	1	11	11	13	667	76.0413	6.65381
6737	P19474	E3 ubiquitin-protein ligase TRIM21 OS=Homo sapiens GN=TRIM21 PE=1 SV=1 - [RO52_HUMAN]	32.9282	20.63	1	11	11	14	475	54.1351	6.37939
84266	Q9BT30	Alpha-ketoglutarate-dependent dioxygenase alkB homolog 7, mitochondrial OS=Homo sapiens GN=ALKBH7 PE=1 SV=1 - [ALKB7_HUMAN]	138.785	55.66	1	10	10	41	221	24.5006	7.10791
1654	O00571	ATP-dependent RNA helicase DDX3X OS=Homo sapiens GN=DDX3X PE=1 SV=3 - [DDX3X_HUMAN]	47.9911	20.69	4	10	11	16	662	73.198	7.18115
1915	P68104	Elongation factor 1-alpha 1 OS=Homo sapiens GN=EEF1A1 PE=1 SV=1 - [EF1A1_HUMAN]	42.3871	29	3	10	10	14	462	50.1091	9.01221
151963	Q8IYB1	Protein MB21D2 OS=Homo sapiens GN=MB21D2 PE=1 SV=3 - [M21D2_HUMAN]	35.7311	27.9	2	10	10	15	491	55.7643	7.03467
23176	Q92599	Septin-8 OS=Homo sapiens GN=SEPT8 PE=1 SV=4 - [SEPT8_HUMAN]	67.1152	27.12	2	9	13	24	483	55.7211	6.27783
4722	O75489	NADH dehydrogenase [ubiquinone] iron-sulfur protein 3, mitochondrial OS=Homo sapiens GN=NDUFS3 PE=1 SV=1 - [NDUS3_HUMAN]	32.3684	47.35	1	9	9	11	264	30.2227	7.50342
51649	Q9Y3D9	28S ribosomal protein S23, mitochondrial OS=Homo sapiens GN=MRPS23 PE=1 SV=2 - [RT23_HUMAN]	33.7432	53.16	1	8	8	12	190	21.7573	8.89502
10367	Q9BPX6	Calcium uptake protein 1, mitochondrial OS=Homo sapiens GN=MICU1 PE=1 SV=1 - [MICU1_HUMAN]	34.5295	20.38	1	7	7	12	476	54.3165	8.41162
64949	Q9BYN8	28S ribosomal protein S26, mitochondrial OS=Homo sapiens GN=MRPS26 PE=1 SV=1 - [RT26_HUMAN]	31.0108	32.2	1	7	7	11	205	24.1969	10.3892
55347	Q9NUJ1	Mycophenolic acid acyl-glucuronide esterase, mitochondrial OS=Homo sapiens GN=ABHD10 PE=1 SV=1 - [ABHDA_HUMAN]	32.3514	21.24	1	6	6	8	306	33.9107	8.57275
51181	Q7Z4W1	L-xylulose reductase OS=Homo sapiens GN=DCXR PE=1 SV=2 - [DCXR_HUMAN]	28.2841	30.33	1	6	6	10	244	25.8966	8.104
51081	Q9Y2R9	28S ribosomal protein S7, mitochondrial OS=Homo sapiens GN=MRPS7 PE=1 SV=2 - [RT07_HUMAN]	21.1053	30.58	1	6	6	7	242	28.116	9.99365
121441	Q8NHV4	Protein NEDD1 OS=Homo sapiens GN=NEDD1 PE=1 SV=1 - [NEDD1_HUMAN]	16.7823	11.36	1	6	6	6	660	71.9212	7.97217
79018	Q8IVV7	Glucose-induced degradation protein 4 homolog OS=Homo sapiens GN=GID4 PE=2 SV=1 - [GID4_HUMAN]	15.7312	22.33	1	6	6	6	300	33.4929	9.15869
115294	Q96MG8	Protein-L-isoaspartate O-methyltransferase domain-containing protein 1 OS=Homo sapiens GN=PCMTD1 PE=1 SV=2 - [PCMD1_HUMAN]	15.6051	18.21	1	6	6	6	357	40.6495	5.65576
54583	Q9GZT9	Egl nine homolog 1 OS=Homo sapiens GN=EGLN1 PE=1 SV=1 - [EGLN1_HUMAN]	10.8018	17.14	2	6	6	6	426	45.9918	8.52881
203068	P07437	Tubulin beta chain OS=Homo sapiens GN=TUBB PE=1 SV=2 - [TBB5_HUMAN]	116.621	58.78	3	5	17	35	444	49.639	4.89404
60	P60709	Actin, cytoplasmic 1 OS=Homo sapiens GN=ACTB PE=1 SV=1 - [ACTB_HUMAN]	50.4691	36	8	5	10	17	375	41.7097	5.47803
2316	P21333	Filamin-A OS=Homo sapiens GN=FLNA PE=1 SV=4 - [FLNA_HUMAN]	16.7255	5.1	2	5	6	7	2647	280.564	6.06201
84790	Q9BQE3	Tubulin alpha-1C chain OS=Homo sapiens GN=TUBA1C PE=1 SV=1 - [TBA1C_HUMAN]	62.2666	35.63	8	4	11	18	449	49.8635	5.09717
6388	Q99470	Stromal cell-derived factor 2 OS=Homo sapiens GN=SDF2 PE=1 SV=2 - [SDF2_HUMAN]	33.5488	36.02	1	4	4	9	211	23.0114	7.32764
7112	P42166	Lamina-associated polypeptide 2, isoform alpha OS=Homo sapiens GN=TMPO PE=1 SV=2 - [LAP2A_HUMAN]	26.2551	11.24	2	4	4	8	694	75.4456	7.66455
2597	P04406	Glyceraldehyde-3-phosphate dehydrogenase OS=Homo sapiens GN=GAPDH PE=1 SV=3 - [G3P_HUMAN]	21.1922	20.3	1	4	4	5	335	36.0304	8.45557
10240	Q92665	28S ribosomal protein S31, mitochondrial OS=Homo sapiens GN=MRPS31 PE=1 SV=3 - [RT31_HUMAN]	19.2192	16.96	1	4	4	6	395	45.2905	9.29053
9093	Q96EY1	DnaJ homolog subfamily A member 3, mitochondrial OS=Homo sapiens GN=DNAJA3 PE=1 SV=2 - [DNJA3_HUMAN]	18.8393	13.96	1	4	4	6	480	52.4555	9.26123
4736	P62906	60S ribosomal protein L10a OS=Homo sapiens GN=RPL10A PE=1 SV=2 - [RL10A_HUMAN]	18.2095	17.51	1	4	4	8	217	24.8155	9.93506
224	P51648	Fatty aldehyde dehydrogenase OS=Homo sapiens GN=ALDH3A2 PE=1 SV=1 - [AL3A2_HUMAN]	17.8707	10.31	1	4	4	6	485	54.8129	7.88428
8607	Q9Y265	RuvB-like 1 OS=Homo sapiens GN=RUVBL1 PE=1 SV=1 - [RUVB1_HUMAN]	15.6848	11.84	1	4	4	5	456	50.1963	6.41748
7818	P51398	28S ribosomal protein S29, mitochondrial OS=Homo sapiens GN=DAP3 PE=1 SV=1 - [RT29_HUMAN]	15.6619	14.57	1	4	4	4	398	45.5376	8.88037
54504	Q9H3G5	Probable serine carboxypeptidase CPVL OS=Homo sapiens GN=CPVL PE=1 SV=2 - [CPVL_HUMAN]	15.3977	9.24	1	4	4	6	476	54.1291	5.61768
64960	P82914	28S ribosomal protein S15, mitochondrial OS=Homo sapiens GN=MRPS15 PE=1 SV=1 - [RT15_HUMAN]	11.2598	14.79	1	4	4	5	257	29.8234	10.4771
10856	Q9Y230	RuvB-like 2 OS=Homo sapiens GN=RUVBL2 PE=1 SV=3 - [RUVB2_HUMAN]	11.0904	10.58	1	4	4	4	463	51.1246	5.64307
64795	Q9H871	Protein RMD5 homolog A OS=Homo sapiens GN=RMND5A PE=1 SV=1 - [RMD5A_HUMAN]	10.432	13.55	1	4	4	4	391	43.9642	6.06201
79026	Q09666	Neuroblast differentiation-associated protein AHNAK OS=Homo sapiens GN=AHNAK PE=1 SV=2 - [AHNK_HUMAN]	10.1665	4.75	1	4	5	8	5890	628.699	6.15088
23107	Q92552	28S ribosomal protein S27, mitochondrial OS=Homo sapiens GN=MRPS27 PE=1 SV=3 - [RT27_HUMAN]	10.0529	10.87	1	4	4	4	414	47.5814	6.17627
10383	P68371	Tubulin beta-4B chain OS=Homo sapiens GN=TUBB4B PE=1 SV=1 - [TBB4B_HUMAN]	105.707	49.89	4	3	15	31	445	49.799	4.89404
3329	P10809	60 kDa heat shock protein, mitochondrial OS=Homo sapiens GN=HSPD1 PE=1 SV=2 - [CH60_HUMAN]	27.6066	9.08	1	3	3	7	573	61.0164	5.87158
5725	P26599	Polypyrimidine tract-binding protein 1 OS=Homo sapiens GN=PTBP1 PE=1 SV=1 - [PTBP1_HUMAN]	19.9078	12.43	1	3	3	5	531	57.1856	9.17334
7520	P13010	X-ray repair cross-complementing protein 5 OS=Homo sapiens GN=XRCC5 PE=1 SV=3 - [XRCC5_HUMAN]	16.3673	6.97	1	3	3	4	732	82.6523	5.80811
7150	P11387	DNA topoisomerase 1 OS=Homo sapiens GN=TOP1 PE=1 SV=2 - [TOP1_HUMAN]	15.1293	7.97	1	3	3	4	765	90.6689	9.30518
1938	P13639	Elongation factor 2 OS=Homo sapiens GN=EEF2 PE=1 SV=4 - [EF2_HUMAN]	14.4364	5.94	1	3	3	4	858	95.277	6.82959
103	P55265	Double-stranded RNA-specific adenosine deaminase OS=Homo sapiens GN=ADAR PE=1 SV=4 - [DSRAD_HUMAN]	13.7061	3.67	1	3	3	5	1226	135.981	8.646
23753	Q9HCN8	Stromal cell-derived factor 2-like protein 1 OS=Homo sapiens GN=SDF2L1 PE=1 SV=2 - [SDF2L_HUMAN]	12.0325	20.36	1	3	3	4	221	23.5837	7.03467
2317	O75369	Filamin-B OS=Homo sapiens GN=FLNB PE=1 SV=2 - [FLNB_HUMAN]	11.3275	4.46	2	3	4	4	2602	277.99	5.73193
3692	P56537	Eukaryotic translation initiation factor 6 OS=Homo sapiens GN=EIF6 PE=1 SV=1 - [IF6_HUMAN]	10.8143	21.22	1	3	3	3	245	26.5822	4.67822
9260	Q9NR12	PDZ and LIM domain protein 7 OS=Homo sapiens GN=PDLIM7 PE=1 SV=1 - [PDLI7_HUMAN]	10.2999	7.22	1	3	3	4	457	49.8126	8.41162
29978	Q9UHD9	Ubiquilin-2 OS=Homo sapiens GN=UBQLN2 PE=1 SV=2 - [UBQL2_HUMAN]	34.3641	5.77	3	2	2	9	624	65.6546	5.22412
56888	Q9P0J7	E3 ubiquitin-protein ligase KCMF1 OS=Homo sapiens GN=KCMF1 PE=1 SV=2 - [KCMF1_HUMAN]	33.5116	8.14	1	2	2	8	381	41.9189	5.65576
5707	Q99460	26S proteasome non-ATPase regulatory subunit 1 OS=Homo sapiens GN=PSMD1 PE=1 SV=2 - [PSMD1_HUMAN]	17.7679	3.99	1	2	2	5	953	105.769	5.38916
4000	P02545	Prelamin-A/C OS=Homo sapiens GN=LMNA PE=1 SV=1 - [LMNA_HUMAN]	17.6349	6.48	1	2	2	6	664	74.0947	7.02002
10492	O60506	Heterogeneous nuclear ribonucleoprotein Q OS=Homo sapiens GN=SYNCRIP PE=1 SV=2 - [HNRPQ_HUMAN]	14.8515	10.91	1	2	3	4	623	69.5596	8.5874
1655	P17844	Probable ATP-dependent RNA helicase DDX5 OS=Homo sapiens GN=DDX5 PE=1 SV=1 - [DDX5_HUMAN]	10.0039	6.51	2	2	3	4	614	69.1047	8.92432
