# Supplementary material for: The interactome and proteomic responses of ALKBH7 in cell lines by in-depth proteomics analysis
Source: Proteome Sci. 2019 Dec 29;17:8. doi: 10.1186/s12953-019-0156-x (PMC6935500; doi:10.1186/s12953-019-0156-x)
Supplement: Supplementary file 1 — Additional file 1: Table S1. Target sequences of ALKBH7. Table S2. Primer sequences of ALKBH7 and GAPDH used in qPCR. Table S3. Identified proteins in IP assay for bioinformatic analysis. Table S4. Enriched Gene ontology and pathway categories in IP assay. Table S5. Sequences of 71 peptides performed in vitro demethylation assays. Table S6. Identified proteins and corresponding bioinformatic analysis in TMT-based MS/MS. Table S7. Enriched Gene ontology and pathway categories in TMT-based MS/MS. Table S8. Detailed information of proteins for protein-protein interaction. [file 12953_2019_156_MOESM1_ESM.zip › Table S4.xlsx]

## Sheet: Dataset(IP-MS MS)
Entrez ID	Gene symbol	Description	Alternate names	Chromosome	Map location
10801	SEPT9	septin 9	AF17q25|MSF|MSF1|NAPB|PNUTL4|SINT1|SeptD1	17	17q25
3313	HSPA9	heat shock 70kDa protein 9 (mortalin)	CRP40|CSA|GRP-75|GRP75|HEL-S-124m|HSPA9B|MOT|MOT2|MTHSP75|PBP74	5	5q31.1
3309	HSPA5	heat shock 70kDa protein 5 (glucose-regulated protein, 78kDa)	BIP|GRP78|HEL-S-89n|MIF2	9	9q33.3
989	SEPT7	septin 7	CDC10|CDC3|NBLA02942|SEPT7A	7	7p14.2
4735	SEPT2	septin 2	DIFF6|NEDD-5|NEDD5|Pnutl3|hNedd5	2	2q37
7283	TUBG1	tubulin, gamma 1	CDCBM4|GCP-1|TUBG|TUBGCP1	17	17q21
55802	DCP1A	decapping mRNA 1A	HSA275986|Nbla00360|SMAD4IP1|SMIF	3	3p21.1
151011	SEPT10	septin 10	-	2	2q13
3315	HSPB1	heat shock 27kDa protein 1	CMT2F|HEL-S-102|HMN2B|HS.76067|HSP27|HSP28|Hsp25|SRP27	7	7q11.23
23157	SEPT6	septin 6	SEP2|SEPT2	X	Xq24
3312	HSPA8	heat shock 70kDa protein 8	HEL-33|HEL-S-72p|HSC54|HSC70|HSC71|HSP71|HSP73|HSPA10|LAP-1|LAP1|NIP71	11	11q24.1
7431	VIM	vimentin	CTRCT30|HEL113	10	10p13
3303	HSPA1A	heat shock 70kDa protein 1A	HEL-S-103|HSP70-1|HSP70-1A|HSP70.1|HSP70I|HSP72|HSPA1	6	6p21.3
5110	PCMT1	protein-L-isoaspartate (D-aspartate) O-methyltransferase	PIMT	6	6q25.1
23352	UBR4	ubiquitin protein ligase E3 component n-recognin 4	RBAF600|ZUBR1|p600	1	1p36.13
27229	TUBGCP4	tubulin, gamma complex associated protein 4	76P|GCP-4|GCP4|Grip76|MCCRP3	15	15q15
6737	TRIM21	tripartite motif containing 21	RNF81|RO52|Ro/SSA|SSA|SSA1	11	11p15.5
84266	ALKBH7	alkB homolog 7	ABH7|SPATA11|UNQ6002	19	19p13.3
1654	DDX3X	DEAD (Asp-Glu-Ala-Asp) box helicase 3, X-linked	CAP-Rf|DBX|DDX14|DDX3|HLP2	X	Xp11.3-p11.23
1915	EEF1A1	eukaryotic translation elongation factor 1 alpha 1	CCS-3|CCS3|EE1A1|EEF-1|EEF1A|EF-Tu|EF1A|GRAF-1EF|HNGC:16303|LENG7|PTI1|eEF1A-1	6	6q14.1
151963	MB21D2	Mab-21 domain containing 2	C3orf59	3	3q29
23176	SEPT8	septin 8	SEP2	5	5q31
4722	NDUFS3	NADH dehydrogenase (ubiquinone) Fe-S protein 3, 30kDa (NADH-coenzyme Q reductase)	CI-30	11	11p11.11
51649	MRPS23	mitochondrial ribosomal protein S23	CGI-138|HSPC329|MRP-S23	17	17q22-q23
10367	MICU1	mitochondrial calcium uptake 1	CALC|CBARA1|EFHA3|MPXPS	10	10q22.1
64949	MRPS26	mitochondrial ribosomal protein S26	C20orf193|GI008|MRP-S13|MRP-S26|MRPS13|NY-BR-87|RPMS13|dJ534B8.3	20	20p13
55347	ABHD10	abhydrolase domain containing 10	-	3	3q13.2
51181	DCXR	dicarbonyl/L-xylulose reductase	DCR|HCR2|HCRII|KIDCR|P34H|PNTSU|SDR20C1|XR	17	17q25.3
51081	MRPS7	mitochondrial ribosomal protein S7	MRP-S|MRP-S7|RP-S7|RPMS7|S7mt|bMRP27a	17	17q25
121441	NEDD1	neural precursor cell expressed, developmentally down-regulated 1	GCP-WD|TUBGCP7	12	12q23.1
79018	GID4	GID complex subunit 4	C17orf39|VID24	17	17p11.2
115294	PCMTD1	protein-L-isoaspartate (D-aspartate) O-methyltransferase domain containing 1	-	8	8q11.23
54583	EGLN1	egl-9 family hypoxia-inducible factor 1	C1orf12|ECYT3|HALAH|HIF-PH2|HIFPH2|HPH-2|HPH2|PHD2|SM20|ZMYND6	1	1q42.1
203068	TUBB	tubulin, beta class I	CDCBM6|M40|OK/SW-cl.56|TUBB1|TUBB5	6	6p21.33
60	ACTB	actin, beta	BRWS1|PS1TP5BP1	7	7p22
2316	FLNA	filamin A, alpha	ABP-280|ABPX|CSBS|CVD1|FLN|FLN-A|FLN1|FMD|MNS|NHBP|OPD|OPD1|OPD2|XLVD|XMVD	X	Xq28
84790	TUBA1C	tubulin, alpha 1c	TUBA6|bcm948	12	12q13.12
6388	SDF2	stromal cell-derived factor 2	-	17	17q11.2
7112	TMPO	thymopoietin	CMD1T|LAP2|LEMD4|PRO0868|TP	12	12q22
2597	GAPDH	glyceraldehyde-3-phosphate dehydrogenase	G3PD|GAPD|HEL-S-162eP	12	12p13
10240	MRPS31	mitochondrial ribosomal protein S31	IMOGN38|MRP-S31|S31mt	13	13q14.11
9093	DNAJA3	DnaJ (Hsp40) homolog, subfamily A, member 3	HCA57|TID1|hTID-1	16	16p13.3
4736	RPL10A	ribosomal protein L10a	CSA19|Csa-19|L10A|NEDD6	6	6p21.31
224	ALDH3A2	aldehyde dehydrogenase 3 family, member A2	ALDH10|FALDH|SLS	17	17p11.2
8607	RUVBL1	RuvB-like AAA ATPase 1	ECP54|INO80H|NMP238|PONTIN|Pontin52|RVB1|TIH1|TIP49|TIP49A	3	3q21
7818	DAP3	death associated protein 3	DAP-3|MRP-S29|MRPS29|bMRP-10	1	1q22
54504	CPVL	carboxypeptidase, vitellogenic-like	HVLP	7	7p15.1
64960	MRPS15	mitochondrial ribosomal protein S15	DC37|MPR-S15|RPMS15|S15mt	1	1p34.3
10856	RUVBL2	RuvB-like AAA ATPase 2	CGI-46|ECP51|INO80J|REPTIN|RVB2|TIH2|TIP48|TIP49B	19	19q13.3
64795	RMND5A	required for meiotic nuclear division 5 homolog A (S. cerevisiae)	CTLH|GID2|GID2A|RMD5|p44CTLH	2	2p11.2
79026	AHNAK	AHNAK nucleoprotein	AHNAKRS	11	11q12.2
23107	MRPS27	mitochondrial ribosomal protein S27	MRP-S27|S27mt	5	5q13.2
10383	TUBB4B	tubulin, beta 4B class IVb	Beta2|TUBB2|TUBB2C	9	9q34
3329	HSPD1	heat shock 60kDa protein 1 (chaperonin)	CPN60|GROEL|HLD4|HSP-60|HSP60|HSP65|HuCHA60|SPG13	2	2q33.1
5725	PTBP1	polypyrimidine tract binding protein 1	HNRNP-I|HNRNPI|HNRPI|PTB|PTB-1|PTB-T|PTB2|PTB3|PTB4|pPTB	19	19p13.3
7520	XRCC5	X-ray repair complementing defective repair in Chinese hamster cells 5 (double-strand-break rejoining)	KARP-1|KARP1|KU80|KUB2|Ku86|NFIV	2	2q35
7150	TOP1	topoisomerase (DNA) I	TOPI	20	20q12-q13.1
1938	EEF2	eukaryotic translation elongation factor 2	EEF-2|EF-2|EF2|SCA26	19	19p13.3
103	ADAR	adenosine deaminase, RNA-specific	ADAR1|AGS6|DRADA|DSH|DSRAD|G1P1|IFI-4|IFI4|K88DSRBP|P136	1	1q21.3
23753	SDF2L1	stromal cell-derived factor 2-like 1	-	22	22q11.21
2317	FLNB	filamin B, beta	ABP-278|ABP-280|AOI|FH1|FLN-B|FLN1L|LRS1|SCT|TABP|TAP	3	3p14.3
3692	EIF6	eukaryotic translation initiation factor 6	CAB|EIF3A|ITGB4BP|b(2)gcn|eIF-6|p27(BBP)|p27BBP	20	20q12
9260	PDLIM7	PDZ and LIM domain 7 (enigma)	LMP1|LMP3	5	5q35.3
29978	UBQLN2	ubiquilin 2	ALS15|CHAP1|DSK2|HRIHFB2157|N4BP4|PLIC2	X	Xp11.21
56888	KCMF1	potassium channel modulatory factor 1	DEBT91|FIGC|PCMF|ZZZ1	2	2p11.2
5707	PSMD1	proteasome (prosome, macropain) 26S subunit, non-ATPase, 1	P112|Rpn2|S1	2	2q37.1
4000	LMNA	lamin A/C	CDCD1|CDDC|CMD1A|CMT2B1|EMD2|FPL|FPLD|FPLD2|HGPS|IDC|LDP1|LFP|LGMD1B|LMN1|LMNC|LMNL1|PRO1	1	1q22
10492	SYNCRIP	synaptotagmin binding, cytoplasmic RNA interacting protein	GRY-RBP|GRYRBP|HNRNPQ|HNRPQ1|NSAP1|PP68|hnRNP-Q	6	6q14-q15
1655	DDX5	DEAD (Asp-Glu-Ala-Asp) box helicase 5	G17P1|HLR1|HUMP68|p68	17	17q21

## Sheet: Cellular component
Cellular component	No. of genes in the dataset	No.of genes in the background dataset	Percentage of genes	Fold enrichment	P-value (Hypergeometric test)
Nucleolus	29	1257	42.029	6.43097	6.02933e-17	HSPA9; HSPA5; SEPT7; SEPT2; TUBG1; HSPA8; VIM; HSPA1A; DDX3X; EEF1A1; TUBB; ACTB; FLNA; GAPDH; RPL10A; RUVBL1; RUVBL2; TUBB4B; HSPD1; PTBP1; XRCC5; TOP1; EEF2; ADAR; EIF6; PDLIM7; LMNA; SYNCRIP; DDX5;
Mitochondrion	27	1259	39.1304	5.9781	6.368e-15	HSPA9; HSPA5; SEPT7; SEPT2; HSPA8; VIM; HSPA1A; EEF1A1; NDUFS3; MRPS23; MRPS26; ABHD10; DCXR; MRPS7; ACTB; FLNA; TMPO; GAPDH; MRPS31; DNAJA3; DAP3; MRPS15; MRPS27; HSPD1; XRCC5; EEF2; SDF2L1;
Centrosome	21	656	30.4348	8.92448	6.58642e-15	SEPT9; HSPA9; TUBG1; SEPT6; HSPA8; VIM; TUBGCP4; DDX3X; EEF1A1; NEDD1; TUBB; ACTB; GAPDH; RPL10A; TUBB4B; HSPD1; XRCC5; EEF2; FLNB; SYNCRIP; DDX5;
Exosomes	31	2043	44.9275	4.22959	3.64397e-13	SEPT9; HSPA9; HSPA5; SEPT7; SEPT2; HSPB1; HSPA8; VIM; HSPA1A; DDX3X; EEF1A1; DCXR; TUBB; ACTB; FLNA; TUBA1C; GAPDH; RPL10A; RUVBL1; CPVL; RUVBL2; AHNAK; TUBB4B; HSPD1; PTBP1; XRCC5; EEF2; FLNB; EIF6; PDLIM7; DDX5;
Lysosome	25	1620	36.2319	4.30193	1.24529e-10	HSPA9; HSPA5; SEPT7; SEPT2; HSPB1; HSPA8; HSPA1A; EEF1A1; NDUFS3; DCXR; TUBB; ACTB; FLNA; TUBA1C; GAPDH; RPL10A; ALDH3A2; CPVL; AHNAK; TUBB4B; PTBP1; XRCC5; EEF2; FLNB; PSMD1;
Ribonucleoprotein complex	7	65	10.1449	30.0473	3.30803e-09	HSPA8; HSPA1A; TRIM21; ACTB; EEF2; SYNCRIP; DDX5;
Cytoskeleton	13	427	18.8406	8.48998	3.32672e-09	SEPT9; SEPT7; HSPB1; VIM; TUBB; ACTB; FLNA; GAPDH; AHNAK; TUBB4B; FLNB; EIF6; PDLIM7;
Cytoplasm	43	5684	62.3188	2.10854	1.67089e-08	HSPA9; HSPA5; SEPT7; SEPT2; TUBG1; DCP1A; SEPT10; HSPB1; HSPA8; VIM; HSPA1A; PCMT1; UBR4; TRIM21; DDX3X; EEF1A1; SEPT8; DCXR; EGLN1; TUBB; ACTB; FLNA; TUBA1C; TMPO; GAPDH; DNAJA3; RUVBL1; DAP3; RUVBL2; RMND5A; TUBB4B; HSPD1; PTBP1; XRCC5; TOP1; EEF2; ADAR; FLNB; EIF6; UBQLN2; PSMD1; LMNA; SYNCRIP;
Nucleus	43	5847	62.3188	2.04976	4.18501e-08	SEPT9; HSPA5; SEPT7; SEPT2; TUBG1; DCP1A; SEPT10; HSPB1; SEPT6; HSPA8; VIM; HSPA1A; UBR4; TRIM21; DDX3X; EEF1A1; NDUFS3; TUBB; ACTB; FLNA; TUBA1C; TMPO; GAPDH; DNAJA3; RUVBL1; DAP3; RUVBL2; AHNAK; TUBB4B; PTBP1; XRCC5; TOP1; EEF2; ADAR; FLNB; EIF6; PDLIM7; UBQLN2; KCMF1; PSMD1; LMNA; SYNCRIP; DDX5;
Cytosol	17	1178	24.6377	4.02367	6.14546e-07	TUBG1; HSPA8; VIM; HSPA1A; TUBGCP4; EEF1A1; NEDD1; EGLN1; TUBB; ACTB; FLNA; DNAJA3; RPL10A; TUBB4B; HSPD1; EEF2; PSMD1;
Ribosome	6	144	8.69565	11.6292	1.29163e-05	EEF1A1; RPL10A; MRPS15; EEF2; EIF6; SYNCRIP;
NuA4 histone acetyltransferase complex	3	14	4.34783	59.8682	1.56443e-05	ACTB; RUVBL1; RUVBL2;
Cell surface	6	205	8.69565	8.16896	9.35267e-05	HSPA9; HSPA5; HSPB1; HSPA8; SEPT8; HSPD1;
Microtubule	5	129	7.24638	10.8214	0.000100153	SEPT9; SEPT2; HSPB1; TUBA1C; TUBB4B;
Perinuclear region of cytoplasm	4	119	5.7971	9.3892	0.000883803	SEPT9; HSPA5; HSPA1A; LMNA;
Chromosome	3	59	4.34783	14.2137	0.00124481	RUVBL1; RUVBL2; EIF6;
Actin cytoskeleton	4	132	5.7971	8.46457	0.0012987	SEPT2; FLNA; FLNB; PDLIM7;
Stress fiber	2	16	2.89855	34.9842	0.00147396	SEPT9; SEPT7;
Mitochondrial small ribosomal subunit	2	17	2.89855	32.9275	0.00166662	MRPS26; MRPS15;
Caspase complex	1	1	1.44928	278.655	0.00358814	HSPA5;
MLL1 complex	2	27	2.89855	20.7367	0.00420296	RUVBL1; RUVBL2;
Mitochondrial nucleoid	2	31	2.89855	18.0618	0.00551681	HSPA9; DNAJA3;
Ku70:Ku80 complex	1	2	1.44928	140.021	0.0071636	XRCC5;
Intermediate filament	2	36	2.89855	15.5539	0.00738865	VIM; LMNA;
Lamin fiLament	1	3	1.44928	93.5023	0.0107264	LMNA;
I-kappaB/NF-kappaB complex	1	3	1.44928	93.5023	0.0107264	DNAJA3;
Eukaryotic translation elongation factor 1 complex	1	3	1.44928	93.5023	0.0107264	EEF1A1;
Coated vesicle	1	3	1.44928	93.5023	0.0107264	HSPD1;
Polar microtubule	1	4	1.44928	70.185	0.0142766	TUBG1;
Nuclear lamina	1	4	1.44928	70.185	0.0142766	LMNA;
Others	2	51	2.89855	10.9801	0.0144459	HSPA9; HSPD1;
Endoplasmic reticulum	9	1104	13.0435	2.27415	0.016758	HSPA9; HSPA5; VIM; HSPA1A; PCMT1; ALDH3A2; HSPD1; SDF2L1; SYNCRIP;
Intracellular	3	151	4.34783	5.55429	0.0170469	HSPA8; MICU1; RUVBL2;
Lipopolysaccharide receptor complex	1	5	1.44928	56.176	0.0178143	HSPD1;
CRD-mediated mRNA stability complex	1	5	1.44928	56.176	0.0178143	SYNCRIP;
Cytoplasmic vesicle	3	160	4.34783	5.24188	0.0198474	HSPA9; SEPT6; SEPT8;
Gamma-tubulin ring complex	1	6	1.44928	46.8289	0.0213394	TUBGCP4;
Inclusion body	1	6	1.44928	46.8289	0.0213394	HSPA1A;
Gamma-tubulin complex	1	6	1.44928	46.8289	0.0213394	TUBG1;
Nonhomologous end joining complex	1	6	1.44928	46.8289	0.0213394	XRCC5;
Cyclin-dependent protein kinase activating kinase holoenzyme complex	1	6	1.44928	46.8289	0.0213394	HSPD1;
Nuclear envelope	2	71	2.89855	7.88758	0.0268945	TMPO; LMNA;
IkappaB kinase complex	1	8	1.44928	35.1363	0.0283523	DNAJA3;
Proteasome regulatory particle	1	8	1.44928	35.1363	0.0283523	PSMD1;
Nuclear telomere cap complex	1	8	1.44928	35.1363	0.0283523	XRCC5;
MLL5-L complex	1	8	1.44928	35.1363	0.0283523	ACTB;
Mitochondrial matrix	2	79	2.89855	7.08894	0.0327416	DNAJA3; HSPD1;
Peroxisomal matrix	1	11	1.44928	25.5624	0.0387789	HSPD1;
Intermediate filament cytoskeleton	1	11	1.44928	25.5624	0.0387789	VIM;
Desmosome	1	11	1.44928	25.5624	0.0387789	EIF6;
Nuclear chromosome, telomeric region	1	12	1.44928	23.434	0.0422299	XRCC5;
Coated pit	1	13	1.44928	21.6327	0.0456687	HSPD1;
SCF ubiquitin ligase complex	1	15	1.44928	18.7503	0.0525097	TRIM21;
Heterogeneous nuclear ribonucleoprotein complex	1	17	1.44928	16.5457	0.0593025	PTBP1;
Nuclear chromosome	1	17	1.44928	16.5457	0.0593025	TOP1;
Peroxisome	2	111	2.89855	5.04547	0.0603327	DDX3X; HSPD1;
Endoplasmic reticulum lumen	1	24	1.44928	11.7219	0.0827012	HSPA5;
Actin filament	1	24	1.44928	11.7219	0.0827012	DNAJA3;
ER-Golgi intermediate compartment	1	30	1.44928	9.37827	0.1023	HSPA5;
Nuclear speck	1	31	1.44928	9.07585	0.105526	HSPA1A;
Integral to endoplasmic reticulum membrane	1	31	1.44928	9.07585	0.105526	HSPA5;
Chromatin	1	32	1.44928	8.79231	0.108741	TMPO;
Nuclear matrix	1	37	1.44928	7.60448	0.124644	EIF6;
Cell junction	1	38	1.44928	7.40442	0.127791	PDLIM7;
Cell projection	1	41	1.44928	6.86276	0.137165	FLNA;
Focal adhesion	1	45	1.44928	6.25288	0.14951	PDLIM7;
Mitochondrial respiratory chain complex I	1	46	1.44928	6.11697	0.152569	NDUFS3;
Microtubule cytoskeleton	1	47	1.44928	5.98685	0.155617	TUBGCP4;
Secretory granule	1	50	1.44928	5.62771	0.164696	HSPD1;
Mitochondrial membrane	1	56	1.44928	5.02485	0.182567	NDUFS3;
Mitochondrial inner membrane	1	58	1.44928	4.85161	0.18844	MICU1;
Extracellular	9	1825	13.0435	1.37571	0.204885	VIM; MICU1; ACTB; SDF2; TMPO; GAPDH; RUVBL1; CPVL; HSPD1;
Nucleoplasm	3	449	4.34783	1.868	0.218101	PTBP1; XRCC5; TOP1;
Early endosome	1	69	1.44928	4.07828	0.220005	HSPD1;
Nuclear membrane	1	78	1.44928	3.60777	0.244928	TMPO;
Kinetochore	1	90	1.44928	3.12679	0.276942	TUBB;
Plasma membrane	14	3479	20.2899	1.12215	0.363906	HSPA9; HSPA5; SEPT2; HSPB1; VIM; TRIM21; TUBB; ACTB; FLNA; RUVBL1; AHNAK; HSPD1; FLNB; UBQLN2;
Intracellular membrane-bounded organelle	1	127	1.44928	2.2159	0.367464	DCP1A;
Extracellular space	2	404	2.89855	1.38635	0.427057	SDF2; HSPD1;
Microsome	1	156	1.44928	1.804	0.430521	ALDH3A2;
Golgi aparatus	3	897	4.34783	0.935054	0.630441	VIM; ACTB; HSPD1;
Membrane fraction	1	346	1.44928	0.813393	0.714936	VIM;
Membrane	1	350	1.44928	0.804097	0.71908	ALDH3A2;
Extracellular region	1	442	1.44928	0.636732	0.799581	FLNA;
Integral to membrane	2	1702	2.89855	0.32908	0.987242	DCXR; FLNB;

## Sheet: Molecular function
Molecular function	No. of genes in the dataset	No.of genes in the background dataset	Percentage of genes	Fold enrichment	P-value (Hypergeometric test)
Structural constituent of cytoskeleton	7	137	10.1449	14.2572	5.9626e-07	TUBG1; VIM; TUBGCP4; TUBB; ACTB; TUBA1C; RMND5A;
Structural constituent of ribosome	7	152	10.1449	12.8503	1.20133e-06	MRPS23; MRPS26; MRPS7; MRPS31; RPL10A; MRPS15; MRPS27;
Chaperone activity	5	126	7.24638	11.079	8.96084e-05	HSPA9; HSPA5; HSPB1; HSPA1A; DNAJA3;
Ribonucleoprotein	3	41	4.34783	20.4524	0.000427446	TRIM21; DAP3; PTBP1;
Heat shock protein activity	2	27	2.89855	20.7367	0.00420296	HSPA8; HSPD1;
Translation regulator activity	3	101	4.34783	8.30366	0.00573286	EEF1A1; EEF2; EIF6;
DNA topoisomerase activity	1	6	1.44928	46.8289	0.0213394	TOP1;
GTP binding	1	8	1.44928	35.1363	0.0283523	SEPT9;
GTPase activity	3	222	4.34783	3.778	0.0456195	SEPT2; SEPT10; SEPT8;
Ubiquitin-specific protease activity	4	377	5.7971	2.96387	0.0464846	EGLN1; UBQLN2; KCMF1; PSMD1;
Deaminase activity	1	19	1.44928	14.8049	0.0660472	ADAR;
Cytoskeletal anchoring activity	1	39	1.44928	7.21461	0.130927	FLNA;
Protein binding	2	182	2.89855	3.07729	0.138873	SEPT7; AHNAK;
RNA binding	3	366	4.34783	2.29161	0.14411	DDX3X; SYNCRIP; DDX5;
DNA repair protein	1	57	1.44928	4.93671	0.185509	XRCC5;
Methyltransferase activity	1	59	1.44928	4.76939	0.191361	PCMT1;
Structural molecule activity	2	269	2.89855	2.08207	0.251316	TUBB4B; LMNA;
Catalytic activity	3	532	4.34783	1.57657	0.298256	NDUFS3; GAPDH; ALDH3A2;
Oxidoreductase activity	1	161	1.44928	1.74798	0.440748	DCXR;
Hydrolase activity	1	203	1.44928	1.38635	0.519808	ABHD10;
Cytoskeletal protein binding	1	218	1.44928	1.29096	0.545285	FLNB;
Receptor signaling complex scaffold activity	1	322	1.44928	0.874016	0.688778	PDLIM7;
DNA binding	1	654	1.44928	0.430333	0.908534	RUVBL1;
Transcription regulator activity	1	832	1.44928	0.338268	0.952989	RUVBL2;
Transcription factor activity	1	842	1.44928	0.33425	0.954723	DCP1A;
Molecular function unknown	12	5685	17.3913	0.58868	0.993095	SEPT6; UBR4; ALKBH7; MB21D2; MICU1; NEDD1; GID4; PCMTD1; SDF2; TMPO; CPVL; SDF2L1;

## Sheet: Biological process
Biological process	No. of genes in the dataset	No.of genes in the background dataset	Percentage of genes	Fold enrichment	P-value (Hypergeometric test)
Protein metabolism	20	1323	28.9855	4.21455	2.18547e-08	HSPA9; HSPA5; HSPB1; HSPA8; HSPA1A; PCMT1; EEF1A1; MRPS23; MRPS26; MRPS7; EGLN1; MRPS31; RPL10A; MRPS15; MRPS27; HSPD1; EEF2; UBQLN2; KCMF1; PSMD1;
Cell growth and/or maintenance	11	1125	15.942	2.72708	0.00209401	TUBG1; VIM; TUBGCP4; TUBB; ACTB; FLNA; TUBA1C; RMND5A; TUBB4B; FLNB; LMNA;
Nuclear organization and biogenesis	1	1	1.44928	278.655	0.00358814	TMPO;
Muscle contraction	1	5	1.44928	56.176	0.0178143	AHNAK;
Regulation of exocytosis	1	5	1.44928	56.176	0.0178143	SEPT8;
Regulation of immune response	1	8	1.44928	35.1363	0.0283523	HSPD1;
Apoptosis	3	220	4.34783	3.81234	0.0446143	DNAJA3; DAP3; HSPD1;
Regulation of translation	1	13	1.44928	21.6327	0.0456687	EIF6;
Protein folding	1	16	1.44928	17.5791	0.0559121	HSPD1;
Vesicle-mediated transport	1	17	1.44928	16.5457	0.0593025	SEPT8;
Cell cycle	1	22	1.44928	12.787	0.076075	SEPT2;
Cell proliferation	1	39	1.44928	7.21461	0.130927	SEPT9;
Regulation of cell cycle	1	57	1.44928	4.93671	0.185509	TMPO;
Regulation of nucleobase, nucleoside, nucleotide and nucleic acid metabolism	11	2828	15.942	1.08486	0.436642	DCP1A; TRIM21; DDX3X; RUVBL1; RUVBL2; PTBP1; XRCC5; TOP1; ADAR; SYNCRIP; DDX5;
Metabolism	5	1683	7.24638	0.829504	0.732914	NDUFS3; ABHD10; DCXR; GAPDH; ALDH3A2;
Immune response	1	576	1.44928	0.488606	0.877804	MICU1;
Energy pathways	3	1633	4.34783	0.513624	0.939825	NDUFS3; DCXR; GAPDH;
Signal transduction	7	3934	10.1449	0.496535	0.992852	SEPT7; SEPT2; SEPT10; SEPT8; NEDD1; HSPD1; PDLIM7;
Biological_process unknown	9	4731	13.0435	0.530687	0.994212	SEPT6; UBR4; ALKBH7; MB21D2; GID4; PCMTD1; SDF2; CPVL; SDF2L1;
Cell communication	6	3713	8.69565	0.451041	0.995391	SEPT7; SEPT2; SEPT10; SEPT8; NEDD1; PDLIM7;

## Sheet: Biological pathway
Biological pathway	No. of genes in the dataset	No.of genes in the background dataset	Percentage of genes	Fold enrichment	P-value (Hypergeometric test)
Recruitment of mitotic centrosome proteins and complexes	5	70	7.24638	19.9409	5.18541e-06	TUBG1; TUBGCP4; NEDD1; TUBB; TUBB4B;
Centrosome maturation	5	70	7.24638	19.9409	5.18541e-06	TUBG1; TUBGCP4; NEDD1; TUBB; TUBB4B;
Recruitment of NuMA to mitotic centrosomes	3	12	4.34783	69.8379	9.50418e-06	TUBG1; TUBGCP4; NEDD1;
TRAIL signaling pathway	16	1325	23.1884	3.36697	1.38196e-05	DCP1A; HSPB1; HSPA8; VIM; HSPA1A; EGLN1; GAPDH; RUVBL1; DAP3; RUVBL2; HSPD1; XRCC5; TOP1; EEF2; LMNA; DDX5;
G2/M Transition	5	96	7.24638	14.5408	2.43682e-05	TUBG1; TUBGCP4; NEDD1; TUBB; TUBB4B;
Mitotic G2-G2/M phases	5	99	7.24638	14.1002	2.82782e-05	TUBG1; TUBGCP4; NEDD1; TUBB; TUBB4B;
Regulation of mRNA Stability by Proteins that Bind AU-rich Elements	5	104	7.24638	13.4224	3.58596e-05	DCP1A; HSPB1; HSPA8; HSPA1A; PSMD1;
Loss of Nlp from mitotic centrosomes	4	61	5.7971	18.3152	6.78945e-05	TUBG1; NEDD1; TUBB; TUBB4B;
Loss of proteins required for interphase microtubule organizationÃÂ from the centrosome	4	61	5.7971	18.3152	6.78945e-05	TUBG1; NEDD1; TUBB; TUBB4B;
Mitotic Prophase	4	62	5.7971	18.0198	7.23814e-05	TUBG1; NEDD1; TUBB; TUBB4B;
Golgi Cisternae Pericentriolar Stack Reorganization	4	62	5.7971	18.0198	7.23814e-05	TUBG1; NEDD1; TUBB; TUBB4B;
Destabilization of mRNA by AUF1 (hnRNP D0)	4	71	5.7971	15.7359	0.000123049	HSPB1; HSPA8; HSPA1A; PSMD1;
Telomere Extension By Telomerase	2	6	2.89855	93.1942	0.000188571	RUVBL1; RUVBL2;
Metabolism of mRNA	6	234	8.69565	7.15661	0.000192495	DCP1A; HSPB1; HSPA8; HSPA1A; RPL10A; PSMD1;
Validated targets of C-MYC transcriptional activation	4	81	5.7971	13.7935	0.000205097	GAPDH; RUVBL1; RUVBL2; HSPD1;
Metabolism of RNA	6	281	8.69565	5.95964	0.000511609	DCP1A; HSPB1; HSPA8; HSPA1A; RPL10A; PSMD1;
Glypican pathway	13	1335	18.8406	2.71557	0.000820361	DCP1A; HSPB1; HSPA8; HSPA1A; EGLN1; FLNA; GAPDH; RUVBL1; RUVBL2; HSPD1; XRCC5; EEF2; DDX5;
Proteoglycan syndecan-mediated signaling events	13	1342	18.8406	2.7014	0.000861175	DCP1A; HSPB1; HSPA8; HSPA1A; EGLN1; FLNA; GAPDH; RUVBL1; RUVBL2; HSPD1; XRCC5; EEF2; DDX5;
Caspase cascade in apoptosis	3	52	4.34783	16.1268	0.000861534	VIM; TOP1; LMNA;
Cell Cycle, Mitotic	6	317	8.69565	5.28286	0.000959389	TUBG1; TUBGCP4; NEDD1; TUBB; TUBB4B; PSMD1;
Mitotic M-M/G1 phases	5	242	7.24638	5.76862	0.00176792	TUBG1; NEDD1; TUBB; TUBB4B; PSMD1;
Insulin Pathway	12	1285	17.3913	2.60438	0.00190501	DCP1A; HSPB1; HSPA8; HSPA1A; EGLN1; GAPDH; RUVBL1; RUVBL2; HSPD1; XRCC5; EEF2; DDX5;
Internalization of ErbB1	12	1285	17.3913	2.60438	0.00190501	DCP1A; HSPB1; HSPA8; HSPA1A; EGLN1; GAPDH; RUVBL1; RUVBL2; HSPD1; XRCC5; EEF2; DDX5;
Urokinase-type plasminogen activator (uPA) and uPAR-mediated signaling	12	1285	17.3913	2.60438	0.00190501	DCP1A; HSPB1; HSPA8; HSPA1A; EGLN1; GAPDH; RUVBL1; RUVBL2; HSPD1; XRCC5; EEF2; DDX5;
PDGFR-beta signaling pathway	12	1285	17.3913	2.60438	0.00190501	DCP1A; HSPB1; HSPA8; HSPA1A; EGLN1; GAPDH; RUVBL1; RUVBL2; HSPD1; XRCC5; EEF2; DDX5;
EGF receptor (ErbB1) signaling pathway	12	1285	17.3913	2.60438	0.00190501	DCP1A; HSPB1; HSPA8; HSPA1A; EGLN1; GAPDH; RUVBL1; RUVBL2; HSPD1; XRCC5; EEF2; DDX5;
Class I PI3K signaling events	12	1285	17.3913	2.60438	0.00190501	DCP1A; HSPB1; HSPA8; HSPA1A; EGLN1; GAPDH; RUVBL1; RUVBL2; HSPD1; XRCC5; EEF2; DDX5;
Arf6 signaling events	12	1285	17.3913	2.60438	0.00190501	DCP1A; HSPB1; HSPA8; HSPA1A; EGLN1; GAPDH; RUVBL1; RUVBL2; HSPD1; XRCC5; EEF2; DDX5;
mTOR signaling pathway	12	1285	17.3913	2.60438	0.00190501	DCP1A; HSPB1; HSPA8; HSPA1A; EGLN1; GAPDH; RUVBL1; RUVBL2; HSPD1; XRCC5; EEF2; DDX5;
Signaling events mediated by focal adhesion kinase	12	1285	17.3913	2.60438	0.00190501	DCP1A; HSPB1; HSPA8; HSPA1A; EGLN1; GAPDH; RUVBL1; RUVBL2; HSPD1; XRCC5; EEF2; DDX5;
Arf6 downstream pathway	12	1285	17.3913	2.60438	0.00190501	DCP1A; HSPB1; HSPA8; HSPA1A; EGLN1; GAPDH; RUVBL1; RUVBL2; HSPD1; XRCC5; EEF2; DDX5;
S1P1 pathway	12	1285	17.3913	2.60438	0.00190501	DCP1A; HSPB1; HSPA8; HSPA1A; EGLN1; GAPDH; RUVBL1; RUVBL2; HSPD1; XRCC5; EEF2; DDX5;
ErbB1 downstream signaling	12	1285	17.3913	2.60438	0.00190501	DCP1A; HSPB1; HSPA8; HSPA1A; EGLN1; GAPDH; RUVBL1; RUVBL2; HSPD1; XRCC5; EEF2; DDX5;
Arf6 trafficking events	12	1285	17.3913	2.60438	0.00190501	DCP1A; HSPB1; HSPA8; HSPA1A; EGLN1; GAPDH; RUVBL1; RUVBL2; HSPD1; XRCC5; EEF2; DDX5;
Class I PI3K signaling events mediated by Akt	12	1285	17.3913	2.60438	0.00190501	DCP1A; HSPB1; HSPA8; HSPA1A; EGLN1; GAPDH; RUVBL1; RUVBL2; HSPD1; XRCC5; EEF2; DDX5;
EGFR-dependent Endothelin signaling events	12	1286	17.3913	2.60235	0.00191751	DCP1A; HSPB1; HSPA8; HSPA1A; EGLN1; GAPDH; RUVBL1; RUVBL2; HSPD1; XRCC5; EEF2; DDX5;
IGF1 pathway	12	1288	17.3913	2.59831	0.00194272	DCP1A; HSPB1; HSPA8; HSPA1A; EGLN1; GAPDH; RUVBL1; RUVBL2; HSPD1; XRCC5; EEF2; DDX5;
GMCSF-mediated signaling events	12	1289	17.3913	2.5963	0.00195542	DCP1A; HSPB1; HSPA8; HSPA1A; EGLN1; GAPDH; RUVBL1; RUVBL2; HSPD1; XRCC5; EEF2; DDX5;
IL5-mediated signaling events	12	1289	17.3913	2.5963	0.00195542	DCP1A; HSPB1; HSPA8; HSPA1A; EGLN1; GAPDH; RUVBL1; RUVBL2; HSPD1; XRCC5; EEF2; DDX5;
Signaling events mediated by Hepatocyte Growth Factor Receptor (c-Met)	12	1290	17.3913	2.59428	0.00196819	DCP1A; HSPB1; HSPA8; HSPA1A; EGLN1; GAPDH; RUVBL1; RUVBL2; HSPD1; XRCC5; EEF2; DDX5;
PDGF receptor signaling network	12	1290	17.3913	2.59428	0.00196819	DCP1A; HSPB1; HSPA8; HSPA1A; EGLN1; GAPDH; RUVBL1; RUVBL2; HSPD1; XRCC5; EEF2; DDX5;
Nectin adhesion pathway	12	1292	17.3913	2.59027	0.00199395	DCP1A; HSPB1; HSPA8; HSPA1A; EGLN1; GAPDH; RUVBL1; RUVBL2; HSPD1; XRCC5; EEF2; DDX5;
IL3-mediated signaling events	12	1292	17.3913	2.59027	0.00199395	DCP1A; HSPB1; HSPA8; HSPA1A; EGLN1; GAPDH; RUVBL1; RUVBL2; HSPD1; XRCC5; EEF2; DDX5;
Signaling events mediated by VEGFR1 and VEGFR2	12	1293	17.3913	2.58826	0.00200693	DCP1A; HSPB1; HSPA8; HSPA1A; EGLN1; GAPDH; RUVBL1; RUVBL2; HSPD1; XRCC5; EEF2; DDX5;
IFN-gamma pathway	12	1293	17.3913	2.58826	0.00200693	DCP1A; HSPB1; HSPA8; HSPA1A; EGLN1; GAPDH; RUVBL1; RUVBL2; HSPD1; XRCC5; EEF2; DDX5;
C-MYC pathway	4	149	5.7971	7.49888	0.00202516	GAPDH; RUVBL1; RUVBL2; HSPD1;
Glypican 1 network	12	1296	17.3913	2.58227	0.00204629	DCP1A; HSPB1; HSPA8; HSPA1A; EGLN1; GAPDH; RUVBL1; RUVBL2; HSPD1; XRCC5; EEF2; DDX5;
PAR1-mediated thrombin signaling events	12	1296	17.3913	2.58227	0.00204629	DCP1A; HSPB1; HSPA8; HSPA1A; EGLN1; GAPDH; RUVBL1; RUVBL2; HSPD1; XRCC5; EEF2; DDX5;
Syndecan-1-mediated signaling events	12	1297	17.3913	2.58028	0.00205955	DCP1A; HSPB1; HSPA8; HSPA1A; EGLN1; GAPDH; RUVBL1; RUVBL2; HSPD1; XRCC5; EEF2; DDX5;
Thrombin/protease-activated receptor (PAR) pathway	12	1297	17.3913	2.58028	0.00205955	DCP1A; HSPB1; HSPA8; HSPA1A; EGLN1; GAPDH; RUVBL1; RUVBL2; HSPD1; XRCC5; EEF2; DDX5;
Plasma membrane estrogen receptor signaling	12	1298	17.3913	2.57829	0.00207288	DCP1A; HSPB1; HSPA8; HSPA1A; EGLN1; GAPDH; RUVBL1; RUVBL2; HSPD1; XRCC5; EEF2; DDX5;
VEGF and VEGFR signaling network	12	1301	17.3913	2.57235	0.0021133	DCP1A; HSPB1; HSPA8; HSPA1A; EGLN1; GAPDH; RUVBL1; RUVBL2; HSPD1; XRCC5; EEF2; DDX5;
Alpha9 beta1 integrin signaling events	12	1302	17.3913	2.57037	0.00212692	DCP1A; HSPB1; HSPA8; HSPA1A; EGLN1; GAPDH; RUVBL1; RUVBL2; HSPD1; XRCC5; EEF2; DDX5;
Endothelins	12	1304	17.3913	2.56643	0.00215438	DCP1A; HSPB1; HSPA8; HSPA1A; EGLN1; GAPDH; RUVBL1; RUVBL2; HSPD1; XRCC5; EEF2; DDX5;
LKB1 signaling events	12	1305	17.3913	2.56446	0.00216822	DCP1A; HSPB1; HSPA8; HSPA1A; EGLN1; GAPDH; RUVBL1; RUVBL2; HSPD1; XRCC5; EEF2; DDX5;
ErbB receptor signaling network	12	1308	17.3913	2.55858	0.00221017	DCP1A; HSPB1; HSPA8; HSPA1A; EGLN1; GAPDH; RUVBL1; RUVBL2; HSPD1; XRCC5; EEF2; DDX5;
Sphingosine 1-phosphate (S1P) pathway	12	1308	17.3913	2.55858	0.00221017	DCP1A; HSPB1; HSPA8; HSPA1A; EGLN1; GAPDH; RUVBL1; RUVBL2; HSPD1; XRCC5; EEF2; DDX5;
Metabolism of proteins	5	259	7.24638	5.39	0.00237564	EEF1A1; ACTB; RPL10A; TUBB4B; EEF2;
DNA Replication	5	261	7.24638	5.3487	0.002456	TUBG1; NEDD1; TUBB; TUBB4B; PSMD1;
M Phase	4	158	5.7971	7.07176	0.00250547	TUBG1; NEDD1; TUBB; TUBB4B;
Beta1 integrin cell surface interactions	12	1348	17.3913	2.48266	0.00283648	DCP1A; HSPB1; HSPA8; HSPA1A; EGLN1; GAPDH; RUVBL1; RUVBL2; HSPD1; XRCC5; EEF2; DDX5;
Peptide chain elongation	3	82	4.34783	10.2274	0.00319757	EEF1A1; RPL10A; EEF2;
TNF alpha/NF-kB	4	171	5.7971	6.53417	0.00332977	HSPB1; DDX3X; FLNA; PSMD1;
Integrin family cell surface interactions	12	1375	17.3913	2.43391	0.00333631	DCP1A; HSPB1; HSPA8; HSPA1A; EGLN1; GAPDH; RUVBL1; RUVBL2; HSPD1; XRCC5; EEF2; DDX5;
Eukaryotic Translation Elongation	3	85	4.34783	9.86652	0.00353903	EEF1A1; RPL10A; EEF2;
fatty acid alpha-oxidation	1	1	1.44928	278.655	0.00358814	ALDH3A2;
Platelet degranulation	2	28	2.89855	19.9963	0.00451581	HSPA5; FLNA;
Extension of Telomeres	2	28	2.89855	19.9963	0.00451581	RUVBL1; RUVBL2;
Protein folding	2	28	2.89855	19.9963	0.00451581	ACTB; TUBB4B;
C6 deamination of adenosine	1	2	1.44928	140.021	0.0071636	ADAR;
Formation of editosomes by ADAR proteins	1	2	1.44928	140.021	0.0071636	ADAR;
mRNA Editing: A to I Conversion	1	2	1.44928	140.021	0.0071636	ADAR;
Viral RNP Complexes in the Host Cell Nucleus	1	2	1.44928	140.021	0.0071636	HSPA1A;
D-glucuronate degradation I	1	2	1.44928	140.021	0.0071636	DCXR;
Translation	3	117	4.34783	7.16821	0.00859219	EEF1A1; RPL10A; EEF2;
Response to elevated platelet cytosolic Ca2+	2	39	2.89855	14.3578	0.00863058	HSPA5; FLNA;
Apoptotic cleavage of cellular proteins	2	39	2.89855	14.3578	0.00863058	VIM; LMNA;
Integrin-linked kinase signaling	7	654	10.1449	2.98677	0.00887189	DCP1A; HSPB1; HSPA8; EGLN1; RUVBL1; RUVBL2; XRCC5;
Processing of DNA ends prior to end rejoining	1	3	1.44928	93.5023	0.0107264	XRCC5;
Activation of Chaperones by IRE1alpha	2	45	2.89855	12.4438	0.0113726	HSPA5; LMNA;
FAS (CD95) signaling pathway	3	130	4.34783	6.45145	0.0114339	VIM; TOP1; LMNA;
Apoptotic execution phase	2	48	2.89855	11.6663	0.0128687	VIM; LMNA;
Telomere Maintenance	2	49	2.89855	11.4282	0.0133855	RUVBL1; RUVBL2;
mRNA Editing	1	4	1.44928	70.185	0.0142766	ADAR;
Breakdown of the nuclear lamina	1	4	1.44928	70.185	0.0142766	LMNA;
Nonhomologous End-joining (NHEJ)	1	5	1.44928	56.176	0.0178143	XRCC5;
Activation, myristolyation of BID and translocation to mitochondria	1	5	1.44928	56.176	0.0178143	VIM;
putrescine degradation III	1	5	1.44928	56.176	0.0178143	ALDH3A2;
phenylalanine degradation IV (mammalian, via side chain)	1	5	1.44928	56.176	0.0178143	ALDH3A2;
CDC42 signaling events	7	755	10.1449	2.58722	0.018342	SEPT2; DCP1A; HSPB1; HSPA8; EGLN1; RUVBL2; XRCC5;
Apoptosis	3	158	4.34783	5.30823	0.0192044	VIM; PSMD1; LMNA;
Regulation of CDC42 activity	7	768	10.1449	2.54342	0.0199407	SEPT2; DCP1A; HSPB1; HSPA8; EGLN1; RUVBL2; XRCC5;
oxidative ethanol degradation III (microsomal)	1	6	1.44928	46.8289	0.0213394	ALDH3A2;
ethanol degradation II (cytosol)	1	6	1.44928	46.8289	0.0213394	ALDH3A2;
tryptophan degradation X (mammalian, via tryptamine)	1	6	1.44928	46.8289	0.0213394	ALDH3A2;
Unfolded Protein Response	2	63	2.89855	8.88902	0.0215271	HSPA5; LMNA;
TNF receptor signaling pathway	4	299	5.7971	3.73703	0.0224878	HSPB1; VIM; TOP1; LMNA;
AP-1 transcription factor network	6	621	8.69565	2.69677	0.02383	DCP1A; HSPB1; HSPA8; EGLN1; RUVBL2; XRCC5;
2-LTR circle formation	1	7	1.44928	40.1486	0.0248521	XRCC5;
dopamine degradation	1	7	1.44928	40.1486	0.0248521	ALDH3A2;
ethanol degradation IV (peroxisomal)	1	7	1.44928	40.1486	0.0248521	ALDH3A2;
serotonin degradation	1	7	1.44928	40.1486	0.0248521	ALDH3A2;
noradrenaline and adrenaline degradation	1	7	1.44928	40.1486	0.0248521	ALDH3A2;
Chromosome Maintenance	2	69	2.89855	8.11618	0.0255064	RUVBL1; RUVBL2;
Noncanonical Wnt signaling pathway	3	182	4.34783	4.60828	0.0277018	FLNA; RUVBL2; XRCC5;
Metabolism	7	823	10.1449	2.37345	0.0277958	DCP1A; HSPB1; HSPA8; HSPA1A; NDUFS3; RPL10A; PSMD1;
Integration of provirus	1	8	1.44928	35.1363	0.0283523	XRCC5;
GP1b-IX-V activation signalling	1	9	1.44928	31.2366	0.0318402	FLNA;
Activation of Chaperones by ATF6-alpha	1	9	1.44928	31.2366	0.0318402	HSPA5;
Folding of actin by CCT/TriC	1	9	1.44928	31.2366	0.0318402	ACTB;
Wnt signaling network	3	200	4.34783	4.19355	0.0351902	FLNA; RUVBL2; XRCC5;
Glypican 3 network	3	206	4.34783	4.07142	0.0378967	FLNA; RUVBL2; XRCC5;
Early Phase of HIV Life Cycle	1	11	1.44928	25.5624	0.0387789	XRCC5;
PERK regulated gene expression	1	11	1.44928	25.5624	0.0387789	HSPA5;
Caspase-mediated cleavage of cytoskeletal proteins	1	11	1.44928	25.5624	0.0387789	VIM;
Syndecan-4-mediated signaling events	3	209	4.34783	4.01298	0.0392889	FLNA; RUVBL2; XRCC5;
Post-chaperonin tubulin folding pathway	1	12	1.44928	23.434	0.0422299	TUBB4B;
Diabetes pathways	3	216	4.34783	3.88294	0.0426379	HSPA5; RPL10A; LMNA;
mRNA Decay by 5' to 3' Exoribonuclease	1	13	1.44928	21.6327	0.0456687	DCP1A;
DNA-PK pathway in nonhomologous end joining	1	13	1.44928	21.6327	0.0456687	XRCC5;
Gene Expression	4	378	5.7971	2.95603	0.0468588	EEF1A1; RPL10A; PTBP1; EEF2;
Cooperation of Prefoldin and TriC/CCT in actin and tubulin folding	1	15	1.44928	18.7503	0.0525097	ACTB;
Lysosome Vesicle Biogenesis	1	15	1.44928	18.7503	0.0525097	HSPA8;
Chaperonin-mediated protein folding	1	16	1.44928	17.5791	0.0559121	ACTB;
Cell-extracellular matrix interactions	1	16	1.44928	17.5791	0.0559121	FLNA;
GABA synthesis, release, reuptake and degradation	1	17	1.44928	16.5457	0.0593025	HSPA8;
Destabilization of mRNA by Tristetraprolin (TTP)	1	17	1.44928	16.5457	0.0593025	DCP1A;
Destabilization of mRNA by Butyrate Response Factor 1 (BRF1)	1	20	1.44928	14.0651	0.0694017	DCP1A;
p38 signaling mediated by MAPKAP kinases	1	21	1.44928	13.3956	0.0727443	HSPB1;
Influenza Life Cycle	2	135	2.89855	4.14856	0.0846845	HSPA1A; RPL10A;
Regulation of nuclear beta catenin signaling and target gene transcription	2	135	2.89855	4.14856	0.0846845	RUVBL2; XRCC5;
Platelet activation, signaling and aggregation	2	138	2.89855	4.05838	0.0879108	HSPA5; FLNA;
Direct p53 effectors	2	138	2.89855	4.05838	0.0879108	HSPA1A; DDX5;
Neurotransmitter Release Cycle	1	26	1.44928	10.8205	0.0892806	HSPA8;
Influenza Infection	2	140	2.89855	4.00041	0.0900821	HSPA1A; RPL10A;
Double-Strand Break Repair	1	27	1.44928	10.4199	0.0925528	XRCC5;
Golgi Associated Vesicle Biogenesis	1	27	1.44928	10.4199	0.0925528	HSPA8;
Regulation of cytoplasmic and nuclear SMAD2/3 signaling	3	305	4.34783	2.74992	0.0966623	DCP1A; HSPB1; HSPA8;
TGF-beta receptor signaling	3	305	4.34783	2.74992	0.0966623	DCP1A; HSPB1; HSPA8;
Regulation of nuclear SMAD2/3 signaling	3	305	4.34783	2.74992	0.0966623	DCP1A; HSPB1; HSPA8;
BARD1 signaling events	1	29	1.44928	9.70155	0.0990625	XRCC5;
Striated Muscle Contraction	1	30	1.44928	9.37827	0.1023	VIM;
Export of Viral Ribonucleoproteins from Nucleus	1	31	1.44928	9.07585	0.105526	HSPA1A;
Intrinsic Pathway for Apoptosis	1	31	1.44928	9.07585	0.105526	VIM;
Canonical Wnt signaling pathway	2	155	2.89855	3.6133	0.106852	RUVBL2; XRCC5;
ALK1 signaling events	3	321	4.34783	2.61286	0.108396	DCP1A; HSPB1; HSPA8;
mRNA Processing	2	157	2.89855	3.56727	0.109148	PTBP1; ADAR;
ALK1 pathway	3	324	4.34783	2.58866	0.110656	DCP1A; HSPB1; HSPA8;
trans-Golgi Network Vesicle Budding	1	33	1.44928	8.52596	0.111944	HSPA8;
Clathrin derived vesicle budding	1	33	1.44928	8.52596	0.111944	HSPA8;
HIF-2-alpha transcription factor network	1	34	1.44928	8.27527	0.115136	EGLN1;
Nucleosome assembly	1	35	1.44928	8.0389	0.118317	RUVBL1;
Deposition of New CENPA-containing Nucleosomes at the Centromere	1	35	1.44928	8.0389	0.118317	RUVBL1;
Aurora B signaling	1	41	1.44928	6.86276	0.137165	VIM;
FOXM1 transcription factor network	1	42	1.44928	6.6994	0.140268	HSPA1A;
Epithelial-to-mesenchymal transition	2	185	2.89855	3.02739	0.142552	SEPT6; VIM;
p53 pathway	2	189	2.89855	2.96332	0.147491	HSPA1A; DDX5;
Deadenylation-dependent mRNA decay	1	46	1.44928	6.11697	0.152569	DCP1A;
Meiotic Synapsis	1	47	1.44928	5.98685	0.155617	LMNA;
Alpha6Beta4Integrin	1	48	1.44928	5.86215	0.158654	VIM;
Muscle contraction	1	50	1.44928	5.62771	0.164696	VIM;
Signaling mediated by p38-alpha and p38-beta	1	50	1.44928	5.62771	0.164696	HSPB1;
HIV Infection	2	203	2.89855	2.75896	0.16504	XRCC5; PSMD1;
Endogenous TLR signaling	1	57	1.44928	4.93671	0.185509	HSPD1;
ATF-2 transcription factor network	1	59	1.44928	4.76939	0.191361	RUVBL2;
Autodegradation of Cdh1 by Cdh1:APC/C	1	60	1.44928	4.68992	0.194271	PSMD1;
Coregulation of Androgen receptor activity	1	61	1.44928	4.61305	0.197171	XRCC5;
Posttranslational regulation of adherens junction stability and dissassembly	2	231	2.89855	2.42456	0.201117	RUVBL2; XRCC5;
APC/C:Cdc20 mediated degradation of Securin	1	66	1.44928	4.26363	0.211518	PSMD1;
Ubiquitin-dependent degradation of Cyclin D	1	66	1.44928	4.26363	0.211518	PSMD1;
Ubiquitin-dependent degradation of Cyclin D1	1	66	1.44928	4.26363	0.211518	PSMD1;
CDK-mediated phosphorylation and removal of Cdc6	1	66	1.44928	4.26363	0.211518	PSMD1;
Regulation of activated PAK-2p34 by proteasome mediated degradation	1	66	1.44928	4.26363	0.211518	PSMD1;
HIF-1-alpha transcription factor network	1	66	1.44928	4.26363	0.211518	EGLN1;
Vpu mediated degradation of CD4	1	67	1.44928	4.2	0.214357	PSMD1;
SCF(Skp2)-mediated degradation of p27/p21	1	67	1.44928	4.2	0.214357	PSMD1;
Cross-presentation of soluble exogenous antigens (endosomes)	1	67	1.44928	4.2	0.214357	PSMD1;
Autodegradation of the E3 ubiquitin ligase COP1	1	68	1.44928	4.13824	0.217186	PSMD1;
Regulation of Telomerase	1	68	1.44928	4.13824	0.217186	XRCC5;
Vif-mediated degradation of APOBEC3G	1	69	1.44928	4.07828	0.220005	PSMD1;
APC/C:Cdh1 mediated degradation of Cdc20 and other APC/C:Cdh1 targeted proteins in late mitosis/early G1	1	69	1.44928	4.07828	0.220005	PSMD1;
Stabilization of p53	1	69	1.44928	4.07828	0.220005	PSMD1;
Ubiquitin Mediated Degradation of Phosphorylated Cdc25A	1	69	1.44928	4.07828	0.220005	PSMD1;
Cell junction organization	1	69	1.44928	4.07828	0.220005	FLNA;
Antigen processing: Ubiquitination & Proteasome degradation	1	69	1.44928	4.07828	0.220005	PSMD1;
Cdc20:Phospho-APC/C mediated degradation of Cyclin A	1	69	1.44928	4.07828	0.220005	PSMD1;
Signaling events regulated by Ret tyrosine kinase	1	69	1.44928	4.07828	0.220005	PDLIM7;
SCF-beta-TrCP mediated degradation of Emi1	1	70	1.44928	4.02003	0.222814	PSMD1;
p53-Independent G1/S DNA damage checkpoint	1	70	1.44928	4.02003	0.222814	PSMD1;
p53-Independent DNA Damage Response	1	70	1.44928	4.02003	0.222814	PSMD1;
Regulation of ornithine decarboxylase (ODC)	1	70	1.44928	4.02003	0.222814	PSMD1;
APC/C:Cdc20 mediated degradation of mitotic proteins	1	71	1.44928	3.96341	0.225612	PSMD1;
ATR signaling pathway	2	250	2.89855	2.2403	0.226103	HSPA1A; DDX5;
N-cadherin signaling events	2	251	2.89855	2.23137	0.227426	RUVBL2; XRCC5;
Activation of APC/C and APC/C:Cdc20 mediated degradation of mitotic proteins	1	72	1.44928	3.90837	0.228401	PSMD1;
p53-Dependent G1 DNA Damage Response	1	72	1.44928	3.90837	0.228401	PSMD1;
p53-Dependent G1/S DNA damage checkpoint	1	72	1.44928	3.90837	0.228401	PSMD1;
Meiosis	1	72	1.44928	3.90837	0.228401	LMNA;
CDT1 association with the CDC6:ORC:origin complex	1	74	1.44928	3.80276	0.23395	PSMD1;
Signaling by Wnt	1	75	1.44928	3.75206	0.236709	PSMD1;
Degradation of beta-catenin by the destruction complex	1	75	1.44928	3.75206	0.236709	PSMD1;
Regulation of Apoptosis	1	75	1.44928	3.75206	0.236709	PSMD1;
G1/S DNA Damage Checkpoints	1	76	1.44928	3.7027	0.239458	PSMD1;
Respiratory electron transport	1	76	1.44928	3.7027	0.239458	NDUFS3;
Interferon alpha/beta signaling	1	77	1.44928	3.65462	0.242198	ADAR;
Regulation of APC/C activators between G1/S and early anaphase	1	78	1.44928	3.60777	0.244928	PSMD1;
Cyclin E associated events during G1/S transition	1	78	1.44928	3.60777	0.244928	PSMD1;
AndrogenReceptor	1	78	1.44928	3.60777	0.244928	FLNA;
ER-Phagosome pathway	1	80	1.44928	3.51758	0.250359	PSMD1;
Hypoxic and oxygen homeostasis regulation of HIF-1-alpha	1	80	1.44928	3.51758	0.250359	EGLN1;
Regulation of mitotic cell cycle	1	81	1.44928	3.47416	0.25306	PSMD1;
APC/C-mediated degradation of cell cycle proteins	1	81	1.44928	3.47416	0.25306	PSMD1;
Eukaryotic Translation Termination	1	82	1.44928	3.4318	0.255752	RPL10A;
Viral mRNA Translation	1	82	1.44928	3.4318	0.255752	RPL10A;
Wnt	1	82	1.44928	3.4318	0.255752	RUVBL1;
Assembly of the pre-replicative complex	1	83	1.44928	3.39046	0.258434	PSMD1;
Switching of origins to a post-replicative state	1	83	1.44928	3.39046	0.258434	PSMD1;
Orc1 removal from chromatin	1	83	1.44928	3.39046	0.258434	PSMD1;
Stabilization and expansion of the E-cadherin adherens junction	2	275	2.89855	2.03664	0.259303	RUVBL2; XRCC5;
E-cadherin signaling in the nascent adherens junction	2	275	2.89855	2.03664	0.259303	RUVBL2; XRCC5;
Membrane Trafficking	1	84	1.44928	3.3501	0.261106	HSPA8;
C-MYB transcription factor network	1	84	1.44928	3.3501	0.261106	HSPA8;
Removal of licensing factors from origins	1	85	1.44928	3.31069	0.263769	PSMD1;
E-cadherin signaling events	2	280	2.89855	2.00028	0.265962	RUVBL2; XRCC5;
Antigen processing-Cross presentation	1	86	1.44928	3.2722	0.266422	PSMD1;
Nonsense Mediated Decay Independent of the Exon Junction Complex	1	87	1.44928	3.23459	0.269066	RPL10A;
Regulation of DNA replication	1	88	1.44928	3.19784	0.271701	PSMD1;
Cyclin A:Cdk2-associated events at S phase entry	1	90	1.44928	3.12679	0.276942	PSMD1;
Respiratory electron transport, ATP synthesis by chemiosmotic coupling, and heat production by uncoupling proteins.	1	91	1.44928	3.09243	0.279549	NDUFS3;
Formation of a pool of free 40S subunits	1	92	1.44928	3.05882	0.282146	RPL10A;
Regulation of gene expression in beta cells	1	98	1.44928	2.87156	0.297538	RPL10A;
DNA Replication Pre-Initiation	1	98	1.44928	2.87156	0.297538	PSMD1;
M/G1 Transition	1	98	1.44928	2.87156	0.297538	PSMD1;
Influenza Viral RNA Transcription and Replication	1	98	1.44928	2.87156	0.297538	RPL10A;
Interferon Signaling	1	98	1.44928	2.87156	0.297538	ADAR;
Signaling by Aurora kinases	1	98	1.44928	2.87156	0.297538	VIM;
ATM pathway	2	307	2.89855	1.82436	0.301892	HSPA1A; DDX5;
Class I MHC mediated antigen processing & presentation	1	101	1.44928	2.78628	0.305111	PSMD1;
Neurotrophic factor-mediated Trk receptor signaling	1	101	1.44928	2.78628	0.305111	DNAJA3;
L13a-mediated translational silencing of Ceruloplasmin expression	1	102	1.44928	2.75896	0.307618	RPL10A;
3' -UTR-mediated translational regulation	1	102	1.44928	2.75896	0.307618	RPL10A;
HIV Life Cycle	1	103	1.44928	2.73218	0.310115	XRCC5;
GTP hydrolysis and joining of the 60S ribosomal subunit	1	103	1.44928	2.73218	0.310115	RPL10A;
Nonsense-Mediated Decay	1	104	1.44928	2.70591	0.312604	RPL10A;
Nonsense Mediated Decay Enhanced by the Exon Junction Complex	1	104	1.44928	2.70591	0.312604	RPL10A;
PLK1 signaling events	1	104	1.44928	2.70591	0.312604	TUBG1;
DNA Repair	1	106	1.44928	2.65486	0.317555	XRCC5;
mRNA Splicing - Major Pathway	1	107	1.44928	2.63005	0.320017	PTBP1;
mRNA Splicing	1	107	1.44928	2.63005	0.320017	PTBP1;
Regulation of beta-cell development	1	108	1.44928	2.6057	0.322471	RPL10A;
Regulation of Androgen receptor activity	1	108	1.44928	2.6057	0.322471	XRCC5;
Synthesis of DNA	1	109	1.44928	2.5818	0.324915	PSMD1;
Polo-like kinase signaling events in the cell cycle	1	109	1.44928	2.5818	0.324915	TUBG1;
Eukaryotic Translation Initiation	1	110	1.44928	2.55833	0.327352	RPL10A;
Cap-dependent Translation Initiation	1	110	1.44928	2.55833	0.327352	RPL10A;
G1/S Transition	1	117	1.44928	2.40528	0.344163	PSMD1;
Cell-Cell communication	1	117	1.44928	2.40528	0.344163	FLNA;
The citric acid (TCA) cycle and respiratory electron transport	1	118	1.44928	2.3849	0.346531	NDUFS3;
Cell Cycle Checkpoints	1	118	1.44928	2.3849	0.346531	PSMD1;
Transmission across Chemical Synapses	1	121	1.44928	2.32577	0.353584	HSPA8;
S Phase	1	121	1.44928	2.32577	0.353584	PSMD1;
TGFBR	1	125	1.44928	2.25136	0.36287	HSPA8;
Androgen-mediated signaling	1	130	1.44928	2.16477	0.374294	XRCC5;
Insulin Synthesis and Processing	1	132	1.44928	2.13197	0.378807	RPL10A;
TCR signaling in na&#xef;ve CD4+ T cells	1	133	1.44928	2.11595	0.381051	FLNA;
Hemostasis	2	375	2.89855	1.49355	0.390625	HSPA5; FLNA;
Processing of Capped Intron-Containing Pre-mRNA	1	138	1.44928	2.03929	0.392154	PTBP1;
EGFR1	1	138	1.44928	2.03929	0.392154	EEF1A1;
Mitotic G1-G1/S phases	1	140	1.44928	2.01016	0.396539	PSMD1;
Host Interactions of HIV factors	1	141	1.44928	1.9959	0.398721	PSMD1;
Regulation of p38-alpha and p38-beta	1	164	1.44928	1.716	0.446797	HSPB1;
p75(NTR)-mediated signaling	1	178	1.44928	1.58105	0.474185	DNAJA3;
Formation and Maturation of mRNA Transcript	1	185	1.44928	1.52123	0.487374	PTBP1;
Neuronal System	1	188	1.44928	1.49695	0.492926	HSPA8;
Metabolism of amino acids and derivatives	1	188	1.44928	1.49695	0.492926	PSMD1;
p38 MAPK signaling pathway	1	189	1.44928	1.48903	0.494763	HSPB1;
CXCR4-mediated signaling events	1	190	1.44928	1.4812	0.496594	FLNA;
Cytokine Signaling in Immune system	1	193	1.44928	1.45817	0.502047	ADAR;
Regulation of RAC1 activity	1	205	1.44928	1.37282	0.523285	RUVBL2;
RAC1 signaling pathway	1	205	1.44928	1.37282	0.523285	RUVBL2;
RhoA signaling pathway	1	205	1.44928	1.37282	0.523285	RUVBL2;
Regulation of RhoA activity	1	205	1.44928	1.37282	0.523285	RUVBL2;
BMP receptor signaling	1	226	1.44928	1.24526	0.558323	HSPB1;
Immune System	2	522	2.89855	1.07296	0.562434	ADAR; PSMD1;
IL1-mediated signaling events	1	234	1.44928	1.20269	0.570993	HSPB1;
Adaptive Immune System	1	237	1.44928	1.18747	0.575651	PSMD1;
Developmental Biology	1	432	1.44928	0.651471	0.792072	RPL10A;
Signal Transduction	1	1208	1.44928	0.23298	0.988721	PSMD1;

## Sheet: Summation(P<0.05)
Description	Type	No. of genes in the dataset	No.of genes in the background dataset	Percentage of genes	Fold enrichment	P-value (Hypergeometric test)	-Log10(P-value)
Nucleolus	Cellular component	29	1257	42.029	6.43097	6.02933e-17	16.2197
Mitochondrion	Cellular component	27	1259	39.1304	5.9781	6.368e-15	14.196
Centrosome	Cellular component	21	656	30.4348	8.92448	6.58642e-15	14.1814
Exosomes	Cellular component	31	2043	44.9275	4.22959	3.64397e-13	12.4384
Lysosome	Cellular component	25	1620	36.2319	4.30193	1.24529e-10	9.90473
Ribonucleoprotein complex	Cellular component	7	65	10.1449	30.0473	3.30803e-09	8.48043
Cytoskeleton	Cellular component	13	427	18.8406	8.48998	3.32672e-09	8.47798
Cytoplasm	Cellular component	43	5684	62.3188	2.10854	1.67089e-08	7.77705
Nucleus	Cellular component	43	5847	62.3188	2.04976	4.18501e-08	7.3783
Cytosol	Cellular component	17	1178	24.6377	4.02367	6.14546e-07	6.21145
Ribosome	Cellular component	6	144	8.69565	11.6292	1.29163e-05	4.88886
NuA4 histone acetyltransferase complex	Cellular component	3	14	4.34783	59.8682	1.56443e-05	4.80564
Cell surface	Cellular component	6	205	8.69565	8.16896	9.35267e-05	4.02906
Microtubule	Cellular component	5	129	7.24638	10.8214	0.000100153	3.99934
Perinuclear region of cytoplasm	Cellular component	4	119	5.7971	9.3892	0.000883803	3.05364
Chromosome	Cellular component	3	59	4.34783	14.2137	0.00124481	2.9049
Actin cytoskeleton	Cellular component	4	132	5.7971	8.46457	0.0012987	2.88649
Stress fiber	Cellular component	2	16	2.89855	34.9842	0.00147396	2.83151
Mitochondrial small ribosomal subunit	Cellular component	2	17	2.89855	32.9275	0.00166662	2.77816
Caspase complex	Cellular component	1	1	1.44928	278.655	0.00358814	2.44513
MLL1 complex	Cellular component	2	27	2.89855	20.7367	0.00420296	2.37644
Mitochondrial nucleoid	Cellular component	2	31	2.89855	18.0618	0.00551681	2.25831
Ku70:Ku80 complex	Cellular component	1	2	1.44928	140.021	0.0071636	2.14487
Intermediate filament	Cellular component	2	36	2.89855	15.5539	0.00738865	2.13143
Lamin fiLament	Cellular component	1	3	1.44928	93.5023	0.0107264	1.96955
I-kappaB/NF-kappaB complex	Cellular component	1	3	1.44928	93.5023	0.0107264	1.96955
Eukaryotic translation elongation factor 1 complex	Cellular component	1	3	1.44928	93.5023	0.0107264	1.96955
Coated vesicle	Cellular component	1	3	1.44928	93.5023	0.0107264	1.96955
Polar microtubule	Cellular component	1	4	1.44928	70.185	0.0142766	1.84537
Nuclear lamina	Cellular component	1	4	1.44928	70.185	0.0142766	1.84537
Others	Cellular component	2	51	2.89855	10.9801	0.0144459	1.84026
Endoplasmic reticulum	Cellular component	9	1104	13.0435	2.27415	0.016758	1.77578
Intracellular	Cellular component	3	151	4.34783	5.55429	0.0170469	1.76836
Lipopolysaccharide receptor complex	Cellular component	1	5	1.44928	56.176	0.0178143	1.74923
CRD-mediated mRNA stability complex	Cellular component	1	5	1.44928	56.176	0.0178143	1.74923
Cytoplasmic vesicle	Cellular component	3	160	4.34783	5.24188	0.0198474	1.7023
Gamma-tubulin ring complex	Cellular component	1	6	1.44928	46.8289	0.0213394	1.67082
Inclusion body	Cellular component	1	6	1.44928	46.8289	0.0213394	1.67082
Gamma-tubulin complex	Cellular component	1	6	1.44928	46.8289	0.0213394	1.67082
Nonhomologous end joining complex	Cellular component	1	6	1.44928	46.8289	0.0213394	1.67082
Cyclin-dependent protein kinase activating kinase holoenzyme complex	Cellular component	1	6	1.44928	46.8289	0.0213394	1.67082
Nuclear envelope	Cellular component	2	71	2.89855	7.88758	0.0268945	1.57034
IkappaB kinase complex	Cellular component	1	8	1.44928	35.1363	0.0283523	1.54741
Proteasome regulatory particle	Cellular component	1	8	1.44928	35.1363	0.0283523	1.54741
Nuclear telomere cap complex	Cellular component	1	8	1.44928	35.1363	0.0283523	1.54741
MLL5-L complex	Cellular component	1	8	1.44928	35.1363	0.0283523	1.54741
Mitochondrial matrix	Cellular component	2	79	2.89855	7.08894	0.0327416	1.4849
Peroxisomal matrix	Cellular component	1	11	1.44928	25.5624	0.0387789	1.4114
Intermediate filament cytoskeleton	Cellular component	1	11	1.44928	25.5624	0.0387789	1.4114
Desmosome	Cellular component	1	11	1.44928	25.5624	0.0387789	1.4114
Nuclear chromosome, telomeric region	Cellular component	1	12	1.44928	23.434	0.0422299	1.37438
Coated pit	Cellular component	1	13	1.44928	21.6327	0.0456687	1.34038
Structural constituent of cytoskeleton	Molecular function	7	137	10.1449	14.2572	5.9626e-07	6.22456
Structural constituent of ribosome	Molecular function	7	152	10.1449	12.8503	1.20133e-06	5.92034
Chaperone activity	Molecular function	5	126	7.24638	11.079	8.96084e-05	4.04765
Ribonucleoprotein	Molecular function	3	41	4.34783	20.4524	0.000427446	3.36912
Heat shock protein activity	Molecular function	2	27	2.89855	20.7367	0.00420296	2.37644
Translation regulator activity	Molecular function	3	101	4.34783	8.30366	0.00573286	2.24163
DNA topoisomerase activity	Molecular function	1	6	1.44928	46.8289	0.0213394	1.67082
GTP binding	Molecular function	1	8	1.44928	35.1363	0.0283523	1.54741
GTPase activity	Molecular function	3	222	4.34783	3.778	0.0456195	1.34085
Ubiquitin-specific protease activity	Molecular function	4	377	5.7971	2.96387	0.0464846	1.33269
Protein metabolism	Biological process	20	1323	28.9855	4.21455	2.18547e-08	7.66046
Cell growth and/or maintenance	Biological process	11	1125	15.942	2.72708	0.00209401	2.67902
Nuclear organization and biogenesis	Biological process	1	1	1.44928	278.655	0.00358814	2.44513
Muscle contraction	Biological process	1	5	1.44928	56.176	0.0178143	1.74923
Regulation of exocytosis	Biological process	1	5	1.44928	56.176	0.0178143	1.74923
Regulation of immune response	Biological process	1	8	1.44928	35.1363	0.0283523	1.54741
Apoptosis	Biological process	3	220	4.34783	3.81234	0.0446143	1.35053
Regulation of translation	Biological process	1	13	1.44928	21.6327	0.0456687	1.34038
Recruitment of mitotic centrosome proteins and complexes	Biological pathway	5	70	7.24638	19.9409	5.18541e-06	5.28522
Centrosome maturation	Biological pathway	5	70	7.24638	19.9409	5.18541e-06	5.28522
Recruitment of NuMA to mitotic centrosomes	Biological pathway	3	12	4.34783	69.8379	9.50418e-06	5.02209
TRAIL signaling pathway	Biological pathway	16	1325	23.1884	3.36697	1.38196e-05	4.85951
G2/M Transition	Biological pathway	5	96	7.24638	14.5408	2.43682e-05	4.61318
Mitotic G2-G2/M phases	Biological pathway	5	99	7.24638	14.1002	2.82782e-05	4.54855
Regulation of mRNA Stability by Proteins that Bind AU-rich Elements	Biological pathway	5	104	7.24638	13.4224	3.58596e-05	4.4454
Loss of Nlp from mitotic centrosomes	Biological pathway	4	61	5.7971	18.3152	6.78945e-05	4.16817
Loss of proteins required for interphase microtubule organizationÃÂ from the centrosome	Biological pathway	4	61	5.7971	18.3152	6.78945e-05	4.16817
Mitotic Prophase	Biological pathway	4	62	5.7971	18.0198	7.23814e-05	4.14037
Golgi Cisternae Pericentriolar Stack Reorganization	Biological pathway	4	62	5.7971	18.0198	7.23814e-05	4.14037
Destabilization of mRNA by AUF1 (hnRNP D0)	Biological pathway	4	71	5.7971	15.7359	0.000123049	3.90992
Telomere Extension By Telomerase	Biological pathway	2	6	2.89855	93.1942	0.000188571	3.72453
Metabolism of mRNA	Biological pathway	6	234	8.69565	7.15661	0.000192495	3.71558
Validated targets of C-MYC transcriptional activation	Biological pathway	4	81	5.7971	13.7935	0.000205097	3.68804
Metabolism of RNA	Biological pathway	6	281	8.69565	5.95964	0.000511609	3.29106
Glypican pathway	Biological pathway	13	1335	18.8406	2.71557	0.000820361	3.08599
Proteoglycan syndecan-mediated signaling events	Biological pathway	13	1342	18.8406	2.7014	0.000861175	3.06491
Caspase cascade in apoptosis	Biological pathway	3	52	4.34783	16.1268	0.000861534	3.06473
Cell Cycle, Mitotic	Biological pathway	6	317	8.69565	5.28286	0.000959389	3.01801
Mitotic M-M/G1 phases	Biological pathway	5	242	7.24638	5.76862	0.00176792	2.75254
Insulin Pathway	Biological pathway	12	1285	17.3913	2.60438	0.00190501	2.7201
Internalization of ErbB1	Biological pathway	12	1285	17.3913	2.60438	0.00190501	2.7201
Urokinase-type plasminogen activator (uPA) and uPAR-mediated signaling	Biological pathway	12	1285	17.3913	2.60438	0.00190501	2.7201
PDGFR-beta signaling pathway	Biological pathway	12	1285	17.3913	2.60438	0.00190501	2.7201
EGF receptor (ErbB1) signaling pathway	Biological pathway	12	1285	17.3913	2.60438	0.00190501	2.7201
Class I PI3K signaling events	Biological pathway	12	1285	17.3913	2.60438	0.00190501	2.7201
Arf6 signaling events	Biological pathway	12	1285	17.3913	2.60438	0.00190501	2.7201
mTOR signaling pathway	Biological pathway	12	1285	17.3913	2.60438	0.00190501	2.7201
Signaling events mediated by focal adhesion kinase	Biological pathway	12	1285	17.3913	2.60438	0.00190501	2.7201
Arf6 downstream pathway	Biological pathway	12	1285	17.3913	2.60438	0.00190501	2.7201
S1P1 pathway	Biological pathway	12	1285	17.3913	2.60438	0.00190501	2.7201
ErbB1 downstream signaling	Biological pathway	12	1285	17.3913	2.60438	0.00190501	2.7201
Arf6 trafficking events	Biological pathway	12	1285	17.3913	2.60438	0.00190501	2.7201
Class I PI3K signaling events mediated by Akt	Biological pathway	12	1285	17.3913	2.60438	0.00190501	2.7201
EGFR-dependent Endothelin signaling events	Biological pathway	12	1286	17.3913	2.60235	0.00191751	2.71726
IGF1 pathway	Biological pathway	12	1288	17.3913	2.59831	0.00194272	2.71159
GMCSF-mediated signaling events	Biological pathway	12	1289	17.3913	2.5963	0.00195542	2.70876
IL5-mediated signaling events	Biological pathway	12	1289	17.3913	2.5963	0.00195542	2.70876
Signaling events mediated by Hepatocyte Growth Factor Receptor (c-Met)	Biological pathway	12	1290	17.3913	2.59428	0.00196819	2.70593
PDGF receptor signaling network	Biological pathway	12	1290	17.3913	2.59428	0.00196819	2.70593
Nectin adhesion pathway	Biological pathway	12	1292	17.3913	2.59027	0.00199395	2.70029
IL3-mediated signaling events	Biological pathway	12	1292	17.3913	2.59027	0.00199395	2.70029
Signaling events mediated by VEGFR1 and VEGFR2	Biological pathway	12	1293	17.3913	2.58826	0.00200693	2.69747
IFN-gamma pathway	Biological pathway	12	1293	17.3913	2.58826	0.00200693	2.69747
C-MYC pathway	Biological pathway	4	149	5.7971	7.49888	0.00202516	2.69354
Glypican 1 network	Biological pathway	12	1296	17.3913	2.58227	0.00204629	2.68903
PAR1-mediated thrombin signaling events	Biological pathway	12	1296	17.3913	2.58227	0.00204629	2.68903
Syndecan-1-mediated signaling events	Biological pathway	12	1297	17.3913	2.58028	0.00205955	2.68623
Thrombin/protease-activated receptor (PAR) pathway	Biological pathway	12	1297	17.3913	2.58028	0.00205955	2.68623
Plasma membrane estrogen receptor signaling	Biological pathway	12	1298	17.3913	2.57829	0.00207288	2.68343
VEGF and VEGFR signaling network	Biological pathway	12	1301	17.3913	2.57235	0.0021133	2.67504
Alpha9 beta1 integrin signaling events	Biological pathway	12	1302	17.3913	2.57037	0.00212692	2.67225
Endothelins	Biological pathway	12	1304	17.3913	2.56643	0.00215438	2.66668
LKB1 signaling events	Biological pathway	12	1305	17.3913	2.56446	0.00216822	2.6639
ErbB receptor signaling network	Biological pathway	12	1308	17.3913	2.55858	0.00221017	2.65558
Sphingosine 1-phosphate (S1P) pathway	Biological pathway	12	1308	17.3913	2.55858	0.00221017	2.65558
Metabolism of proteins	Biological pathway	5	259	7.24638	5.39	0.00237564	2.62422
DNA Replication	Biological pathway	5	261	7.24638	5.3487	0.002456	2.60977
M Phase	Biological pathway	4	158	5.7971	7.07176	0.00250547	2.60111
Beta1 integrin cell surface interactions	Biological pathway	12	1348	17.3913	2.48266	0.00283648	2.54722
Peptide chain elongation	Biological pathway	3	82	4.34783	10.2274	0.00319757	2.49518
TNF alpha/NF-kB	Biological pathway	4	171	5.7971	6.53417	0.00332977	2.47759
Integrin family cell surface interactions	Biological pathway	12	1375	17.3913	2.43391	0.00333631	2.47673
Eukaryotic Translation Elongation	Biological pathway	3	85	4.34783	9.86652	0.00353903	2.45112
fatty acid alpha-oxidation	Biological pathway	1	1	1.44928	278.655	0.00358814	2.44513
Platelet degranulation	Biological pathway	2	28	2.89855	19.9963	0.00451581	2.34526
Extension of Telomeres	Biological pathway	2	28	2.89855	19.9963	0.00451581	2.34526
Protein folding	Biological pathway	2	28	2.89855	19.9963	0.00451581	2.34526
C6 deamination of adenosine	Biological pathway	1	2	1.44928	140.021	0.0071636	2.14487
Formation of editosomes by ADAR proteins	Biological pathway	1	2	1.44928	140.021	0.0071636	2.14487
mRNA Editing: A to I Conversion	Biological pathway	1	2	1.44928	140.021	0.0071636	2.14487
Viral RNP Complexes in the Host Cell Nucleus	Biological pathway	1	2	1.44928	140.021	0.0071636	2.14487
D-glucuronate degradation I	Biological pathway	1	2	1.44928	140.021	0.0071636	2.14487
Translation	Biological pathway	3	117	4.34783	7.16821	0.00859219	2.0659
Response to elevated platelet cytosolic Ca2+	Biological pathway	2	39	2.89855	14.3578	0.00863058	2.06396
Apoptotic cleavage of cellular proteins	Biological pathway	2	39	2.89855	14.3578	0.00863058	2.06396
Integrin-linked kinase signaling	Biological pathway	7	654	10.1449	2.98677	0.00887189	2.05198
Processing of DNA ends prior to end rejoining	Biological pathway	1	3	1.44928	93.5023	0.0107264	1.96955
Activation of Chaperones by IRE1alpha	Biological pathway	2	45	2.89855	12.4438	0.0113726	1.94414
FAS (CD95) signaling pathway	Biological pathway	3	130	4.34783	6.45145	0.0114339	1.94181
Apoptotic execution phase	Biological pathway	2	48	2.89855	11.6663	0.0128687	1.89046
Telomere Maintenance	Biological pathway	2	49	2.89855	11.4282	0.0133855	1.87336
mRNA Editing	Biological pathway	1	4	1.44928	70.185	0.0142766	1.84537
Breakdown of the nuclear lamina	Biological pathway	1	4	1.44928	70.185	0.0142766	1.84537
Nonhomologous End-joining (NHEJ)	Biological pathway	1	5	1.44928	56.176	0.0178143	1.74923
Activation, myristolyation of BID and translocation to mitochondria	Biological pathway	1	5	1.44928	56.176	0.0178143	1.74923
putrescine degradation III	Biological pathway	1	5	1.44928	56.176	0.0178143	1.74923
phenylalanine degradation IV (mammalian, via side chain)	Biological pathway	1	5	1.44928	56.176	0.0178143	1.74923
CDC42 signaling events	Biological pathway	7	755	10.1449	2.58722	0.018342	1.73655
Apoptosis	Biological pathway	3	158	4.34783	5.30823	0.0192044	1.7166
Regulation of CDC42 activity	Biological pathway	7	768	10.1449	2.54342	0.0199407	1.70026
oxidative ethanol degradation III (microsomal)	Biological pathway	1	6	1.44928	46.8289	0.0213394	1.67082
ethanol degradation II (cytosol)	Biological pathway	1	6	1.44928	46.8289	0.0213394	1.67082
tryptophan degradation X (mammalian, via tryptamine)	Biological pathway	1	6	1.44928	46.8289	0.0213394	1.67082
Unfolded Protein Response	Biological pathway	2	63	2.89855	8.88902	0.0215271	1.66701
TNF receptor signaling pathway	Biological pathway	4	299	5.7971	3.73703	0.0224878	1.64805
AP-1 transcription factor network	Biological pathway	6	621	8.69565	2.69677	0.02383	1.62288
2-LTR circle formation	Biological pathway	1	7	1.44928	40.1486	0.0248521	1.60464
dopamine degradation	Biological pathway	1	7	1.44928	40.1486	0.0248521	1.60464
ethanol degradation IV (peroxisomal)	Biological pathway	1	7	1.44928	40.1486	0.0248521	1.60464
serotonin degradation	Biological pathway	1	7	1.44928	40.1486	0.0248521	1.60464
noradrenaline and adrenaline degradation	Biological pathway	1	7	1.44928	40.1486	0.0248521	1.60464
Chromosome Maintenance	Biological pathway	2	69	2.89855	8.11618	0.0255064	1.59335
Noncanonical Wnt signaling pathway	Biological pathway	3	182	4.34783	4.60828	0.0277018	1.55749
Metabolism	Biological pathway	7	823	10.1449	2.37345	0.0277958	1.55602
Integration of provirus	Biological pathway	1	8	1.44928	35.1363	0.0283523	1.54741
GP1b-IX-V activation signalling	Biological pathway	1	9	1.44928	31.2366	0.0318402	1.49702
Activation of Chaperones by ATF6-alpha	Biological pathway	1	9	1.44928	31.2366	0.0318402	1.49702
Folding of actin by CCT/TriC	Biological pathway	1	9	1.44928	31.2366	0.0318402	1.49702
Wnt signaling network	Biological pathway	3	200	4.34783	4.19355	0.0351902	1.45358
Glypican 3 network	Biological pathway	3	206	4.34783	4.07142	0.0378967	1.4214
Early Phase of HIV Life Cycle	Biological pathway	1	11	1.44928	25.5624	0.0387789	1.4114
PERK regulated gene expression	Biological pathway	1	11	1.44928	25.5624	0.0387789	1.4114
Caspase-mediated cleavage of cytoskeletal proteins	Biological pathway	1	11	1.44928	25.5624	0.0387789	1.4114
Syndecan-4-mediated signaling events	Biological pathway	3	209	4.34783	4.01298	0.0392889	1.40573
Post-chaperonin tubulin folding pathway	Biological pathway	1	12	1.44928	23.434	0.0422299	1.37438
Diabetes pathways	Biological pathway	3	216	4.34783	3.88294	0.0426379	1.3702
mRNA Decay by 5' to 3' Exoribonuclease	Biological pathway	1	13	1.44928	21.6327	0.0456687	1.34038
DNA-PK pathway in nonhomologous end joining	Biological pathway	1	13	1.44928	21.6327	0.0456687	1.34038
Gene Expression	Biological pathway	4	378	5.7971	2.95603	0.0468588	1.32921
