# Supplementary material for: The interactome and proteomic responses of ALKBH7 in cell lines by in-depth proteomics analysis
Source: Proteome Sci. 2019 Dec 29;17:8. doi: 10.1186/s12953-019-0156-x (PMC6935500; doi:10.1186/s12953-019-0156-x)
Supplement: Supplementary file 1 — Additional file 1: Table S1. Target sequences of ALKBH7. Table S2. Primer sequences of ALKBH7 and GAPDH used in qPCR. Table S3. Identified proteins in IP assay for bioinformatic analysis. Table S4. Enriched Gene ontology and pathway categories in IP assay. Table S5. Sequences of 71 peptides performed in vitro demethylation assays. Table S6. Identified proteins and corresponding bioinformatic analysis in TMT-based MS/MS. Table S7. Enriched Gene ontology and pathway categories in TMT-based MS/MS. Table S8. Detailed information of proteins for protein-protein interaction. [file 12953_2019_156_MOESM1_ESM.zip › Table S5.xlsx]

## Sheet: Sheet1
Peptide No.	Original Sequence	Order Sequence	Gene	Peptide Coverage	Reference
1	AVTEYIPPKPAIHPSCLPSP	AVTEYIPPKPAIHPSCLPSP	MRPL10	49-68	"ITKPAI" PSI-BLAST.
2	LFVYRRSASPYHGFTIVNRL	LFVYRRSASPYHGFTIVNRL	DCP1A	54-73	ALKBH7 endogenous IP.
3	LRPGAGVRLPIQPSRGVRQW	LRPGAGVRLPIQPSRGVRQW	NDUFS2	18-37	ALKBH7 endogenous IP.
4	PSKETAHWKPPPWNDVDPPK	PSKETAHWKPPPWNDVDPPK	NDUFS2	54-73	ALKBH7 endogenous IP.
5	ITLNFGPQHPAAHGVLRLVM	ITLNFGPQHPAAHGVLRLVA	NDUFS2	80-99	ALKBH7 endogenous IP.
6	VEKLLNIRPPPRAQWIRVLF	VEKLLNIRPPPRAQWIRVLF	NDUFS2	155-174	ALKBH7 endogenous IP.
7	IIAQCLNKMPPGEIKVDDAK	IIAQCLNKAPPGEIKVDDAK	NDUFS2	343-362	ALKBH7 endogenous IP.
8	KVDDAKVSPPKRAEMKTSME	KVDDAKVSPPKRAEAKTSAE	NDUFS2	357-376	ALKBH7 endogenous IP.
9	YLVSDGSSRPYRCKIKAPGF	YLVSDGSSRPYRCKIKAPGF	NDUFS2	410-429	ALKBH7 endogenous IP.
10	RESAGADTRPTVRPRNDVAH	RESAGADTRPTVRPRNDVAH	NDUFS3	36-55	ALKBH7 endogenous IP.
11	GADTRPTVRPRNDVAHKQLS	GADTRPTVRPRNDVAHKQLS	NDUFS3	40-59	ALKBH7 endogenous IP.
12	GARVASCRYPALGPRLAAHF	GARVASCRYPALGPRLAAHF	CLPP	9-28	ALKBH7 endogenous IP.
13	LAAHFPAQRPPQRTLQNGLA	LAAHFPAQRPPQRTLQNGLA	CLPP	24-43	ALKBH7 endogenous IP.
14	FLQSESNKKPIHMYINSPGG	FLQSESNKKPIHAYINSPGG	CLPP	105-124	ALKBH7 endogenous IP.
15	GILDKVLVHPPQDGEDEPTL	GILDKVLVHPPQDGEDEPTL	CLPP	239-258	ALKBH7 endogenous IP.
16	KGLADKKISPKRDKGLVEKL	KGLADKKISPKRDKGLVEKL	HADHA	249-268	ALKBH7 endogenous IP.
17	SILASLKLPPKSEVSSDEDI	SILASLKLPPKSEVSSDEDI	HADHA	654-673	ALKBH7 endogenous IP.
18	ILTYPFKNLPTASKWALRFS	ILTYPFKNLPTASKWALRFS	HADHB	3-22	ALKBH7 endogenous IP.
19	TKTKKTLAKPNIRNVVVVDG	TKTKKTLAKPNIRNVVVVDG	HADHB	40-59	ALKBH7 endogenous IP.
20	LGAGFSDKTPAHTVTMACIS	LGAGFSDKTPAHTVTAACIS	HADHB	121-140	ALKBH7 endogenous IP.
21	LLSDVVPFKVPGKDTVTKDN	LLSDVVPFKVPGKDTVTKDN	HADHB	260-279	ALKBH7 endogenous IP.
22	SLEQMAKLKPAFIKPYGTVT	SLEQAAKLKPAFIKPYGTVT	HADHB	285-304	ALKBH7 endogenous IP.
23	EKALAMGYKPKAYLRDFMYV	EKALAAGYKPKAYLRDFAYV	HADHB	324-343	ALKBH7 endogenous IP.
24	GGRFYQVPVPLPDRRRRFLA	GGRFYQVPVPLPDRRRRFLA	MRPS7		ALKBH7 endogenous IP.
25	AQKQAKRRNPDSPAKAIPKT	AQKQAKRRNPDSPAKAIPKT	MRPS15	233-252	ALKBH7 endogenous IP.
26	PLREPVFQRPRVRYGKAKAP	PLREPVFQRPRVRYGKAKAP	MRPS23	40-59	ALKBH7 endogenous IP.
27	RLGAGTPCRPRAPLVLPARG	RLGAGTPCRPRAPLVLPARG	MRPS26	7-26	ALKBH7 endogenous IP.
28	NYNWAITREGLVVRPQRRDS	NYNWAITREGLVVRPQRRDS	MRPS26	186-205	ALKBH7 endogenous IP.
29	ETVFPHGLPPRFVMQVKTFS	ETVFPHGLPPRFVAQVKTFS	DAP3	76-95	ALKBH7 endogenous IP.
30	LSQTGSLFKPRKAYLPQELL	LSQTGSLFKPRKAYLPQELL	DAP3	310-329	ALKBH7 endogenous IP.
31	RVSTFLPLRPLSRHPLSSGS	RVSTFLPLRPLSRHPLSSGS	MRPS31	4-23	ALKBH7 endogenous IP.
32	STVNVRTTKPPKRRPLKSLE	STVNVRTTKPPKRRPLKSLE	MRPS31	111-130	ALKBH7 endogenous IP.
33	RLRRATEYAPKKRIEPLSPE	RLRRATEYAPKKRIEPLSPE	MRPS31	135-154	ALKBH7 endogenous IP.
34	SRAQRDAKRPKISFSNIISD	SRAQRDAKRPKISFSNIISD	MRPS31	188-207	ALKBH7 endogenous IP.
35	HLESFPKQGPIRHFMELVTC	LESFPKQGPIRHFAELVTCG	MRPS31	337-356	ALKBH7 endogenous IP.
36	TVRLKSTPRPKFSVCVLGDQ	TVRLKSTPRPKFSVCVLGDQ	RPL10A	52-71	ALKBH7 endogenous IP.
37	IKQIPRILGPGLNKAGKFPS	IKQIPRILGPGLNKAGKFPS	RPL10A	117-136	ALKBH7 endogenous IP.
38	WQNVRALYIKSTMGKPQRLY	WQNVRALYIKSTAGKPQRLY	RPL10A	198-217	ALKBH7 endogenous IP.
39	SKPHSEAGTAFIQTQQLHAA	SKPHSEAGTAFIQTQQLHAA	PKM	2-21	ALKBH7 endogenous IP.
40	QMLESMIKKPRPTRAEGSDV	QALESAIKKPRPTRAEGSDV	PKM	329-348	ALKBH7 endogenous IP.
41	SAHQVARYRPRAPIIAVTRN	SAHQVARYRPRAPIIAVTRN	PKM	437-456	ALKBH7 endogenous IP.
42	APIIAVTRNPQTARQAHLYR	APIIAVTRNPQTARQAHLYR	PKM	448-467	ALKBH7 endogenous IP.
43	LTGWRPGSGFTNTMRVVPVP	LTGWRPGSGFTNTARVVPVP	PKM	512-531	ALKBH7 endogenous IP.
44	DYAAQTSPSPKAGAATGRIV	DYAAQTSPSPKAGAATGRIV	ATP5B	45-64	ALKBH7 endogenous IP.
45	WGWAAVPFGPHRGLSVLLAR	WGWAAVPFGPHRGLSVLLAR	ABHD10	18-37	ALKBH7 endogenous IP.
46	GLSVLLARIPQRAPRWLPAC	LSVLLARIPQRAPRWLPACR	ABHD10	30-49	ALKBH7 endogenous IP.
47	AEHHCLLHSPIPVNCPIRLL	AEHHCLLHSPIPVNCPIRLL	ABHD10	225-244	ALKBH7 endogenous IP.
48	PAISGRGARPPREGVVGAWL	PAISGRGARPPREGVVGAWL	DNAJA3	20-39	ALKBH7 endogenous IP.
49	VEDGQTVRMPVGKREIFITF	VEDGQTVRAPVGKREIFITF	DNAJA3	312-331	ALKBH7 endogenous IP.
50	FITFRVQKSPVFRRDGADIH	FITFRVQKSPVFRRDGADIH	DNAJA3	328-347	ALKBH7 endogenous IP.
51	KIRMGGKGIPRINSYGYGDH	KIRAGGKGIPRINSYGYGDH	DNAJA3	385-404	ALKBH7 endogenous IP.
52	HYIHIKIRVPKRLTSRQQSL	HYIHIKIRVPKRLTSRQQSL	DNAJA3	404-423	ALKBH7 endogenous IP.
53	NFLASQVPFPSRLGDPAEYA	NFLASQVPFPSRLGDPAEYA	HSD17B10	215-234	ALKBH7 endogenous IP.
54	ENPFLNGEVIRLDGAIRMQP	ENPFLNGEVIRLDGAIRAQP	HSD17B10	242-261	ALKBH7 endogenous IP.
55	LPLLRCVPRVLGSSVAGLRA	LPLLRCVPRVLGSSVAGLRA	C1QBP	2-21	ALKBH7 endogenous IP.
56	GLRAAAPASPFRQLLQPAPR	GLRAAAPASPFRQLLQPAPR	C1QBP	18-37	ALKBH7 endogenous IP.
57	SERRPGLLRPRGPCACGCGC	ERRPGLLRPRGPCACGCGCG	C1QBP	52-71	ALKBH7 endogenous IP.
58	RKIQKHKTLPKMSGGWELEL	RKIQKHKTLPKASGGWELEL	C1QBP	94-113	ALKBH7 endogenous IP.
59	QAFLSGRSRPLRFRLQQLEA	QAFLSGRSRPLRFRLQQLEA	ALDH3A2	10-29	ALKBH7 endogenous IP.
60	NLPEWVTAKPVKKNVLTMLD	NLPEWVTAKPVKKNVLTALD	ALDH3A2	74-93	ALKBH7 endogenous IP.
61	QEEIFGPILPIVPVKNVDEA	QEEIFGPILPIVPVKNVDEA	ALDH3A2	329-348	ALKBH7 endogenous IP.
62	REGANKLRYPPNSQSKVDWG	REGANKLRYPPNSQSKVDWG	ALDH3A2	432-451	ALKBH7 endogenous IP.
63	TALQEVPGTPRVTSRSGPAP	TALQEVPGTPRVTSRSGPAP	DLAT	23-42	ALKBH7 endogenous IP.
64	PGRRYYSLPPHQKVPLPSLS	PGRRYYSLPPHQKVPLPSLS	DLAT	81-100	ALKBH7 endogenous IP.
65	PTPQAAPAPTPAATASPPTP	PTPQAAPAPTPAATASPPTP	DLAT	187-206	ALKBH7 endogenous IP.
66	AQAPGSSYPPHMQVLLPALS	AQAPGSSYPPHAQVLLPALS	DLAT	208-227	ALKBH7 endogenous IP.
67	PPPTPPPVAAVPPTPQPLAP	PPPTPPPVAAVPPTPQPLAP	DLAT	319-338	ALKBH7 endogenous IP.
68	PSAPCPATPAGPKGRVFVSP	PSAPCPATPAGPKGRVFVSP	DLAT	340-359	ALKBH7 endogenous IP.
69	FVPSKVAPAPAAVVPPTGPG	FVPSKVAPAPAAVVPPTGPG	DLAT	392-411	ALKBH7 endogenous IP.
70	GLLSVPRSVPLRLPAARACS	GLLSVPRSVPLRLPAARACS	PPIF	12-31	Guoqiang Wang et al.
71	YLDVDANGKPLGRVVLELKA	YLDVDANGKPLGRVVLELKA	PPIF	49-68	Guoqiang Wang et al.
