# Supplementary material for: The interactome and proteomic responses of ALKBH7 in cell lines by in-depth proteomics analysis
Source: Proteome Sci. 2019 Dec 29;17:8. doi: 10.1186/s12953-019-0156-x (PMC6935500; doi:10.1186/s12953-019-0156-x)
Supplement: Supplementary file 1 — Additional file 1: Table S1. Target sequences of ALKBH7. Table S2. Primer sequences of ALKBH7 and GAPDH used in qPCR. Table S3. Identified proteins in IP assay for bioinformatic analysis. Table S4. Enriched Gene ontology and pathway categories in IP assay. Table S5. Sequences of 71 peptides performed in vitro demethylation assays. Table S6. Identified proteins and corresponding bioinformatic analysis in TMT-based MS/MS. Table S7. Enriched Gene ontology and pathway categories in TMT-based MS/MS. Table S8. Detailed information of proteins for protein-protein interaction. [file 12953_2019_156_MOESM1_ESM.zip › Table S6.xlsx]

## Sheet: Figure 2B
Accession	Entrez Gene ID	Gene Symbol	Description	Exp. q-value	Sum PEP Score	Coverage [%]	Peptides	PSMs	Unique Peptides	Protein Groups	AAs	MW [kDa]	calc. pI	shALKBH7/Scramble	shALKBH7/Scramble_2	ALKBH7OE/Vector	ALKBH7OE/Vector_2	Abundances_Scramble	Abundances_Scramble_2	Abundances_shALKBH7	Abundances_shALKBH7_2	Abundances_Vector	Abundances_Vector_2	Abundances_ALKBH7OE	Abundances_ALKBH7OE_2
Q5VT66	64757	MARC1	Mitochondrial amidoxime-reducing component 1 OS=Homo sapiens OX=9606 GN=MARC1 PE=1 SV=1	0	40.107	36	9	19	8	1	337	37.5	8.88	0.934741	0.950932	0.985089	0.979331	1735.3	1394.6	1689.8	1351.9	1964.4	1772.4	1945.7	1764.1
Q969Z3	54996	MARC2	Mitochondrial amidoxime reducing component 2 OS=Homo sapiens OX=9606 GN=MARC2 PE=1 SV=1	0	22.458	14	5	9	4	1	335	38	9.16	1.0144	1.07164	0.989066	1.01083	1188.4	738.5	1256.6	806.5	971.2	670.3	966	688.7
Q9NX47	54708	MARCH5	E3 ubiquitin-protein ligase MARCH5 OS=Homo sapiens OX=9606 GN=MARCH5 PE=1 SV=1	0	16.805	19	4	7	4	1	278	31.2	8.7	0.924184	1.03337	1.07952	1.17224	589.7	189.3	568.2	199.4	617	218.1	669.9	259.7
Q9H992	64844	MARCH7	E3 ubiquitin-protein ligase MARCH7 OS=Homo sapiens OX=9606 GN=MARCH7 PE=1 SV=1	0.001	7.525	5	3	3	3	1	704	78	6.77	1.00384	0.999019	1.02087	0.884843	128.8	142.1	134.8	144.7	118.6	149.7	121.7	134.6
Q15019	4735	SEPT2	Septin-2 OS=Homo sapiens OX=9606 GN=SEPT2 PE=1 SV=1	0	160.376	65	19	90	19	1	361	41.5	6.6	0.965451	0.827282	0.968191	0.956693	5296.6	11157.1	5329.2	9401.3	5799.6	12326.5	5648.2	11983.4
Q9UH03	55964	SEPT3	Neuronal-specific septin-3 OS=Homo sapiens OX=9606 GN=SEPT3 PE=1 SV=3	0.001	8.493	8	3	4	3	1	358	40.7	7.2	0.809981	#VALUE!	0.978131	#VALUE!	352.4		297.3		711.9		700.7
Q14141	23157	SEPT6	Septin-6 OS=Homo sapiens OX=9606 GN=SEPT6 PE=1 SV=4	0	93.102	42	17	66	10	1	434	49.7	6.67	0.948177	0.90579	0.987078	0.979331	3546.8	7703.4	3504.8	7109.3	5029.9	12436.6	4995.1	12376.9
Q16181	989	SEPT7	Septin-7 OS=Homo sapiens OX=9606 GN=SEPT7 PE=1 SV=2	0	171.442	51	21	95	20	1	437	50.6	8.63	0.927063	0.944063	0.989066	0.974409	6474.9	12349.9	6252.4	11886.4	7197.8	14493.9	7162.1	14343.3
Q92599	23176	SEPT8	Septin-8 OS=Homo sapiens OX=9606 GN=SEPT8 PE=1 SV=4	0	28.836	10	6	29	4	1	483	55.7	6.28	1.15451	0.916585	0.983101	0.987205	722.9	716.6	869.8	669.6	1027.6	913.2	1016.6	915.5
Q9UHD8	10801	SEPT9	Septin-9 OS=Homo sapiens OX=9606 GN=SEPT9 PE=1 SV=2	0	192.91	58	33	107	33	1	586	65.4	8.97	1.02495	0.974485	1.03976	1.00394	9082.7	16897.5	9701.8	16783.3	7088	13123.2	7411.3	13386.9
Q9P0V9	151011	SEPT10	Septin-10 OS=Homo sapiens OX=9606 GN=SEPT10 PE=1 SV=2	0	53.862	32	8	15	8	1	454	52.6	6.8	1.08253	1.01276	1.06362	1.07382	2319.4	768.3	2616.5	793.2	807.2	419.6	864.1	457.9
Q9NVA2	55752	SEPT11	Septin-11 OS=Homo sapiens OX=9606 GN=SEPT11 PE=1 SV=3	0	83.716	29	12	62	5	1	429	49.4	6.81	0.976008	1.00098	0.962227	0.977362	561.5	631.4	570.8	643.8	1868.7	1790.4	1809.1	1777.9
O60613	9403	SEP15	Selenoprotein F OS=Homo sapiens OX=9606 GN=SELENOF PE=1 SV=3	0	26.133	25	3	10	3	1	162	17.8	5.03	1.03071	1.06183	0.978131	0.997047	1072	492.7	1151.3	533.3	879.4	426.6	865.2	432
Q9NRG9	8086	AAAS	Aladin OS=Homo sapiens OX=9606 GN=AAAS PE=1 SV=1	0	72.494	27	11	35	11	1	546	59.5	7.5	0.950096	0.950932	1.02485	1.01673	3309.6	4134.9	3276.7	4008.5	3193.8	3710.7	3292.9	3833.1
Q86V21	65985	AACS	Acetoacetyl-CoA synthetase OS=Homo sapiens OX=9606 GN=AACS PE=1 SV=1	0	32.04	17	9	16	9	1	672	75.1	6.24	1.22457	1.03827	1.04076	1.01969	1736.7	677.1	2215.6	716.2	1425	638.5	1491.5	661.4
Q6PD74	79719	AAGAB	Alpha- and gamma-adaptin-binding protein p34 OS=Homo sapiens OX=9606 GN=AAGAB PE=1 SV=1	0	32.056	30	7	18	7	1	315	34.6	4.64	0.992322	0.986261	0.978131	0.945866	1638.6	840.6	1694.7	844.8	3308.3	2072.7	3253.8	1992.6
Q2M2I8	22848	AAK1	AP2-associated protein kinase 1 OS=Homo sapiens OX=9606 GN=AAK1 PE=1 SV=3	0	105.62	23	17	44	16	1	961	103.8	6.6	0.868522	0.864573	0.952286	1.02165	2910.2	5112.1	2632.3	4505.1	1736.9	3163.8	1664.2	3284.5
Q9H7C9	28971	AAMDC	Mth938 domain-containing protein OS=Homo sapiens OX=9606 GN=AAMDC PE=1 SV=1	0	20.715	46	5	7	5	1	122	13.3	8.46	1.03935	0.954858	0.916501	0.984252	621.7	1125.4	673.5	1094.5	846.9	1648.7	780.8	1649.1
Q13685	14	AAMP	Angio-associated migratory cell protein OS=Homo sapiens OX=9606 GN=AAMP PE=1 SV=2	0	61.833	26	11	25	11	1	434	46.7	4.42	1.02207	0.968597	1.0338	0.974409	1873	2307.9	1994.2	2277.4	2498.1	3297.5	2596.9	3265.5
Q9Y312	25980	AAR2	Protein AAR2 homolog OS=Homo sapiens OX=9606 GN=AAR2 PE=1 SV=2	0	66.023	30	10	21	10	1	384	43.4	5.96	0.985605	0.902846	1.0328	1.07677	1311.5	816.9	1346.5	751.6	1629.2	969.8	1693.5	1060.7
P49588	16	AARS	Alanine--tRNA ligase, cytoplasmic OS=Homo sapiens OX=9606 GN=AARS PE=1 SV=2	0	438.042	55	48	258	48	1	968	106.7	5.53	1.03263	1.07556	1.03082	1.02953	17407.3	39007.1	18731	42733.4	18184.2	42572.8	18850.3	44525.8
Q5JTZ9	57505	AARS2	Alanine--tRNA ligase, mitochondrial OS=Homo sapiens OX=9606 GN=AARS2 PE=1 SV=1	0	102.243	25	21	41	21	1	985	107.3	6.27	0.890595	0.940137	0.993042	0.973425	2757.8	3661.2	2560.1	3509.1	3800.4	4706.6	3798.2	4654.8
Q9BTE6	80755	AARSD1	Alanyl-tRNA editing protein Aarsd1 OS=Homo sapiens OX=9606 GN=AARSD1 PE=1 SV=2	0	94.512	45	16	36	16	1	412	45.5	6.42	0.99904	0.962709	1.00596	0.988189	1872.8	3601.1	1948.7	3532.4	2012.6	4297.4	2036.1	4313.5
Q9NRN7	60496	AASDHPPT	L-aminoadipate-semialdehyde dehydrogenase-phosphopantetheinyl transferase OS=Homo sapiens OX=9606 GN=AASDHPPT PE=1 SV=2	0	75.591	38	12	44	12	1	309	35.8	6.8	0.858925	0.930324	0.967197	0.956693	2957.1	3828.4	2645.5	3630.2	5746.2	7901.7	5593.1	7683.7
Q9UDR5	10157	AASS	Alpha-aminoadipic semialdehyde synthase, mitochondrial OS=Homo sapiens OX=9606 GN=AASS PE=1 SV=1	0	22.083	13	9	11	9	1	926	102.1	6.64	0.884837	0.89107	0.970179	0.974409	995.1	193.3	917.7	175.6	2537.4	557.3	2475.9	551.7
Q9NY61	26574	AATF	Protein AATF OS=Homo sapiens OX=9606 GN=AATF PE=1 SV=1	0	88.427	35	16	38	16	1	560	63.1	4.94	0.942418	0.825319	1.01491	0.965551	1654.6	2324.1	1625.6	1953.9	1976.7	2888	2017.9	2834.3
P08183	5243	ABCB1	Multidrug resistance protein 1 OS=Homo sapiens OX=9606 GN=ABCB1 PE=1 SV=3	0	13.618	5	5	5	5	1	1280	141.4	9	0.845489	0.798822	0.982107	0.925197	249.7	152.9	220	124.4	298.2	232.2	294.5	218.4
Q9NRK6	23456	ABCB10	ATP-binding cassette sub-family B member 10, mitochondrial OS=Homo sapiens OX=9606 GN=ABCB10 PE=1 SV=2	0	34.05	11	9	20	9	1	738	79.1	9.85	0.912668	1.06968	0.954274	0.995079	1706	1011.7	1622.5	1103.2	2149	1307.1	2062.9	1322
Q9NP58	10058	ABCB6	ATP-binding cassette sub-family B member 6, mitochondrial OS=Homo sapiens OX=9606 GN=ABCB6 PE=1 SV=1	0	32.449	13	8	12	7	1	842	93.8	8.48	0.881958	1.01276	1.01789	1.14075	599.7	594.7	551	613.7	401	394.4	410.4	457
O75027	22	ABCB7	ATP-binding cassette sub-family B member 7, mitochondrial OS=Homo sapiens OX=9606 GN=ABCB7 PE=1 SV=2	0	64.212	21	12	21	12	1	752	82.6	9.33	0.982726	1.0314	0.984095	0.988189	1771	1792.5	1814.1	1883.4	1253.8	1272.7	1241.8	1278.3
P33527	4363	ABCC1	Multidrug resistance-associated protein 1 OS=Homo sapiens OX=9606 GN=ABCC1 PE=1 SV=3	0	104.415	21	24	42	22	1	1531	171.5	7.11	0.960653	0.894995	0.997018	0.991142	2022	2619.1	2023.4	2387.8	1812.2	2279	1818.3	2295.5
Q92887	1244	ABCC2	Canalicular multispecific organic anion transporter 1 OS=Homo sapiens OX=9606 GN=ABCC2 PE=1 SV=3	0	23.949	7	8	9	8	1	1545	174.1	8.32	0.949136	1.03533	0.996024	1.0561	524.5	533.5	518.7	562.9	171.3	277.8	171.7	297.9
O15438	8714	ABCC3	Canalicular multispecific organic anion transporter 2 OS=Homo sapiens OX=9606 GN=ABCC3 PE=1 SV=3	0	9.306	3	4	5	2	1	1527	169.2	7.2	1.03455	1.17959	0.955268	1.29921	24.4	34.2	26.3	41.1	27.5	16.4	26.4	21.7
O15439	10257	ABCC4	Multidrug resistance-associated protein 4 OS=Homo sapiens OX=9606 GN=ABCC4 PE=1 SV=3	0	50.526	11	14	22	13	1	1325	149.4	8.19	1.03167	0.958783	1.00795	0.997047	2996.7	1456.7	3221.4	1422.8	2496	1270.8	2531.4	1287.2
O15440	10057	ABCC5	Multidrug resistance-associated protein 5 OS=Homo sapiens OX=9606 GN=ABCC5 PE=1 SV=2	0	14.907	4	5	5	5	1	1437	160.6	8.66	0.948177	0.890088	1.03877	1.29429	791.1	451.2	781.8	409.3	714.3	454	746.6	597.2
P33897	215	ABCD1	ATP-binding cassette sub-family D member 1 OS=Homo sapiens OX=9606 GN=ABCD1 PE=1 SV=2	0	39.442	15	8	14	8	1	745	82.9	8.95	0.941459	0.962709	1.05268	1.03839	643.8	1024.7	631.7	1005.2	409	621.6	433	656
P28288	5825	ABCD3	ATP-binding cassette sub-family D member 3 OS=Homo sapiens OX=9606 GN=ABCD3 PE=1 SV=1	0	97.567	29	19	41	19	1	659	75.4	9.36	0.928983	0.969578	0.988072	0.994094	5477.6	6222.8	5305	6146.2	6347.5	7895.8	6308.2	7970.8
P61221	6059	ABCE1	ATP-binding cassette sub-family E member 1 OS=Homo sapiens OX=9606 GN=ABCE1 PE=1 SV=1	0	247.205	54	34	140	34	1	599	67.3	8.34	0.952015	0.933268	0.960239	0.948819	11446	18111.7	11352.2	17216.9	20563.7	34774.6	19873.1	33538
Q8NE71	23	ABCF1	ATP-binding cassette sub-family F member 1 OS=Homo sapiens OX=9606 GN=ABCF1 PE=1 SV=2	0	226.943	36	33	103	32	1	845	95.9	6.8	0.909789	0.918548	0.999006	0.989173	12993.4	11648.6	12316.3	10900.6	9274.9	8589.6	9320.5	8630.6
Q9UG63	10061	ABCF2	ATP-binding cassette sub-family F member 2 OS=Homo sapiens OX=9606 GN=ABCF2 PE=1 SV=2	0	200.094	46	30	137	30	1	623	71.2	7.37	0.928983	0.931305	0.95328	0.963583	11278.8	18520.5	10913.7	17578	12980.6	21932.1	12447.3	21480.7
Q9NUQ8	55324	ABCF3	ATP-binding cassette sub-family F member 3 OS=Homo sapiens OX=9606 GN=ABCF3 PE=1 SV=2	0	104.973	32	19	40	19	1	709	79.7	6.34	0.923225	0.9421	1.01789	1.01772	4914.8	4413.6	4729.2	4235	3361.8	2770.8	3441.5	2864.2
Q9UNQ0	9429	ABCG2	ATP-binding cassette sub-family G member 2 OS=Homo sapiens OX=9606 GN=ABCG2 PE=1 SV=3	0	44.007	18	10	22	10	1	655	72.3	8.69	1.08061	0.944063	1.11233	1.00886	3724.1	4191.3	4195	4031.9	1154.1	1095.5	1291.2	1122.9
Q9NUJ1	55347	ABHD10	Mycophenolic acid acyl-glucuronide esterase, mitochondrial OS=Homo sapiens OX=9606 GN=ABHD10 PE=1 SV=1	0	86.165	50	11	33	11	1	306	33.9	8.57	0.928023	0.970559	0.968191	1.00394	3167.3	2646.9	3063.3	2618.9	4235.6	3817.2	4126.9	3892.6
Q8NFV4	83451	ABHD11	Protein ABHD11 OS=Homo sapiens OX=9606 GN=ABHD11 PE=1 SV=1	0	33.617	23	7	13	7	1	315	34.7	9.48	1.02015	0.960746	0.973161	0.955709	700	1022.6	744.2	1001.6	788.4	1243.1	771.8	1207
Q8N2K0	26090	ABHD12	Monoacylglycerol lipase ABHD12 OS=Homo sapiens OX=9606 GN=ABHD12 PE=1 SV=2	0.001	8.596	9	3	4	3	1	398	45.1	8.65	0.870441	0.863592	0.776342	0.754921	143.7	146.6	130.3	129	181.7	185.5	142	142.3
Q96IU4	84836	ABHD14B	Protein ABHD14B OS=Homo sapiens OX=9606 GN=ABHD14B PE=1 SV=1	0	50.854	40	6	21	6	1	210	22.3	6.4	1.02975	1.0157	0.967197	1.01673	2103.5	2054.1	2258	2126.2	2085.5	1925.7	2028.2	1989.7
Q5VST6	51104	ABHD17B	Alpha/beta hydrolase domain-containing protein 17B OS=Homo sapiens OX=9606 GN=ABHD17B PE=1 SV=1	0.001	7.296	19	3	5	3	1	288	32.2	6.29	0.808061	0.861629	1.02783	0.978346	916.3	104.9	771.9	92.1	595	69.9	615.2	69.5
Q9BV23	57406	ABHD6	Monoacylglycerol lipase ABHD6 OS=Homo sapiens OX=9606 GN=ABHD6 PE=1 SV=1	0	19.361	13	4	6	4	1	337	38.3	8.41	0.934741	1.07851	0.964215	1.01575	289.8	194.5	282.3	213.7	274	213.3	265.9	220.1
Q8IZP0	10006	ABI1	Abl interactor 1 OS=Homo sapiens OX=9606 GN=ABI1 PE=1 SV=4	0	52.247	16	7	22	5	1	508	55	7.06	0.899232	0.887144	0.969185	0.987205	2501.8	4061.7	2343.1	3673	2191.7	3569.2	2136	3580
Q9NYB9	10152	ABI2	Abl interactor 2 OS=Homo sapiens OX=9606 GN=ABI2 PE=1 SV=1	0	26.358	17	7	13	5	1	513	55.6	6.16	0.950096	0.766438	1.03678	0.941929	328.5	278.1	325.3	217.1	476.1	454.1	496.4	434.6
P42684	27	ABL2	Abelson tyrosine-protein kinase 2 OS=Homo sapiens OX=9606 GN=ABL2 PE=1 SV=1	0	27.567	9	7	9	5	1	1182	128.3	8.07	0.863724	0.96369	0.951292	1.00098	623.5	700.2	561.1	687.9	643.1	766.5	615.1	779.5
O14639	3983	ABLIM1	Actin-binding LIM protein 1 OS=Homo sapiens OX=9606 GN=ABLIM1 PE=1 SV=3	0	38.013	17	11	13	11	1	778	87.6	8.59	1.02975	0.86948	1.09046	0.999016	1064.6	1636.5	1142.4	1449.9	866.7	1175	951	1192.8
Q12979	29	ABR	Active breakpoint cluster region-related protein OS=Homo sapiens OX=9606 GN=ABR PE=2 SV=2	0	26.814	9	7	9	6	1	859	97.5	6.55	0.953935	1.05201	1.0169	1.03445	665.9	630.1	661.9	675.4	803.1	878.4	821.4	923.1
Q9ULW3	29777	ABT1	Activator of basal transcription 1 OS=Homo sapiens OX=9606 GN=ABT1 PE=1 SV=1	0	18.108	26	5	7	5	1	272	31.1	9.88	0.854127	0.769382	0.963221	0.939961	742.7	995.5	660.8	780.9	908.7	1276.4	880.1	1218.4
Q8N961	25841	ABTB2	Ankyrin repeat and BTB/POZ domain-containing protein 2 OS=Homo sapiens OX=9606 GN=ABTB2 PE=2 SV=2	0.001	7.01	4	3	4	3	1	1025	113.6	6.29	0.951056	0.89107	1.04871	0.919291	78	55.6	77.3	50.5	62.5	48.3	65.9	45.1
P09110	30	ACAA1	3-ketoacyl-CoA thiolase, peroxisomal OS=Homo sapiens OX=9606 GN=ACAA1 PE=1 SV=2	0	80.692	47	12	23	12	1	424	44.3	8.44	0.964491	0.941119	1.02883	1.01378	1364.5	1013.9	1371.4	972.7	1564.1	1377.9	1618.4	1419.7
P42765	10449	ACAA2	3-ketoacyl-CoA thiolase, mitochondrial OS=Homo sapiens OX=9606 GN=ACAA2 PE=1 SV=2	0	159.844	59	19	77	19	1	397	41.9	8.09	0.943378	0.944063	1.00696	1.02067	9150	12369.9	8994.3	11898.4	4290.9	5991.4	4346.2	6212.6
Q13085	31	ACACA	Acetyl-CoA carboxylase 1 OS=Homo sapiens OX=9606 GN=ACACA PE=1 SV=2	0	263.707	29	56	103	56	1	2346	265.4	6.37	1.02399	1.0314	0.99503	0.988189	8801.4	6631.8	9386.9	6966.9	12147.1	9245.3	12154.9	9280.6
Q709F0	84129	ACAD11	Acyl-CoA dehydrogenase family member 11 OS=Homo sapiens OX=9606 GN=ACAD11 PE=1 SV=2	0	36.045	12	9	17	9	1	780	87.2	8.12	1.02783	0.911678	1.00099	1.04626	1043.7	578.1	1118	537.1	1793.1	956.9	1804.9	1017
Q9UKU7	27034	ACAD8	Isobutyryl-CoA dehydrogenase, mitochondrial OS=Homo sapiens OX=9606 GN=ACAD8 PE=1 SV=1	0	20.408	16	6	10	6	1	415	45	7.85	1.01248	1.02552	0.945328	0.963583	1629.2	927.7	1718.2	969.2	1998.4	1203.1	1900.6	1177.7
Q9H845	28976	ACAD9	Acyl-CoA dehydrogenase family member 9, mitochondrial OS=Homo sapiens OX=9606 GN=ACAD9 PE=1 SV=1	0	115.098	38	24	49	24	1	621	68.7	7.96	1.01919	1.02159	0.993042	0.992126	4591	4259.9	4877.5	4432.5	4906.8	5013.8	4902.7	5052.3
P11310	34	ACADM	Medium-chain specific acyl-CoA dehydrogenase, mitochondrial OS=Homo sapiens OX=9606 GN=ACADM PE=1 SV=1	0	140.42	39	16	91	16	1	421	46.6	8.37	0.987524	0.965653	0.979125	0.974409	9596.8	25555.9	9875.3	25146.2	7291.1	19306.4	7181.7	19107.1
P16219	35	ACADS	Short-chain specific acyl-CoA dehydrogenase, mitochondrial OS=Homo sapiens OX=9606 GN=ACADS PE=1 SV=1	0	29.604	25	7	10	7	1	412	44.3	7.99	0.833973	0.947007	0.99503	0.956693	372.9	541.6	324	522.8	441.5	572.5	441.8	556.5
P45954	36	ACADSB	Short/branched chain specific acyl-CoA dehydrogenase, mitochondrial OS=Homo sapiens OX=9606 GN=ACADSB PE=1 SV=1	0	56.259	28	10	20	10	1	432	47.5	6.99	0.955854	0.955839	0.976143	0.954724	853	1316.8	849.8	1282.9	1400.9	2294.1	1375.5	2225
P49748	37	ACADVL	Very long-chain specific acyl-CoA dehydrogenase, mitochondrial OS=Homo sapiens OX=9606 GN=ACADVL PE=1 SV=1	0	246.31	60	35	125	35	1	655	70.3	8.75	1.09693	1.11384	1.05368	1.05315	16493.9	20599.4	18857.1	23374.8	6140	7582.9	6508.4	8117
Q15057	23527	ACAP2	Arf-GAP with coiled-coil, ANK repeat and PH domain-containing protein 2 OS=Homo sapiens OX=9606 GN=ACAP2 PE=1 SV=3	0	73.37	23	16	37	16	1	778	88	6.8	0.96737	1.08145	0.994036	1.00689	2275	1913.9	2292.9	2110	1930.6	1800	1931.2	1842.1
P24752	38	ACAT1	Acetyl-CoA acetyltransferase, mitochondrial OS=Homo sapiens OX=9606 GN=ACAT1 PE=1 SV=1	0	193.921	63	24	120	24	1	427	45.2	8.85	0.972169	0.946026	0.982107	0.959646	8073.3	16836.5	8175.5	16231.7	10831.5	23775.2	10705.9	23189.9
Q9BWD1	39	ACAT2	Acetyl-CoA acetyltransferase, cytosolic OS=Homo sapiens OX=9606 GN=ACAT2 PE=1 SV=2	0	105.139	52	14	60	14	1	397	41.3	6.92	0.952975	0.886163	1.00696	1.01181	4041.8	5477.6	4014.8	4943.7	3717.7	4059.3	3764.3	4172.2
Q9H3P7	64746	ACBD3	Golgi resident protein GCP60 OS=Homo sapiens OX=9606 GN=ACBD3 PE=1 SV=4	0	121.708	46	17	62	17	1	528	60.6	5.06	0.947217	1.01374	1.01392	0.979331	5271.5	8551.2	5200.4	8837.6	5025.9	9312.3	5127.5	9261.9
Q5T8D3	91452	ACBD5	Acyl-CoA-binding domain-containing protein 5 OS=Homo sapiens OX=9606 GN=ACBD5 PE=1 SV=1	0	16.245	10	4	4	4	1	534	60.1	5.33	1.49232	1.53288	1.02982	0.988189	994.4	287.7	1546.6	449.4	876	308.4	907.9	309.6
Q9BR61	84320	ACBD6	Acyl-CoA-binding domain-containing protein 6 OS=Homo sapiens OX=9606 GN=ACBD6 PE=1 SV=1	0	41.249	35	8	20	8	1	282	31.1	5.11	0.912668	0.839058	0.988072	0.984252	1246.6	1536.2	1185	1313.6	1029.2	1543.9	1022.5	1543.6
Q96AP0	65057	ACD	Adrenocortical dysplasia protein homolog OS=Homo sapiens OX=9606 GN=ACD PE=1 SV=3	0.001	7.132	4	2	3	2	1	544	57.7	6.74	0.914587	0.85476	0.944334	0.998031	173.5	138.6	165.3	120.7	168.5	133	160.2	134.9
Q9UKV3	22985	ACIN1	Apoptotic chromatin condensation inducer in the nucleus OS=Homo sapiens OX=9606 GN=ACIN1 PE=1 SV=2	0	185.474	32	34	108	34	1	1341	151.8	6.43	0.920345	0.958783	0.962227	0.964567	8593	13989.6	8238.2	13668.3	9398.4	16430.2	9094	16100.3
P53396	47	ACLY	ATP-citrate synthase OS=Homo sapiens OX=9606 GN=ACLY PE=1 SV=3	0	555.104	57	61	485	61	1	1101	120.8	7.33	0.953935	0.966634	0.983101	0.968504	35214.2	88060.2	35015.1	86734.6	36221.6	93950.5	35814.1	92418.3
Q9NRP4	57001	ACN9	Succinate dehydrogenase assembly factor 3, mitochondrial OS=Homo sapiens OX=9606 GN=SDHAF3 PE=1 SV=1	0.001	7.022	15	2	2	2	1	125	14.6	9.07	1.01248	0.894014	0.95328	0.955709	123.6	197.7	130.3	180.1	198.4	322.3	190.3	313.1
P21399	48	ACO1	Cytoplasmic aconitate hydratase OS=Homo sapiens OX=9606 GN=ACO1 PE=1 SV=3	0	196.247	45	36	114	36	1	889	98.3	6.68	0.988484	0.998037	1.01789	1.04331	10270.3	14008.3	10578.5	14252.8	6029.2	8361.8	6175.5	8862.3
Q99798	50	ACO2	Aconitate hydratase, mitochondrial OS=Homo sapiens OX=9606 GN=ACO2 PE=1 SV=2	0	258.095	51	35	122	35	1	780	85.4	7.61	1.11228	1.07164	0.984095	1	7729	13109.2	8957.3	14309.2	9925	17753.7	9825.4	18043.9
Q86TX2	641371	ACOT1	Acyl-coenzyme A thioesterase 1 OS=Homo sapiens OX=9606 GN=ACOT1 PE=1 SV=1	0	76.996	37	13	34	13	1	421	46.2	7.34	0.921305	0.924436	0.965209	0.96063	3348	1764.2	3215.6	1662.1	3180.8	1733.4	3089.7	1692.1
Q9NPJ3	55856	ACOT13	Acyl-coenzyme A thioesterase 13 OS=Homo sapiens OX=9606 GN=ACOT13 PE=1 SV=1	0	27.388	38	4	17	4	1	140	15	9.14	0.893474	0.914622	0.985089	0.98622	2612.6	3360.7	2432.3	3133.2	2467.5	3168.5	2444.3	3174.2
O00154	11332	ACOT7	Cytosolic acyl coenzyme A thioester hydrolase OS=Homo sapiens OX=9606 GN=ACOT7 PE=1 SV=3	0	129.663	37	13	68	13	1	380	41.8	8.54	0.911708	0.947007	1.00398	0.985236	5420.7	7275.3	5150.7	7020.7	6576.1	10228.9	6642.4	10238.8
Q9Y305	23597	ACOT9	Acyl-coenzyme A thioesterase 9, mitochondrial OS=Homo sapiens OX=9606 GN=ACOT9 PE=1 SV=2	0	110.126	46	19	53	19	1	439	49.9	8.6	1	0.990186	1.03777	1.01575	5391.4	5148.6	5616.7	5195.6	3296.7	2928.8	3443.1	3022
Q15067	51	ACOX1	Peroxisomal acyl-coenzyme A oxidase 1 OS=Homo sapiens OX=9606 GN=ACOX1 PE=1 SV=3	0	100.953	37	17	47	17	1	660	74.4	8.16	0.891555	0.901865	1.01093	1.02165	4622	4768.1	4292.5	4379.9	3290.3	3341.2	3346.9	3469.3
O15254	8310	ACOX3	Peroxisomal acyl-coenzyme A oxidase 3 OS=Homo sapiens OX=9606 GN=ACOX3 PE=1 SV=2	0	11.072	6	4	5	4	1	700	77.6	7.25	1	0.961727	0.956262	1.02264	48.4	126	50.4	123.4	84	163.3	80.8	169.7
P24666	52	ACP1	Low molecular weight phosphotyrosine protein phosphatase OS=Homo sapiens OX=9606 GN=ACP1 PE=1 SV=3	0	55.753	72	8	42	8	1	158	18	6.74	0.890595	0.943081	0.994036	0.996063	2891.8	2858.6	2683.5	2748.2	3998.3	3829.4	3999.2	3876.5
P11117	53	ACP2	Lysosomal acid phosphatase OS=Homo sapiens OX=9606 GN=ACP2 PE=1 SV=3	0	28.563	14	6	14	6	1	423	48.3	6.74	1.0595	0.995093	0.983101	1.0187	818.9	1057	904.2	1071.8	607.9	825.2	601.4	854
Q96CM8	80221	ACSF2	Acyl-CoA synthetase family member 2, mitochondrial OS=Homo sapiens OX=9606 GN=ACSF2 PE=1 SV=2	0	50.355	26	12	18	12	1	615	68.1	7.55	1.07006	1.07851	1.01093	0.973425	2261.9	1282.8	2522.8	1410	2054.5	1354.7	2089.4	1339.3
Q4G176	197322	ACSF3	Acyl-CoA synthetase family member 3, mitochondrial OS=Homo sapiens OX=9606 GN=ACSF3 PE=1 SV=3	0	31.408	17	11	19	10	1	576	64.1	8.37	1.0096	1.00883	1.00497	1.00886	2012.5	1659.9	2117.9	1706.7	1882.4	1438.8	1902.7	1475.2
P33121	2180	ACSL1	Long-chain-fatty-acid--CoA ligase 1 OS=Homo sapiens OX=9606 GN=ACSL1 PE=1 SV=1	0	64.95	27	19	26	19	1	698	77.9	7.15	0.955854	0.946026	0.972167	0.961614	1420.8	856.1	1415.6	825.5	2232.4	1360.5	2183.7	1329.5
O95573	2181	ACSL3	Long-chain-fatty-acid--CoA ligase 3 OS=Homo sapiens OX=9606 GN=ACSL3 PE=1 SV=3	0	139.097	45	24	65	22	1	720	80.4	8.38	0.994242	1.05692	0.987078	1.00394	5523.6	3716.2	5720.3	4002.4	5948.2	3835.7	5903.8	3911.7
O60488	2182	ACSL4	Long-chain-fatty-acid--CoA ligase 4 OS=Homo sapiens OX=9606 GN=ACSL4 PE=1 SV=2	0	188.344	43	25	109	23	1	711	79.1	8.38	1.08349	1.08636	0.992048	0.996063	18716.1	18735.9	21134.5	20741.7	12375.8	12116.1	12345.5	12264.1
Q9NUB1	84532	ACSS1	Acetyl-coenzyme A synthetase 2-like, mitochondrial OS=Homo sapiens OX=9606 GN=ACSS1 PE=1 SV=2	0	16.445	8	4	6	4	1	689	74.8	7.11	1.36276	1.01276	1.00895	0.929134	37.2	110	52.8	113.5	159.8	229.9	162.3	217.1
Q9NR19	55902	ACSS2	Acetyl-coenzyme A synthetase, cytoplasmic OS=Homo sapiens OX=9606 GN=ACSS2 PE=1 SV=1	0	44.34	18	11	21	11	1	701	78.5	6.46	0.949136	0.983317	0.980119	1.04528	2084.4	1739.8	2062.4	1742.7	1519.8	1098	1498.2	1166
P60709	60	ACTB	Actin, cytoplasmic 1 OS=Homo sapiens OX=9606 GN=ACTB PE=1 SV=1	0	460.571	78	36	3006	12	1	375	41.7	5.48	0.933781	0.954858	1.00795	0.974409	163592	646574	159176	629310	101419	355830	102877	352344
Q562R1	345651	ACTBL2	Beta-actin-like protein 2 OS=Homo sapiens OX=9606 GN=ACTBL2 PE=1 SV=2	0	121.161	30	14	880	4	1	376	42	5.59	0.84357	0.85476	0.88668	1.05413	222	293.5	195.1	255.7	202.9	223.2	181	239
P68032	70	ACTC1	Actin, alpha cardiac muscle 1 OS=Homo sapiens OX=9606 GN=ACTC1 PE=1 SV=1	0	243.229	48	25	1878	5	1	377	42	5.39	0.90499	0.918548	0.999006	0.979331	8026	29078.7	7566.4	27224	4316.4	15344.3	4337	15265.6
O96019	86	ACTL6A	Actin-like protein 6A OS=Homo sapiens OX=9606 GN=ACTL6A PE=1 SV=1	0	116.638	40	15	73	15	1	429	47.4	5.6	0.878119	0.903827	1.02187	1.01476	6775.2	9497.2	6196.4	8746.1	4982.2	7583.7	5122.4	7816.2
Q9H568	81569	ACTL8	Actin-like protein 8 OS=Homo sapiens OX=9606 GN=ACTL8 PE=1 SV=1	0	14.301	12	3	8	3	1	366	41.3	6.14	0.889635	1.05692	1.15109	1.13484	413.6	729.2	383.6	785.4	209.9	543.4	243.1	626.5
P12814	87	ACTN1	Alpha-actinin-1 OS=Homo sapiens OX=9606 GN=ACTN1 PE=1 SV=2	0	444.789	64	51	290	33	1	892	103	5.41	0.984645	1.05888	1.00795	1.02461	15705.2	19290.9	16120.7	20815.2	9903	11826.5	10036.8	12315.6
O43707	81	ACTN4	Alpha-actinin-4 OS=Homo sapiens OX=9606 GN=ACTN4 PE=1 SV=2	0	668.429	70	66	495	48	1	911	104.8	5.44	0.948177	0.984298	1.02286	1.02362	54662.4	120036	53994.4	120342	27603.6	56811.8	28392.8	59110.2
Q9NZ32	55860	ACTR10	Actin-related protein 10 OS=Homo sapiens OX=9606 GN=ACTR10 PE=1 SV=1	0	42.916	35	13	24	13	1	417	46.3	7.37	0.958733	0.926398	1.0328	0.975394	940.5	1470.8	939.1	1389.1	1025	1590.9	1065.4	1576.9
P61163	10121	ACTR1A	Alpha-centractin OS=Homo sapiens OX=9606 GN=ACTR1A PE=1 SV=1	0	111.079	45	16	147	6	1	376	42.6	6.64	0.954894	1.0265	0.99503	0.961614	6958.1	10825.5	6923.5	11325.9	7147.2	12440.8	7151.5	12151.1
P42025	10120	ACTR1B	Beta-centractin OS=Homo sapiens OX=9606 GN=ACTR1B PE=1 SV=1	0	86.205	39	12	58	3	1	376	42.3	6.4	1.03743	0.951914	1.05666	1.05118	512	259.4	553.5	251.5	397.2	234.9	422.1	250.9
P61160	10097	ACTR2	Actin-related protein 2 OS=Homo sapiens OX=9606 GN=ACTR2 PE=1 SV=1	0	147.291	39	15	169	14	1	394	44.7	6.74	0.897313	0.875368	0.993042	0.995079	8026.6	18125	7503.5	16163.6	6035.8	14260.2	6029.7	14421
P61158	10096	ACTR3	Actin-related protein 3 OS=Homo sapiens OX=9606 GN=ACTR3 PE=1 SV=3	0	182.373	67	25	131	25	1	418	47.3	5.88	0.910749	0.94897	0.991054	1.00984	11426.5	20428.3	10842.6	19747.3	8176.6	14006.3	8152.8	14372.3
Q9H9F9	79913	ACTR5	Actin-related protein 5 OS=Homo sapiens OX=9606 GN=ACTR5 PE=1 SV=2	0	31.959	21	9	13	9	1	607	68.3	5.27	0.851248	0.917566	0.979125	1.02165	399.2	678.2	354	634.1	463.8	818.2	457.1	848.9
Q9GZN1	64431	ACTR6	Actin-related protein 6 OS=Homo sapiens OX=9606 GN=ACTR6 PE=1 SV=1	0	23.892	19	6	9	6	1	396	45.8	5.03	0.992322	0.916585	1.01889	1.05512	789.8	298.3	816.5	278.7	1024.1	412.7	1049.2	442.3
Q9H981	93973	ACTR8	Actin-related protein 8 OS=Homo sapiens OX=9606 GN=ACTR8 PE=1 SV=2	0	38.582	19	11	18	11	1	624	70.4	7.78	0.955854	0.94897	0.951292	0.96752	505.5	1100.9	503.4	1064.6	880.9	1576.1	842.6	1550
Q03154	95	ACY1	Aminoacylase-1 OS=Homo sapiens OX=9606 GN=ACY1 PE=1 SV=1	0	34.424	36	11	18	11	1	408	45.9	6.18	1.20633	1.12463	1.02386	1.02461	941.9	866.2	1184.4	992.7	975	891.7	1004.6	928.6
P07311	97	ACYP1	Acylphosphatase-1 OS=Homo sapiens OX=9606 GN=ACYP1 PE=1 SV=2	0	30.333	57	5	8	5	1	99	11.3	9.31	0.975048	0.983317	0.960239	1.04035	930.9	316.4	945.5	317.1	1149.6	474.8	1111	501.9
P00813	100	ADA	Adenosine deaminase OS=Homo sapiens OX=9606 GN=ADA PE=1 SV=3	0	63.922	30	13	32	13	1	363	40.7	5.95	1.07006	1.19823	1.05268	1.07185	1961.8	3181.7	2188	3885.8	1153.8	2047.2	1221.7	2229.4
O14672	102	ADAM10	Disintegrin and metalloproteinase domain-containing protein 10 OS=Homo sapiens OX=9606 GN=ADAM10 PE=1 SV=1	0	41.893	21	13	19	13	1	748	84.1	7.77	0.949136	1.00687	1.02584	0.980315	728.8	943.8	720.7	968.1	563.6	736.9	581.8	733.8
Q13444	8751	ADAM15	Disintegrin and metalloproteinase domain-containing protein 15 OS=Homo sapiens OX=9606 GN=ADAM15 PE=1 SV=4	0	17.349	7	5	8	5	1	863	92.9	6.73	1.0048	1.00687	1.01392	0.994094	1114.8	436	1166.8	447.1	679.6	272.4	693.1	275.1
P78536	6868	ADAM17	Disintegrin and metalloproteinase domain-containing protein 17 OS=Homo sapiens OX=9606 GN=ADAM17 PE=1 SV=1	0	22.921	12	9	13	9	1	824	93	5.76	0.796545	0.879293	0.909543	0.944882	577.1	560.2	479	502.1	621.8	700.5	569.1	672.5
Q13443	8754	ADAM9	Disintegrin and metalloproteinase domain-containing protein 9 OS=Homo sapiens OX=9606 GN=ADAM9 PE=1 SV=1	0	76.783	28	16	32	16	1	819	90.5	7.52	0.951056	0.933268	0.993042	1.01575	1509.8	1854.1	1497	1762.5	1250.5	1354.2	1249.8	1397.9
P55265	103	ADAR	Double-stranded RNA-specific adenosine deaminase OS=Homo sapiens OX=9606 GN=ADAR PE=1 SV=4	0	297.658	40	46	169	46	1	1226	136	8.65	0.974088	1.00393	0.989066	0.983268	16105.5	25919	16339.4	26526.9	14990.7	25032	14909.1	25019.4
P78563	104	ADARB1	Double-stranded RNA-specific editase 1 OS=Homo sapiens OX=9606 GN=ADARB1 PE=1 SV=1	0	21.675	11	6	8	6	1	741	80.7	9.01	0.93762	0.970559	1.0169	1.05118	892.7	337.6	872.3	333.8	754.9	240.3	772.7	256.7
Q9NS39	105	ADARB2	Double-stranded RNA-specific editase B2 OS=Homo sapiens OX=9606 GN=ADARB2 PE=1 SV=1	0.004	5.574	4	2	4	2	1	739	80.6	10.17	0.973129	1.00098	1.08052	1.02362	223.3	587.8	226.3	599.3	131.5	701.4	143	729.2
Q7Z6V5	134637	ADAT2	tRNA-specific adenosine deaminase 2 OS=Homo sapiens OX=9606 GN=ADAT2 PE=1 SV=1	0	9.437	23	3	5	3	1	191	21	6.74	0.935701	1.03337	0.95328	0.988189	299.1	161.7	291.6	170.3	500.9	186.7	480.4	187.5
Q96EY9	113179	ADAT3	Probable inactive tRNA-specific adenosine deaminase-like protein 3 OS=Homo sapiens OX=9606 GN=ADAT3 PE=1 SV=1	0	9.81	15	3	5	3	1	351	38	7.88	0.912668	0.930324	0.99006	0.901575	1062.5	116.8	1010.6	110.7	1295.6	173	1290.7	158.4
Q8NI60	56997	ADCK3	Atypical kinase COQ8A, mitochondrial OS=Homo sapiens OX=9606 GN=COQ8A PE=1 SV=1	0	50.605	20	11	26	11	1	647	71.9	6.99	0.884837	0.906771	0.981113	0.972441	2199.5	1596.3	2027.4	1474.5	3205.7	2561.6	3165	2532.1
Q96D53	79934	ADCK4	Atypical kinase COQ8B, mitochondrial OS=Homo sapiens OX=9606 GN=COQ8B PE=1 SV=2	0	17.801	14	5	5	5	1	544	60	7.23	1.00576	0.922473	1.02684	1.04921	450.5	132.3	472.3	124.4	416.1	117.8	430	125.7
O60503	115	ADCY9	Adenylate cyclase type 9 OS=Homo sapiens OX=9606 GN=ADCY9 PE=1 SV=4	0	11.465	5	5	5	5	1	1353	150.6	7.34	0.911708	0.86261	1.03082	1.06594	164.4	132	156.2	116	108.6	110.9	112.6	120.1
P35611	118	ADD1	Alpha-adducin OS=Homo sapiens OX=9606 GN=ADD1 PE=1 SV=2	0	100.411	34	16	38	15	1	737	80.9	5.83	0.919386	0.889107	0.977137	0.974409	1513.5	1698	1449.7	1538.3	2263.4	2399.6	2224.9	2375.7
P35612	119	ADD2	Beta-adducin OS=Homo sapiens OX=9606 GN=ADD2 PE=1 SV=3	0	32.799	10	7	13	6	1	726	80.8	5.92	0.998081	0.947988	0.969185	0.978346	441.3	386.7	458.8	373.7	981.7	855.3	957.6	850.2
Q9UEY8	120	ADD3	Gamma-adducin OS=Homo sapiens OX=9606 GN=ADD3 PE=1 SV=1	0	65.385	22	12	23	12	1	706	79.1	6.32	0.958733	1.06281	0.991054	1.00787	1346.9	1160.8	1345.4	1256.7	1928.1	1798	1921.5	1841.1
P11766	128	ADH5	Alcohol dehydrogenase class-3 OS=Homo sapiens OX=9606 GN=ADH5 PE=1 SV=4	0	120.591	43	15	106	15	1	374	39.7	7.49	0.939539	0.979392	0.993042	0.982283	8579.5	25303.6	8400.5	25252.6	9686.4	31161.5	9672.7	31114.2
Q9BV57	55256	ADI1	1,2-dihydroxy-3-keto-5-methylthiopentene dioxygenase OS=Homo sapiens OX=9606 GN=ADI1 PE=1 SV=1	0	61.412	68	12	31	12	1	179	21.5	5.68	0.955854	0.981354	1.00199	0.938976	2865.3	4713.4	2853.3	4712	3525.7	6852.3	3554.3	6537.3
Q96A54	51094	ADIPOR1	Adiponectin receptor protein 1 OS=Homo sapiens OX=9606 GN=ADIPOR1 PE=1 SV=1	0	10.825	15	4	6	4	1	375	42.6	7.02	1.13628	1.04907	1.10437	1.03839	235.4	130.9	278.7	140	186.3	118.2	207	124.7
Q15847	10974	ADIRF	Adipogenesis regulatory factor OS=Homo sapiens OX=9606 GN=ADIRF PE=1 SV=1	0	11.954	28	2	5	2	1	76	7.9	5.31	1.0096	0.933268	1.46918	1	111.6	591.1	117.4	561.9	16	282.2	23.7	286.8
P55263	132	ADK	Adenosine kinase OS=Homo sapiens OX=9606 GN=ADK PE=1 SV=2	0	122.839	67	20	66	20	1	362	40.5	6.7	1.03935	1.21001	1.01093	0.977362	6149.4	8549.8	6661.1	10545	4966.3	7357.2	5049.5	7304.5
Q9H2P0	23394	ADNP	Activity-dependent neuroprotector homeobox protein OS=Homo sapiens OX=9606 GN=ADNP PE=1 SV=1	0	174.673	39	37	65	37	1	1102	123.5	7.34	0.954894	1.05005	1.00199	1.01378	6887.4	4733.9	6852.4	5064.2	7958.5	5305.9	8024.7	5464.3
Q6IQ32	22850	ADNP2	Activity-dependent neuroprotector homeobox protein 2 OS=Homo sapiens OX=9606 GN=ADNP2 PE=1 SV=1	0.008	3.978	2	2	3	2	1	1131	122.8	9.16	0.956814	1.08636	0.986083	1.04429	52.3	79.3	52.1	87.8	78.9	108.9	78.3	115.6
Q96SZ5	84890	ADO	2-aminoethanethiol dioxygenase OS=Homo sapiens OX=9606 GN=ADO PE=1 SV=2	0	20.577	18	6	8	6	1	270	29.7	6.04	1.07198	1.25613	0.978131	1.08465	949.8	609	1061.1	779.3	1133.1	1011.5	1114.8	1114.3
Q9BRR6	83440	ADPGK	ADP-dependent glucokinase OS=Homo sapiens OX=9606 GN=ADPGK PE=1 SV=1	0	26.172	18	6	9	6	1	497	54.1	6.2	1.05566	0.977429	0.966203	0.91437	329.9	781.6	362.9	778.8	390	963.4	379.2	895.1
Q9NX46	54936	ADPRHL2	Poly(ADP-ribose) glycohydrolase ARH3 OS=Homo sapiens OX=9606 GN=ADPRHL2 PE=1 SV=1	0	56.579	25	8	18	8	1	363	38.9	5.07	0.993282	0.971541	0.993042	1.01181	1255	511.1	1298.4	506	1470.2	631.3	1468.6	648.9
P25098	156	ADRBK1	Beta-adrenergic receptor kinase 1 OS=Homo sapiens OX=9606 GN=GRK2 PE=1 SV=2	0	36.986	17	8	13	8	1	689	79.5	7.28	0.945298	0.947988	0.984095	0.999016	1505.9	279.6	1483.7	270	2140.9	436	2120.1	442.5
Q16186	11047	ADRM1	Proteasomal ubiquitin receptor ADRM1 OS=Homo sapiens OX=9606 GN=ADRM1 PE=1 SV=2	0	70.836	23	11	42	11	1	407	42.1	5.07	1.02111	1.15505	1.02584	1.02067	2055	3241.5	2187.4	3816.2	2293.7	3873.6	2367	4015.8
P30566	158	ADSL	Adenylosuccinate lyase OS=Homo sapiens OX=9606 GN=ADSL PE=1 SV=2	0	129.476	36	13	75	13	1	484	54.9	7.11	0.923225	0.973503	0.992048	0.981299	6969.1	8710.3	6704.3	8640.2	8543.5	11229.4	8528.8	11197
P30520	159	ADSS	Adenylosuccinate synthetase isozyme 2 OS=Homo sapiens OX=9606 GN=ADSS PE=1 SV=3	0	169.301	46	20	124	20	1	456	50.1	6.55	0.932821	0.95682	0.978131	0.972441	6784.6	14802.9	6596.4	14434.1	8419.5	18414.1	8284.9	18202.2
Q08117	166	AES	Amino-terminal enhancer of split OS=Homo sapiens OX=9606 GN=AES PE=1 SV=4	0	19.073	19	3	8	3	1	197	22	6.37	1.09501	0.776251	0.950298	0.983268	138.3	347.1	157.9	274.4	76	258.6	72.7	258.4
Q8N556	60312	AFAP1	Actin filament-associated protein 1 OS=Homo sapiens OX=9606 GN=AFAP1 PE=1 SV=2	0	30.372	14	9	13	9	1	730	80.7	8.68	1.05758	0.945044	1.04175	1.04134	1191.2	1421.5	1312.2	1368.7	612.9	856.5	642.2	906.3
P51825	4299	AFF1	AF4/FMR2 family member 1 OS=Homo sapiens OX=9606 GN=AFF1 PE=1 SV=1	0.001	8.392	4	4	6	4	1	1210	131.3	9.2	0.839731	0.924436	0.88668	0.985236	48	237.5	42	223.6	41.4	227.9	36.9	228.1
Q9UHB7	27125	AFF4	AF4/FMR2 family member 4 OS=Homo sapiens OX=9606 GN=AFF4 PE=1 SV=1	0	66.059	20	17	26	17	1	1163	127.4	9.31	0.93666	0.878312	1.02883	1.02067	1705.7	1105.1	1665.1	989.2	1556.1	1062.8	1610.1	1102.4
Q9Y4W6	10939	AFG3L2	AFG3-like protein 2 OS=Homo sapiens OX=9606 GN=AFG3L2 PE=1 SV=2	0	143.323	38	29	72	28	1	797	88.5	8.66	0.952975	0.950932	0.99503	0.990157	5690.5	11726.3	5650.3	11359.9	5649.9	12107.6	5657.8	12180.2
Q6ULP2	54812	AFTPH	Aftiphilin OS=Homo sapiens OX=9606 GN=AFTPH PE=1 SV=2	0	26.668	11	8	11	8	1	937	102.1	4.54	0.954894	0.860648	0.969185	0.940945	707.5	257.4	703.8	225.7	743.7	246.9	725.1	236
Q9UPQ3	116987	AGAP1	Arf-GAP with GTPase, ANK repeat and PH domain-containing protein 1 OS=Homo sapiens OX=9606 GN=AGAP1 PE=1 SV=4	0	17.556	7	5	5	3	1	857	94.4	7.94	1.2524	0.946026	0.939364	0.957677	10.3	247.4	13.5	238.4	35.1	300.3	33.2	292.2
Q96P47	116988	AGAP3	Arf-GAP with GTPase, ANK repeat and PH domain-containing protein 3 OS=Homo sapiens OX=9606 GN=AGAP3 PE=1 SV=2	0	44.211	17	11	14	9	1	875	95	7.97	0.895393	1.00393	0.970179	0.931102	1797.3	875.7	1676.3	895.4	2459.5	1324.7	2401.1	1253.6
P52594	3267	AGFG1	Arf-GAP domain and FG repeat-containing protein 1 OS=Homo sapiens OX=9606 GN=AGFG1 PE=1 SV=2	0	57.924	23	9	26	8	1	562	58.2	8.63	0.78215	0.403337	0.965209	0.832677	2876.8	5418.2	2345.4	2225.1	2676.5	4653	2599.5	3938.1
O95081	3268	AGFG2	Arf-GAP domain and FG repeat-containing protein 2 OS=Homo sapiens OX=9606 GN=AGFG2 PE=1 SV=2	0	30.753	18	7	12	6	1	481	48.9	9.11	0.985605	0.929342	1.04076	1.02067	1205.9	731.3	1238.6	692.6	832.3	402.4	871.9	417.3
Q53H12	55750	AGK	Acylglycerol kinase, mitochondrial OS=Homo sapiens OX=9606 GN=AGK PE=1 SV=2	0	86.333	51	18	49	18	1	422	47.1	8.09	0.976008	0.941119	1.00298	0.994094	2514.9	3940.3	2557.8	3779.7	5234.3	8696.5	5283.5	8783.9
P35573	178	AGL	Glycogen debranching enzyme OS=Homo sapiens OX=9606 GN=AGL PE=1 SV=3	0	330.126	45	57	166	57	1	1532	174.7	6.76	0.966411	0.987242	0.994036	0.994094	12711.2	13651.3	12801.1	13726.9	13172.7	14454.4	13169.9	14599.4
Q9UL18	26523	AGO1	Protein argonaute-1 OS=Homo sapiens OX=9606 GN=AGO1 PE=1 SV=3	0	46.909	18	12	15	4	1	857	97.2	9.16	0.919386	0.925417	0.991054	0.980315	1285.3	402.3	1231	379.4	1190	455.6	1186.2	453.9
Q9UKV8	27161	AGO2	Protein argonaute-2 OS=Homo sapiens OX=9606 GN=AGO2 PE=1 SV=3	0	99.182	30	20	35	15	1	859	97.1	9.19	0.943378	0.938175	0.955268	0.96752	2060.9	3306.5	2026	3160.7	1776.7	2649.8	1706.7	2605.6
Q99943	10554	AGPAT1	1-acyl-sn-glycerol-3-phosphate acyltransferase alpha OS=Homo sapiens OX=9606 GN=AGPAT1 PE=1 SV=2	0.009	3.687	6	2	4	2	1	283	31.7	9.38	0.93762	0.94897	1.0169	0.987205	339	237.1	331.3	229.4	426.6	318.1	436.4	319
Q9NUQ2	55326	AGPAT5	1-acyl-sn-glycerol-3-phosphate acyltransferase epsilon OS=Homo sapiens OX=9606 GN=AGPAT5 PE=1 SV=3	0	13.902	8	3	7	3	1	364	42	9.1	0.961612	0.682041	0.966203	0.86811	326.3	368.6	326.9	256	403.2	411.7	391.9	363.1
Q86UL3	137964	AGPAT6	Glycerol-3-phosphate acyltransferase 4 OS=Homo sapiens OX=9606 GN=GPAT4 PE=1 SV=1	0	10.694	7	3	4	2	1	456	52	9.19	0.853167	0.746811	0.962227	0.997047	262.5	386.6	233.4	294.3	238.8	428.1	231.1	433.6
O00116	8540	AGPS	Alkyldihydroxyacetonephosphate synthase, peroxisomal OS=Homo sapiens OX=9606 GN=AGPS PE=1 SV=1	0	195.078	47	25	83	25	1	658	72.9	7.34	0.988484	0.972522	0.984095	0.974409	6595.1	5201.1	6791.7	5152.2	9221.1	7597.2	9128	7524.5
O95994	10551	AGR2	Anterior gradient protein 2 homolog OS=Homo sapiens OX=9606 GN=AGR2 PE=1 SV=1	0	16.157	17	3	7	3	1	175	20	9	1.29175	0.889107	1.03777	1.14961	608.6	381.7	819.4	345.9	251.5	118.2	262.6	138
O00468	375790	AGRN	Agrin OS=Homo sapiens OX=9606 GN=AGRN PE=1 SV=5	0	20.246	5	7	8	7	1	2067	217.1	6.39	0.983685	1.04514	0.947316	1.00394	394	173.2	404	184.5	362.4	172.6	345.5	176
Q9UPW5	23287	AGTPBP1	Cytosolic carboxypeptidase 1 OS=Homo sapiens OX=9606 GN=AGTPBP1 PE=1 SV=3	0	35.517	11	11	12	11	1	1226	138.4	6.15	0.920345	1.08047	1.0159	0.947835	1274.6	493.9	1222.1	543.8	1887.7	788.1	1929.4	758.6
Q8WYP5	25909	AHCTF1	Protein ELYS OS=Homo sapiens OX=9606 GN=AHCTF1 PE=1 SV=3	0	153.497	21	38	59	38	1	2266	252.3	6.6	0.915547	0.9421	0.985089	0.958661	6476.8	5252.1	6178	5039.4	5261.9	4656.2	5212.2	4534.5
P23526	191	AHCY	Adenosylhomocysteinase OS=Homo sapiens OX=9606 GN=AHCY PE=1 SV=4	0	223.26	53	26	201	24	1	432	47.7	6.34	0.913628	0.986261	0.977137	0.984252	18866.3	48058.1	17963	48279.1	23786.7	68663	23384.5	68636
O43865	10768	AHCYL1	S-adenosylhomocysteine hydrolase-like protein 1 OS=Homo sapiens OX=9606 GN=AHCYL1 PE=1 SV=2	0	126.9	36	24	90	11	1	530	58.9	6.89	1.09405	0.989205	1.04871	0.988189	7243.9	15679.2	8257.9	15803.7	5721.8	12446.5	6039.3	12497.1
Q96HN2	23382	AHCYL2	Adenosylhomocysteinase 3 OS=Homo sapiens OX=9606 GN=AHCYL2 PE=1 SV=1	0	85.58	28	18	68	5	1	611	66.7	7.36	0.871401	0.887144	1.00795	0.952756	454.4	1247.7	412.7	1128.1	442	1239.2	448.2	1199.8
Q5TGY3	27245	AHDC1	AT-hook DNA-binding motif-containing protein 1 OS=Homo sapiens OX=9606 GN=AHDC1 PE=1 SV=1	0.001	7.124	3	3	4	3	1	1603	168.2	9.04	0.928983	0.937193	0.931412	0.94685	114.5	86.5	110.9	82.6	108.7	87.2	101.8	83.9
Q09666	79026	AHNAK	Neuroblast differentiation-associated protein AHNAK OS=Homo sapiens OX=9606 GN=AHNAK PE=1 SV=2	0	1969.53	73	284	1134	283	1	5890	628.7	6.15	0.932821	0.982336	1.07256	1.09646	146561	253324	142497	253618	39796.7	64925.6	42958.2	72320.5
Q8IVF2	113146	AHNAK2	Protein AHNAK2 OS=Homo sapiens OX=9606 GN=AHNAK2 PE=1 SV=2	0	159.305	22	46	73	45	1	5795	616.2	5.36	1.08637	1.10402	1.03877	1.03543	6490.4	5893.5	7344.2	6632.8	3079.3	2828.4	3217.7	2975.3
O95433	10598	AHSA1	Activator of 90 kDa heat shock protein ATPase homolog 1 OS=Homo sapiens OX=9606 GN=AHSA1 PE=1 SV=1	0	162.448	73	24	122	24	1	338	38.3	5.53	0.913628	0.89107	0.99503	0.968504	8463.8	23611	8056.9	21443.3	9323.8	27343.9	9335.9	26903.8
P02765	197	AHSG	Alpha-2-HS-glycoprotein OS=Homo sapiens OX=9606 GN=AHSG PE=1 SV=1	0	9.371	7	3	6	3	1	367	39.3	5.72	0.829175	0.741904	0.903579	0.974409	398.2	2261.8	344	1710.7	251.2	1258.5	228.4	1245.6
Q96BJ3	64853	AIDA	Axin interactor, dorsalization-associated protein OS=Homo sapiens OX=9606 GN=AIDA PE=1 SV=1	0	27.292	25	6	11	6	1	306	35	6.55	0.93666	0.984298	1.02883	1.00098	1400.7	397	1367.1	398	1377.2	421.5	1424.8	428.9
Q9BQI0	83543	AIF1L	Allograft inflammatory factor 1-like OS=Homo sapiens OX=9606 GN=AIF1L PE=1 SV=1	0.001	8.806	17	2	4	2	1	150	17.1	7.2	0.84261	1.02846	0.924453	0.937992	432.9	242.4	380.3	253.9	1200.2	705.6	1115.8	672.5
O95831	9131	AIFM1	Apoptosis-inducing factor 1, mitochondrial OS=Homo sapiens OX=9606 GN=AIFM1 PE=1 SV=1	0	289.821	50	28	194	28	1	613	66.9	8.95	0.953935	0.993131	0.973161	0.983268	12611.4	25117.7	12537.9	25413	15917.8	31882.7	15577.2	31852.5
Q9BRQ8	84883	AIFM2	Apoptosis-inducing factor 2 OS=Homo sapiens OX=9606 GN=AIFM2 PE=1 SV=1	0	20.626	18	6	10	6	1	373	40.5	9.11	0.871401	0.876349	1.06859	1.10827	1179.2	1442.1	1071.2	1287.1	540.5	575.1	581.3	647.3
Q9Y4K1	202	AIM1	Beta/gamma crystallin domain-containing protein 1 OS=Homo sapiens OX=9606 GN=CRYBG1 PE=1 SV=3	0	42.864	10	12	14	12	1	1723	188.6	5.86	1.02303	1.03827	1.02485	1.09449	1662.9	732.9	1773	775.3	903.2	368.3	931.2	409.5
Q12904	9255	AIMP1	Aminoacyl tRNA synthase complex-interacting multifunctional protein 1 OS=Homo sapiens OX=9606 GN=AIMP1 PE=1 SV=2	0	168.381	66	19	109	18	1	312	34.3	8.43	0.894434	0.950932	0.977137	0.99311	12251.8	18718	11417.4	18134.4	12500	20509.2	12281.3	20699.3
Q13155	7965	AIMP2	Aminoacyl tRNA synthase complex-interacting multifunctional protein 2 OS=Homo sapiens OX=9606 GN=AIMP2 PE=1 SV=2	0	70.444	46	13	71	13	1	320	35.3	8.22	0.984645	0.989205	0.985089	1.00197	4356.1	11209.8	4471.2	11298.3	4462.7	12065	4422.1	12279.1
O00170	9049	AIP	AH receptor-interacting protein OS=Homo sapiens OX=9606 GN=AIP PE=1 SV=2	0	106.577	59	15	52	15	1	330	37.6	6.29	0.910749	0.890088	0.986083	0.971457	3164.7	4192.5	3002.8	3803.5	5198.7	7143.8	5154.5	7054.3
P00568	203	AK1	Adenylate kinase isoenzyme 1 OS=Homo sapiens OX=9606 GN=AK1 PE=1 SV=3	0	103.791	71	14	55	14	1	194	21.6	8.63	0.97025	1.00589	1.00099	0.977362	6814.5	11748.4	6892	12045.7	4816.3	8108.4	4849.6	8048.8
P54819	204	AK2	Adenylate kinase 2, mitochondrial OS=Homo sapiens OX=9606 GN=AK2 PE=1 SV=2	0	154.821	63	15	126	15	1	239	26.5	7.81	1.15547	0.977429	1.00596	0.983268	10821.7	15833.1	13034.2	15773.9	13178.1	21434.9	13330.1	21417.6
Q9UIJ7	50808	AK3	GTP:AMP phosphotransferase AK3, mitochondrial OS=Homo sapiens OX=9606 GN=AK3 PE=1 SV=4	0	55.945	51	12	24	12	1	227	25.6	9.16	1.02303	0.947988	0.992048	0.975394	2730.6	2208.6	2912.1	2134.4	4514.9	3599.1	4504.2	3568.4
P27144	205	AK4	Adenylate kinase 4, mitochondrial OS=Homo sapiens OX=9606 GN=AK4 PE=1 SV=1	0	65.089	53	9	25	9	1	223	25.3	8.4	1.02303	0.95682	1.00497	0.96752	2436	3538.2	2596.3	3450	4770.1	8024.8	4824.9	7889.4
Q9Y3D8	102157402	AK6	Adenylate kinase isoenzyme 6 OS=Homo sapiens OX=9606 GN=AK6 PE=1 SV=1	0	30.01	53	7	14	7	1	172	20	4.58	0.903071	0.913641	1.01491	0.977362	1837.3	1082.6	1729.2	1008.4	1885.9	1263.1	1926.3	1254.3
Q92667	8165	AKAP1	A-kinase anchor protein 1, mitochondrial OS=Homo sapiens OX=9606 GN=AKAP1 PE=1 SV=1	0	139.502	30	26	55	26	1	903	97.3	4.94	0.904031	0.882237	0.987078	0.964567	4840.2	3858	4561.8	3467.4	7682.7	6180.5	7629.8	6058
O43572	11216	AKAP10	A-kinase anchor protein 10, mitochondrial OS=Homo sapiens OX=9606 GN=AKAP10 PE=1 SV=2	0	10.148	9	4	5	4	1	662	73.8	6.39	0.881958	0.982336	0.983101	1.18012	358.8	80.9	329.9	81	310.6	71.6	307.2	85.8
Q9UKA4	11215	AKAP11	A-kinase anchor protein 11 OS=Homo sapiens OX=9606 GN=AKAP11 PE=1 SV=1	0	17.793	6	8	8	8	1	1901	210.4	5.39	0.871401	0.982336	0.981113	1.02264	878.7	172.9	797.7	173	1157	263.5	1141.9	273.7
Q02952	9590	AKAP12	A-kinase anchor protein 12 OS=Homo sapiens OX=9606 GN=AKAP12 PE=1 SV=4	0	130.167	20	26	37	26	1	1782	191.4	4.41	1.01344	0.979392	0.978131	0.940945	1784.8	1278.6	1885.2	1276.3	5444.1	3764.2	5355.9	3597.4
Q12802	11214	AKAP13	A-kinase anchor protein 13 OS=Homo sapiens OX=9606 GN=AKAP13 PE=1 SV=2	0	134.627	18	34	49	34	1	2813	307.4	5.24	1.01919	0.982336	1.02982	1.01673	3507.7	2731.4	3726.3	2735.2	2450.9	2288.1	2538.5	2364.7
Q02040	8227	AKAP17A	A-kinase anchor protein 17A OS=Homo sapiens OX=9606 GN=AKAP17A PE=1 SV=2	0	29.294	15	10	15	10	1	695	80.7	9.73	0.915547	1.01178	0.951292	1.0128	1153.1	1168.2	1100.6	1204.9	1228.5	1238.5	1175.9	1274.8
Q9Y2D5	11217	AKAP2	A-kinase anchor protein 2 OS=Homo sapiens OX=9606 GN=AKAP2 PE=1 SV=3	0	55.538	18	13	24	13	1	859	94.6	5.11	1.0643	1.03729	1.01889	1.02067	982.6	1655.4	1089.4	1749.5	733.9	1379.6	752.7	1430.3
O43823	10270	AKAP8	A-kinase anchor protein 8 OS=Homo sapiens OX=9606 GN=AKAP8 PE=1 SV=1	0	75.853	30	16	38	16	1	692	76.1	5.15	0.867562	0.882237	0.975149	0.997047	3606.8	3694.5	3259.6	3322.2	3327.6	3430.7	3265.9	3475.2
Q9ULX6	26993	AKAP8L	A-kinase anchor protein 8-like OS=Homo sapiens OX=9606 GN=AKAP8L PE=1 SV=3	0	64.729	24	12	29	12	1	646	71.6	5.07	0.946257	0.907753	0.99006	0.989173	2420.2	1685.5	2386.5	1559.8	3004.7	2051.9	2993.4	2062.6
Q99996	10142	AKAP9	A-kinase anchor protein 9 OS=Homo sapiens OX=9606 GN=AKAP9 PE=1 SV=3	0	195.387	16	51	75	50	1	3911	453.4	4.98	0.975048	0.966634	1.00994	1.0187	4109.6	3422.5	4177.2	3370.7	4094.2	3549.4	4159.2	3673.9
Q53H80	55122	AKIRIN2	Akirin-2 OS=Homo sapiens OX=9606 GN=AKIRIN2 PE=1 SV=2	0	9.732	14	3	4	3	1	203	22.5	8.73	0.845489	0.915604	1.00696	0.96752	314.2	114.3	276.9	106.7	436.5	173.9	441.9	171
P14550	10327	AKR1A1	Alcohol dehydrogenase [NADP(+)] OS=Homo sapiens OX=9606 GN=AKR1A1 PE=1 SV=3	0	122.856	66	18	70	17	1	325	36.6	6.79	0.984645	0.973503	1.01292	1.02165	5646.5	6213.7	5792.9	6161.3	3969.3	4484.6	4045.6	4652.9
P15121	231	AKR1B1	Aldose reductase OS=Homo sapiens OX=9606 GN=AKR1B1 PE=1 SV=3	0	144.277	69	19	162	18	1	316	35.8	6.98	1.38868	1.44161	1.06163	1.06201	18452.5	46213.5	26696.7	67875.3	12546.9	30963.4	13399.9	33409.6
O43488	8574	AKR7A2	Aflatoxin B1 aldehyde reductase member 2 OS=Homo sapiens OX=9606 GN=AKR7A2 PE=1 SV=3	0	75.043	33	11	31	11	1	359	39.6	7.17	0.935701	0.959764	0.996024	0.985236	2681	3172.7	2614.4	3102.6	3277.2	4211.5	3283.4	4215.4
P31749	207	AKT1	RAC-alpha serine/threonine-protein kinase OS=Homo sapiens OX=9606 GN=AKT1 PE=1 SV=2	0	48.481	28	12	24	7	1	480	55.7	6.07	0.935701	0.95682	0.963221	0.978346	1854	2087.9	1806.7	2034.7	2087.5	2522.2	2023	2506.6
Q96B36	84335	AKT1S1	Proline-rich AKT1 substrate 1 OS=Homo sapiens OX=9606 GN=AKT1S1 PE=1 SV=1	0	64.223	39	9	28	9	1	256	27.4	4.75	1.09021	0.896958	1.04573	1.0315	1917.3	2581.6	2178.5	2359.8	1773	2020.7	1864.3	2117.5
P31751	208	AKT2	RAC-beta serine/threonine-protein kinase OS=Homo sapiens OX=9606 GN=AKT2 PE=1 SV=2	0	46.124	31	12	25	8	1	481	55.7	6.37	1.02975	0.980373	0.949304	0.949803	846.2	1207.8	908	1206.8	730.5	1049.5	698	1012.6
Q9Y243	10000	AKT3	RAC-gamma serine/threonine-protein kinase OS=Homo sapiens OX=9606 GN=AKT3 PE=1 SV=1	0	22.331	16	6	12	2	1	479	55.7	6.02	0.962572	0.837095	0.989066	0.904528	104.1	137.8	104.4	117.6	259.2	250.9	257.8	230.5
P13716	210	ALAD	Delta-aminolevulinic acid dehydratase OS=Homo sapiens OX=9606 GN=ALAD PE=1 SV=1	0	41.243	36	9	19	9	1	330	36.3	6.79	1.01631	0.949951	0.975149	0.997047	751.7	778	796	752.8	759.8	861.2	745.2	872.7
P13196	211	ALAS1	5-aminolevulinate synthase, nonspecific, mitochondrial OS=Homo sapiens OX=9606 GN=ALAS1 PE=1 SV=2	0	40.566	18	10	16	10	1	640	70.5	8.46	0.960653	0.92051	1.0328	0.973425	1131.6	1177.6	1132.3	1104.6	1905.4	1823.1	1979.2	1802.5
P02768	213	ALB	Serum albumin OS=Homo sapiens OX=9606 GN=ALB PE=1 SV=2	0	22.834	8	6	58	6	1	609	69.3	6.28	0.84357	0.792934	1.04374	1.76476	3484.4	5913.4	3063.2	4778.9	2312	3680.3	2426.8	6599.1
Q13740	214	ALCAM	CD166 antigen OS=Homo sapiens OX=9606 GN=ALCAM PE=1 SV=2	0	77.106	26	15	31	15	1	583	65.1	6.25	1.00864	0.983317	1.00596	1.02756	2981.9	1632.1	3134.2	1634.7	4307.7	3187.2	4361.3	3328.7
Q8IZ83	126133	ALDH16A1	Aldehyde dehydrogenase family 16 member A1 OS=Homo sapiens OX=9606 GN=ALDH16A1 PE=1 SV=2	0	61.834	17	12	27	12	1	802	85.1	6.79	1.03647	1.18842	1.03082	1.0315	2030.7	2664.6	2193.5	3226.1	1852.9	2543.9	1922.3	2665.8
P54886	5832	ALDH18A1	Delta-1-pyrroline-5-carboxylate synthase OS=Homo sapiens OX=9606 GN=ALDH18A1 PE=1 SV=2	0	312.016	57	41	181	41	1	795	87.2	7.12	0.949136	1.00491	1.00497	0.981299	12777.6	20539.9	12641.6	21041.6	17087.2	28698.6	17280.7	28621.3
O94788	8854	ALDH1A2	Retinal dehydrogenase 2 OS=Homo sapiens OX=9606 GN=ALDH1A2 PE=1 SV=3	0	108.435	47	18	48	14	1	518	56.7	6.05	0.880038	0.992149	0.974155	0.971457	3380.8	4258.7	3099.7	4305.3	8631.8	10494.5	8456.5	10353.6
P47895	220	ALDH1A3	Aldehyde dehydrogenase family 1 member A3 OS=Homo sapiens OX=9606 GN=ALDH1A3 PE=1 SV=2	0	62.357	26	13	26	9	1	512	56.1	7.25	1.02207	1.00196	1.07157	1.05709	1518.9	1153.9	1617.9	1178.2	830.4	470	895.1	504.8
P30837	219	ALDH1B1	Aldehyde dehydrogenase X, mitochondrial OS=Homo sapiens OX=9606 GN=ALDH1B1 PE=1 SV=3	0	107.477	32	15	54	12	1	517	57.2	6.8	0.932821	1.01963	0.973161	0.950787	5713.6	5830.3	5556.3	6055.4	9207.9	10496.7	9015.6	10140.2
Q3SY69	160428	ALDH1L2	Mitochondrial 10-formyltetrahydrofolate dehydrogenase OS=Homo sapiens OX=9606 GN=ALDH1L2 PE=1 SV=2	0	33.463	10	8	14	8	1	923	101.7	6.52	0.789827	1.03827	0.967197	0.971457	716.9	193	590	204.2	1502.4	568.4	1462.4	561.2
P05091	217	ALDH2	Aldehyde dehydrogenase, mitochondrial OS=Homo sapiens OX=9606 GN=ALDH2 PE=1 SV=2	0	114.695	41	17	48	14	1	517	56.3	7.05	0.934741	0.922473	0.977137	0.998031	1429.1	1346.7	1392.5	1265.7	5020.6	5185.1	4937.2	5255.9
P51648	224	ALDH3A2	Fatty aldehyde dehydrogenase OS=Homo sapiens OX=9606 GN=ALDH3A2 PE=1 SV=1	0	81.124	33	13	38	13	1	485	54.8	7.88	0.96737	0.914622	1.03877	1.03839	3636.7	4187.3	3667.1	3903.9	3357.6	3981.9	3509.2	4199.1
P43353	221	ALDH3B1	Aldehyde dehydrogenase family 3 member B1 OS=Homo sapiens OX=9606 GN=ALDH3B1 PE=1 SV=1	0	10.576	10	4	5	4	1	468	51.8	7.62	1.03839	1.15211	0.962227	1.04921	1106.3	393.1	1197	461.5	880.6	282.6	852.8	301.4
P30038	8659	ALDH4A1	Delta-1-pyrroline-5-carboxylate dehydrogenase, mitochondrial OS=Homo sapiens OX=9606 GN=ALDH4A1 PE=1 SV=3	0	30.393	15	7	12	7	1	563	61.7	8.07	1.11132	1.11973	0.971173	1.00984	589.6	537.6	682.5	613.5	915.1	904.3	893.8	927.5
P51649	7915	ALDH5A1	Succinate-semialdehyde dehydrogenase, mitochondrial OS=Homo sapiens OX=9606 GN=ALDH5A1 PE=1 SV=2	0	36.915	22	10	16	10	1	535	57.2	8.28	0.954894	0.899902	1	1.02461	861.2	854.2	857	783.3	1849.3	1348.9	1861	1404.2
Q02252	4329	ALDH6A1	Methylmalonate-semialdehyde dehydrogenase [acylating], mitochondrial OS=Homo sapiens OX=9606 GN=ALDH6A1 PE=1 SV=2	0	39.101	30	12	17	12	1	535	57.8	8.5	0.965451	1.07851	0.945328	0.969488	1092.3	1100.3	1098.5	1209.1	1859.2	2109.3	1768	2078.4
P49419	501	ALDH7A1	Alpha-aminoadipic semialdehyde dehydrogenase OS=Homo sapiens OX=9606 GN=ALDH7A1 PE=1 SV=5	0	203.572	49	23	109	23	1	539	58.5	7.99	0.952975	0.936212	1	0.989173	8067.1	15139.6	8010.5	14443.6	8102.9	15834.6	8154.2	15915.6
P49189	223	ALDH9A1	4-trimethylaminobutyraldehyde dehydrogenase OS=Homo sapiens OX=9606 GN=ALDH9A1 PE=1 SV=3	0	149.667	54	23	104	23	1	494	53.8	5.87	0.883877	0.946026	0.972167	0.980315	11827.5	20045.3	10889	19330.8	11814.5	21025.8	11554.5	20931.3
P04075	226	ALDOA	Fructose-bisphosphate aldolase A OS=Homo sapiens OX=9606 GN=ALDOA PE=1 SV=2	0	441.888	89	36	621	29	1	364	39.4	8.09	1.01823	1.07949	1.00497	0.976378	33575	138008	35623	151854	31545.6	128365	31901.6	127352
P09972	230	ALDOC	Fructose-bisphosphate aldolase C OS=Homo sapiens OX=9606 GN=ALDOC PE=1 SV=2	0	155.183	50	19	119	12	1	364	39.4	6.87	0.836852	0.887144	1.0338	1.04429	4151.7	4630	3619.3	4187.8	3562.7	4306.4	3706.8	4568.4
Q9BT22	56052	ALG1	Chitobiosyldiphosphodolichol beta-mannosyltransferase OS=Homo sapiens OX=9606 GN=ALG1 PE=1 SV=2	0	25.406	13	5	10	5	1	464	52.5	7.23	0.980806	0.842002	0.94831	0.912402	836	666.1	854.8	571.3	1197	971.3	1141.6	899.9
Q9NP73	79868	ALG13	Putative bifunctional UDP-N-acetylglucosamine transferase and deubiquitinase ALG13 OS=Homo sapiens OX=9606 GN=ALG13 PE=1 SV=2	0	21.784	7	7	9	7	1	1137	126	6.74	0.954894	1.06084	0.940358	1.0128	306.5	700.4	305	757.2	382.6	942.6	361.9	970.1
Q9H553	85365	ALG2	Alpha-1,3/1,6-mannosyltransferase ALG2 OS=Homo sapiens OX=9606 GN=ALG2 PE=1 SV=1	0	25.617	21	6	9	6	1	416	47.1	7.05	1.07869	0.964671	1.04672	1.07776	536.6	581	603.1	570.9	440.7	411.4	464.3	450.2
Q9Y673	29880	ALG5	Dolichyl-phosphate beta-glucosyltransferase OS=Homo sapiens OX=9606 GN=ALG5 PE=1 SV=1	0	28.824	23	6	10	6	1	324	36.9	9.28	0.865643	0.954858	0.989066	0.950787	584.8	521.6	527.6	507.3	789.7	782.5	785.9	755.8
Q9Y672	29929	ALG6	Dolichyl pyrophosphate Man9GlcNAc2 alpha-1,3-glucosyltransferase OS=Homo sapiens OX=9606 GN=ALG6 PE=1 SV=2	0.003	5.91	3	2	2	2	1	507	58.1	8.46	1.08253	1.11874	0.977137	0.854331	168.7	28.1	190.3	32	295.1	47	290.1	40.8
Q13686	8846	ALKBH1	Nucleic acid dioxygenase ALKBH1 OS=Homo sapiens OX=9606 GN=ALKBH1 PE=1 SV=2	0	31.001	23	7	11	7	1	389	43.8	7.08	0.881958	0.919529	0.950298	1.02559	380.3	332.1	349.5	311.2	577.6	512.2	552.1	533.6
Q6NS38	121642	ALKBH2	DNA oxidative demethylase ALKBH2 OS=Homo sapiens OX=9606 GN=ALKBH2 PE=1 SV=1	0	13.918	28	5	8	5	1	261	29.3	9.66	0.952015	0.848871	0.976143	0.991142	969.7	208.7	962.3	180.6	1238.5	319.2	1216.5	321.6
Q96Q83	221120	ALKBH3	Alpha-ketoglutarate-dependent dioxygenase alkB homolog 3 OS=Homo sapiens OX=9606 GN=ALKBH3 PE=1 SV=1	0	16.897	16	4	8	4	1	286	33.4	8.4	1.04894	1.01472	0.966203	1.02953	186.8	164.2	204.3	169.8	365.2	276	354.9	288.6
Q9NXW9	54784	ALKBH4	Alpha-ketoglutarate-dependent dioxygenase alkB homolog 4 OS=Homo sapiens OX=9606 GN=ALKBH4 PE=1 SV=1	0	12.063	12	2	5	2	1	302	33.8	6.67	0.942418	0.962709	0.998012	0.939961	223.8	156.3	219.8	153.3	313.8	228.2	315.2	217.9
Q6P6C2	54890	ALKBH5	RNA demethylase ALKBH5 OS=Homo sapiens OX=9606 GN=ALKBH5 PE=1 SV=2	0	45.217	36	9	19	9	1	394	44.2	9.09	0.854127	0.913641	0.994036	0.957677	812.1	887.6	723	826.3	1162.5	1286.3	1162.8	1251.4
Q9BT30	84266	ALKBH7	Alpha-ketoglutarate-dependent dioxygenase alkB homolog 7, mitochondrial OS=Homo sapiens OX=9606 GN=ALKBH7 PE=1 SV=1	0	144.417	60	15	153	15	1	221	24.5	7.11	0.96833	0.98528	8.36183	14.5354	3439.5	5627.6	3469.6	5649.2	3396.6	5893.6	28571	87035.4
Q8TCU4	7840	ALMS1	Alstrom syndrome protein 1 OS=Homo sapiens OX=9606 GN=ALMS1 PE=1 SV=3	0	15.987	2	7	7	7	1	4167	460.7	6.28	0.964491	0.914622	1.01491	0.969488	231.4	255.8	232.6	238.5	258.8	252.7	264.3	249
P05187	250	ALPP	Alkaline phosphatase, placental type OS=Homo sapiens OX=9606 GN=ALPP PE=1 SV=2	0	69.916	40	15	31	15	1	535	57.9	6.29	1.36468	1.35132	1.09443	1.12402	2175.4	1487	3094.3	2047.8	784.9	496.8	864.1	567.2
Q86V81	10189	ALYREF	THO complex subunit 4 OS=Homo sapiens OX=9606 GN=ALYREF PE=1 SV=3	0	99.186	43	9	70	9	1	257	26.9	11.15	0.939539	0.895976	0.950298	0.947835	4773.6	8045.6	4671.5	7344.4	5471.3	9246.8	5228.9	8902.9
Q9C0C7	55626	AMBRA1	Activating molecule in BECN1-regulated autophagy protein 1 OS=Homo sapiens OX=9606 GN=AMBRA1 PE=1 SV=2	0	17.932	7	6	6	6	1	1298	142.4	7.18	0.917466	1.04024	1.02783	1.08957	1013.7	149.6	969.2	158.5	1081.9	205.9	1118.7	227.9
P17707	262	AMD1	S-adenosylmethionine decarboxylase proenzyme OS=Homo sapiens OX=9606 GN=AMD1 PE=1 SV=2	0	19.971	13	5	13	5	1	334	38.3	6	0.786948	0.868499	0.863817	0.973425	444.1	854.1	364.3	755.9	510.1	940.6	443.1	929.8
Q9Y303	51005	AMDHD2	N-acetylglucosamine-6-phosphate deacetylase OS=Homo sapiens OX=9606 GN=AMDHD2 PE=1 SV=2	0	9.385	10	3	4	3	1	409	43.7	6.7	0.986564	1.00981	1.04573	1.10827	972.1	319.7	999.4	329	643.7	208.7	677	234.9
Q9UKV5	267	AMFR	E3 ubiquitin-protein ligase AMFR OS=Homo sapiens OX=9606 GN=AMFR PE=1 SV=2	0	9.165	7	4	4	4	1	643	72.9	6.39	0.892514	1.01276	0.969185	0.955709	298	197.7	277	204	368.5	232.5	359.2	225.8
Q6DCA0	83607	AMMECR1L	AMMECR1-like protein OS=Homo sapiens OX=9606 GN=AMMECR1L PE=1 SV=1	0	22.094	17	6	7	2	1	310	34.5	8.98	0.917466	0.987242	0.944334	1.01969	1000.9	122.9	957.3	123.7	1171.1	147.8	1112.1	153.2
Q4VCS5	154796	AMOT	Angiomotin OS=Homo sapiens OX=9606 GN=AMOT PE=1 SV=1	0	348.693	47	46	231	44	1	1084	118	7.64	0.989443	0.950932	0.94334	0.905512	6729.9	10163.1	6941.5	9848.8	26848.5	53460.3	25470.1	49201.3
Q8IY63	154810	AMOTL1	Angiomotin-like protein 1 OS=Homo sapiens OX=9606 GN=AMOTL1 PE=1 SV=1	0	42.774	13	10	33	8	1	956	106.5	7.11	1.0643	0.908734	0.999006	0.933071	651	464.1	721.8	429.8	1404.4	931.6	1410.8	883.4
Q9Y2J4	51421	AMOTL2	Angiomotin-like protein 2 OS=Homo sapiens OX=9606 GN=AMOTL2 PE=1 SV=3	0.006	4.491	3	2	2	2	1	779	85.7	7.3	0.888676	0.997056	1.08052	0.994094	161	79.5	149.1	80.8	133.5	71.8	145.2	72.5
Q01433	271	AMPD2	AMP deaminase 2 OS=Homo sapiens OX=9606 GN=AMPD2 PE=1 SV=2	0	116.811	28	25	62	25	1	879	100.6	6.93	0.996161	1.04318	1.02386	1.00886	4413.1	7002.8	4582.2	7445.8	3916	6678	4032.6	6843.7
P49418	273	AMPH	Amphiphysin OS=Homo sapiens OX=9606 GN=AMPH PE=1 SV=1	0	18.187	6	6	10	4	1	695	76.2	4.64	1.00576	0.943081	0.935388	0.760827	289.2	15.6	303.2	15	645.3	30.3	607.3	23.4
Q9H1A4	64682	ANAPC1	Anaphase-promoting complex subunit 1 OS=Homo sapiens OX=9606 GN=ANAPC1 PE=1 SV=1	0	96.382	13	25	42	25	1	1944	216.4	6.3	0.986564	0.997056	1.01193	1.00787	3822.8	3189.6	3929.5	3240	3922.1	3294.7	3994	3372.5
Q9UM13	10393	ANAPC10	Anaphase-promoting complex subunit 10 OS=Homo sapiens OX=9606 GN=ANAPC10 PE=1 SV=1	0	14.492	19	4	6	4	1	185	21.2	9.06	0.858925	0.984298	1.00696	0.920276	1170	238	1047	238.8	1759.8	337.6	1782	315.7
Q96DE5	119504	ANAPC16	Anaphase-promoting complex subunit 16 OS=Homo sapiens OX=9606 GN=ANAPC16 PE=1 SV=1	0	26.454	44	4	7	4	1	110	11.7	4.97	0.971209	0.982336	1.03777	1.01969	522.4	493.1	528.5	493.6	669.6	737.6	699.1	764.1
Q9UJX6	29882	ANAPC2	Anaphase-promoting complex subunit 2 OS=Homo sapiens OX=9606 GN=ANAPC2 PE=1 SV=1	0	35.02	13	10	12	10	1	822	93.8	5.22	0.93762	0.935231	0.984095	1.03445	1739	936.4	1698.4	892.6	1780.3	1014.1	1762.3	1065.9
Q9UJX5	29945	ANAPC4	Anaphase-promoting complex subunit 4 OS=Homo sapiens OX=9606 GN=ANAPC4 PE=1 SV=2	0	27.864	6	5	9	5	1	808	92.1	5.53	0.942418	0.842983	0.975149	0.966535	1242.6	762.7	1220.4	655.3	1361.8	862.6	1335.8	847.3
Q9UJX4	51433	ANAPC5	Anaphase-promoting complex subunit 5 OS=Homo sapiens OX=9606 GN=ANAPC5 PE=1 SV=2	0	44.863	10	8	20	8	1	755	85	6.87	0.941459	0.970559	1.02187	0.996063	1583.6	1361.7	1553.9	1347.1	1603	1676	1647.6	1695.3
Q9UJX3	51434	ANAPC7	Anaphase-promoting complex subunit 7 OS=Homo sapiens OX=9606 GN=ANAPC7 PE=1 SV=4	0	126.896	37	20	62	20	1	599	66.8	5.64	0.929942	0.938175	0.987078	0.988189	4857.9	6061.1	4707.3	5791.8	5960.1	7693.3	5919.4	7724.2
Q5VTE6	90806	ANGEL2	Protein angel homolog 2 OS=Homo sapiens OX=9606 GN=ANGEL2 PE=2 SV=1	0	19.741	12	5	7	5	1	544	62.3	7.81	1.0691	0.944063	1.06262	1.00689	441.9	294.3	492.4	283.2	582.9	421.6	623	431.1
Q01484	287	ANK2	Ankyrin-2 OS=Homo sapiens OX=9606 GN=ANK2 PE=1 SV=4	0	9.767	1	3	3	2	1	3957	433.4	5.14	0.792706	0.78999	0.993042	0.96752	261.6	56.5	216	45.5	273.4	121.6	273.2	119.5
Q12955	288	ANK3	Ankyrin-3 OS=Homo sapiens OX=9606 GN=ANK3 PE=1 SV=3	0	9.733	1	3	3	2	1	4377	480.1	6.49	0.935701	0.912659	0.972167	1.0128	337.8	77.7	329.4	72.3	817.9	196.8	799.8	202.5
Q9P2R3	51479	ANKFY1	Rabankyrin-5 OS=Homo sapiens OX=9606 GN=ANKFY1 PE=1 SV=2	0	143.347	28	29	64	28	1	1169	128.3	6.1	0.96737	0.971541	0.984095	0.976378	5052.3	4328.8	5094.3	4286.5	6075.2	5439.2	6015.1	5398
Q8IWZ3	54882	ANKHD1	Ankyrin repeat and KH domain-containing protein 1 OS=Homo sapiens OX=9606 GN=ANKHD1 PE=1 SV=1	0	191.629	20	40	78	25	1	2542	269.3	5.73	0.927063	0.961727	0.975149	0.990157	7095.4	6335.6	6857.7	6210.4	7863.5	7355.8	7713.8	7403.4
Q86XL3	23141	ANKLE2	Ankyrin repeat and LEM domain-containing protein 2 OS=Homo sapiens OX=9606 GN=ANKLE2 PE=1 SV=4	0	96.252	31	25	45	25	1	938	104.1	7.09	0.862764	0.895976	1.00099	1.01083	2603.2	3222.4	2339.3	2943.7	2313.7	2812.9	2330.7	2888.7
Q8IV38	57037	ANKMY2	Ankyrin repeat and MYND domain-containing protein 2 OS=Homo sapiens OX=9606 GN=ANKMY2 PE=1 SV=1	0	48.161	30	11	19	11	1	441	49.3	6.25	0.949136	0.960746	1.05765	1.02461	732.3	1650	724.2	1614.6	670.4	1355.8	713.3	1410.9
Q6UB99	29123	ANKRD11	Ankyrin repeat domain-containing protein 11 OS=Homo sapiens OX=9606 GN=ANKRD11 PE=1 SV=3	0	25.947	3	7	7	7	1	2663	297.7	7.11	0.850288	0.825319	1.01988	1.02854	731.9	390.5	648.5	328.3	650.8	346.6	667.7	362.2
Q8IZ07	88455	ANKRD13A	Ankyrin repeat domain-containing protein 13A OS=Homo sapiens OX=9606 GN=ANKRD13A PE=1 SV=3	0	20.276	12	6	9	6	1	590	67.6	5.02	0.981766	1.01178	1.0169	1.01575	390.5	419.6	399.6	432.6	444.9	500.1	454.9	516.2
O75179	26057	ANKRD17	Ankyrin repeat domain-containing protein 17 OS=Homo sapiens OX=9606 GN=ANKRD17 PE=1 SV=3	0	158.838	15	33	66	18	1	2603	274.1	6.52	0.953935	1	0.982107	0.976378	3685.8	2195.2	3664.5	2236.7	3843.7	2785.5	3798.8	2764.5
O15084	23243	ANKRD28	Serine/threonine-protein phosphatase 6 regulatory ankyrin repeat subunit A OS=Homo sapiens OX=9606 GN=ANKRD28 PE=1 SV=5	0	81.157	22	14	22	11	1	1053	112.9	6.25	0.974088	1.01472	0.987078	0.992126	1392.7	1081.8	1414.2	1118.3	1807.8	1384.7	1795	1395.6
Q6AI12	91369	ANKRD40	Ankyrin repeat domain-containing protein 40 OS=Homo sapiens OX=9606 GN=ANKRD40 PE=1 SV=2	0	12.385	12	3	5	3	1	368	41.1	4.97	0.947217	1.09225	1.0328	1.01575	249.4	211.4	246.1	235.3	428.1	370.2	444.8	382
Q86W74	157567	ANKRD46	Ankyrin repeat domain-containing protein 46 OS=Homo sapiens OX=9606 GN=ANKRD46 PE=1 SV=1	0	10.537	16	3	4	3	1	232	26	7.15	0.974088	0.979392	1.08648	1.02362	250.6	150.6	254.3	150.3	433.9	206	474.1	214.3
Q9ULJ7	57182	ANKRD50	Ankyrin repeat domain-containing protein 50 OS=Homo sapiens OX=9606 GN=ANKRD50 PE=1 SV=4	0	34.614	10	9	10	9	1	1429	155.8	6.6	1.00288	0.943081	0.959245	1.00197	459.9	317.2	480.8	304.7	501.2	322.5	483.8	328.2
Q8NB46	283373	ANKRD52	Serine/threonine-protein phosphatase 6 regulatory ankyrin repeat subunit C OS=Homo sapiens OX=9606 GN=ANKRD52 PE=1 SV=3	0	67.432	21	17	24	15	1	1076	115	6.48	0.857006	0.947988	1.00596	1.02559	1567.7	1037.5	1399.2	1001.9	1347.9	1015	1364.4	1057.4
Q6NXT1	129138	ANKRD54	Ankyrin repeat domain-containing protein 54 OS=Homo sapiens OX=9606 GN=ANKRD54 PE=1 SV=2	0	16.694	12	2	4	2	1	300	32.5	6.28	0.998081	1.06673	0.985089	0.956693	584.4	122.7	607.6	133.3	776	168.1	769.2	163.4
Q92625	23294	ANKS1A	Ankyrin repeat and SAM domain-containing protein 1A OS=Homo sapiens OX=9606 GN=ANKS1A PE=1 SV=4	0	42.317	12	10	15	10	1	1134	123	6.38	0.96737	0.923454	1.00398	1.04331	846.2	440	852.6	414.1	1041.9	497.5	1052.7	527.1
Q9H8Y5	55139	ANKZF1	Ankyrin repeat and zinc finger domain-containing protein 1 OS=Homo sapiens OX=9606 GN=ANKZF1 PE=1 SV=1	0	71.097	31	19	30	19	1	726	80.9	8.41	0.897313	0.944063	0.997018	1.00098	2382.3	3907.7	2226.6	3760.6	1865.7	3072.4	1870.6	3125.8
Q9NQW6	54443	ANLN	Anillin OS=Homo sapiens OX=9606 GN=ANLN PE=1 SV=2	0	102.638	23	26	47	26	1	1124	124.1	8.07	0.90595	0.873405	1.01889	1.00492	6460.6	4847.6	6098	4314.6	5330.8	4143.6	5466.2	4229.8
Q4KMQ2	196527	ANO6	Anoctamin-6 OS=Homo sapiens OX=9606 GN=ANO6 PE=1 SV=2	0	18.691	7	7	8	7	1	910	106.1	7.77	0.984645	1.03042	1.02386	0.950787	1947.6	1084.6	1998.3	1139.3	1198.9	773.4	1234.9	746.9
P39687	8125	ANP32A	Acidic leucine-rich nuclear phosphoprotein 32 family member A OS=Homo sapiens OX=9606 GN=ANP32A PE=1 SV=1	0	115.644	43	15	146	8	1	249	28.6	4.09	0.835893	1.07655	0.951292	0.978346	12459.7	40876.7	10853	44827.3	15451.2	53913.7	14779.2	53615.1
Q92688	10541	ANP32B	Acidic leucine-rich nuclear phosphoprotein 32 family member B OS=Homo sapiens OX=9606 GN=ANP32B PE=1 SV=1	0	108.672	37	13	135	6	1	251	28.8	4.06	0.898273	0.873405	0.978131	0.961614	4826.3	19396.1	4515.4	17262.3	5562.4	25484.1	5474.8	24891.2
Q9BTT0	81611	ANP32E	Acidic leucine-rich nuclear phosphoprotein 32 family member E OS=Homo sapiens OX=9606 GN=ANP32E PE=1 SV=1	0	65.231	21	6	33	6	1	268	30.7	3.85	0.778311	0.720314	0.951292	0.932087	3345.4	4853.2	2713.8	3560.5	4637.6	7035.2	4439.3	6664.1
Q9H6X2	84168	ANTXR1	Anthrax toxin receptor 1 OS=Homo sapiens OX=9606 GN=ANTXR1 PE=1 SV=2	0	17.632	8	4	13	4	1	564	62.7	7.61	1.01344	1.11482	1.09742	1.01969	2371.5	1159	2503.2	1316.3	809.3	573	893.9	593.5
P04083	301	ANXA1	Annexin A1 OS=Homo sapiens OX=9606 GN=ANXA1 PE=1 SV=2	0	230.712	71	25	165	25	1	346	38.7	7.02	0.827255	0.864573	1.09543	1.16142	24983.5	63600.2	21538.6	56039.4	4013.8	7437.5	4425.2	8776.3
P50995	311	ANXA11	Annexin A11 OS=Homo sapiens OX=9606 GN=ANXA11 PE=1 SV=1	0	134.244	36	17	85	17	1	505	54.4	7.65	0.973129	0.974485	1.02286	1.02362	7460.9	8891.4	7562.4	8825.3	6705.1	8267.3	6898	8596.4
P07355	302	ANXA2	Annexin A2 OS=Homo sapiens OX=9606 GN=ANXA2 PE=1 SV=2	0	263.189	69	30	369	30	1	339	38.6	7.75	0.941459	1.02257	1.09841	1.19882	42213	175287	41403	182583	8816.5	23138.6	9744.3	28177.1
P12429	306	ANXA3	Annexin A3 OS=Homo sapiens OX=9606 GN=ANXA3 PE=1 SV=3	0	133.935	55	22	88	22	1	323	36.4	5.92	0.924184	0.916585	1.07058	1.11909	10486	21651.3	10100.3	20211.8	2171.4	4249.5	2339.3	4831.8
P09525	307	ANXA4	Annexin A4 OS=Homo sapiens OX=9606 GN=ANXA4 PE=1 SV=4	0	145.657	56	20	74	19	1	319	35.9	6.13	1.04511	1.10402	1.04771	1.03248	7579.2	14142.3	8256.4	15904.4	3431.2	6689.9	3615.5	7015.9
P08758	308	ANXA5	Annexin A5 OS=Homo sapiens OX=9606 GN=ANXA5 PE=1 SV=2	0	167.662	75	24	134	23	1	320	35.9	5.05	0.854127	0.954858	0.959245	0.969488	17009.5	52052	15141.6	50668.3	11824.8	35850.7	11410.4	35324.8
P08133	309	ANXA6	Annexin A6 OS=Homo sapiens OX=9606 GN=ANXA6 PE=1 SV=3	0	311.857	65	45	178	45	1	673	75.8	5.6	0.878119	0.928361	0.968191	0.973425	14506.4	30630.5	13270.8	28977.7	19680.5	44967.1	19178.5	44458.1
P20073	310	ANXA7	Annexin A7 OS=Homo sapiens OX=9606 GN=ANXA7 PE=1 SV=3	0	121.647	41	22	68	21	1	488	52.7	5.68	0.972169	0.936212	1.01491	1.00886	6274.7	12839.3	6355.6	12242.4	4427.6	8183.3	4518.6	8387.3
P13928	653145	ANXA8	Annexin A8 OS=Homo sapiens OX=9606 GN=ANXA8 PE=1 SV=3	0	82.792	61	17	41	2	1	327	36.9	5.78	1.16027	1.27184	1.04771	1.10531	3303.3	6825.1	3993.3	8847.3	1332.5	2410.8	1405	2706.8
Q5VT79	728113	ANXA8L1	Annexin A8-like protein 1 OS=Homo sapiens OX=9606 GN=ANXA8L1 PE=2 SV=2	0	88.686	61	17	43	2	1	327	36.9	5.78	1.20441	1.16879	1.07256	1.64075	446.9	571.3	560.9	680.4	214.7	67.6	231.6	112.8
Q10567	162	AP1B1	AP-1 complex subunit beta-1 OS=Homo sapiens OX=9606 GN=AP1B1 PE=1 SV=2	0	292.734	45	41	159	19	1	949	104.6	5.06	0.990403	1.00491	1.01292	1.01476	6730.8	8457.5	6945.3	8664.1	7549.2	9604.4	7690	9906.6
O43747	164	AP1G1	AP-1 complex subunit gamma-1 OS=Homo sapiens OX=9606 GN=AP1G1 PE=1 SV=5	0	134.519	33	24	73	23	1	822	91.3	6.8	0.96737	0.944063	0.977137	0.973425	6743.4	7458.4	6795	7176.4	7388.6	8326.1	7260.8	8232.5
O75843	8906	AP1G2	AP-1 complex subunit gamma-like 2 OS=Homo sapiens OX=9606 GN=AP1G2 PE=1 SV=1	0	22.357	7	5	10	4	1	785	87.1	6.55	0.840691	1.02355	1.03082	1.06496	138.8	380.6	121.6	396.9	92.4	417.3	95.7	451.6
Q9BXS5	8907	AP1M1	AP-1 complex subunit mu-1 OS=Homo sapiens OX=9606 GN=AP1M1 PE=1 SV=3	0	83.696	43	16	59	16	1	423	48.6	7.3	0.940499	0.966634	0.994036	0.991142	4543.8	3914.6	4454.4	3854.3	5137.6	4421.4	5138.2	4452.8
P61966	1174	AP1S1	AP-1 complex subunit sigma-1A OS=Homo sapiens OX=9606 GN=AP1S1 PE=1 SV=1	0	29.418	37	6	18	5	1	158	18.7	5.73	0.996161	0.993131	0.987078	1.02756	1343.5	2128.6	1394.8	2153.1	1203.5	1843.3	1194.9	1925
P56377	8905	AP1S2	AP-1 complex subunit sigma-2 OS=Homo sapiens OX=9606 GN=AP1S2 PE=1 SV=1	0	19.905	27	4	8	3	1	157	18.6	5.47	1.06526	1.07753	1	0.981299	184.1	201	204.3	220.7	480.3	458.6	483.1	457.2
O95782	160	AP2A1	AP-2 complex subunit alpha-1 OS=Homo sapiens OX=9606 GN=AP2A1 PE=1 SV=3	0	230.293	43	38	131	27	1	977	107.5	7.03	0.984645	0.990186	0.992048	1	12476.7	15072.1	12797.2	15202.1	10593.7	13717.2	10568.4	13938.1
O94973	161	AP2A2	AP-2 complex subunit alpha-2 OS=Homo sapiens OX=9606 GN=AP2A2 PE=1 SV=2	0	172.967	38	30	89	19	1	939	103.9	6.96	1.10749	1.03827	1.01988	0.999016	5010.8	3373.6	5783	3569.3	6812.8	5014.6	6991.4	5089.1
P63010	163	AP2B1	AP-2 complex subunit beta OS=Homo sapiens OX=9606 GN=AP2B1 PE=1 SV=1	0	296.936	45	42	177	20	1	937	104.5	5.38	0.949136	0.965653	0.99006	0.98622	19168.3	28240.6	18949.6	27801.8	17880.3	28101.7	17813.8	28150.3
Q96CW1	1173	AP2M1	AP-2 complex subunit mu OS=Homo sapiens OX=9606 GN=AP2M1 PE=1 SV=2	0	93.162	42	17	62	17	1	435	49.6	9.54	1.02303	0.977429	1.01392	0.995079	8783.3	7926.8	9359.2	7895.4	7830.5	6363.2	7989.7	6431.3
P53680	1175	AP2S1	AP-2 complex subunit sigma OS=Homo sapiens OX=9606 GN=AP2S1 PE=1 SV=2	0	18.549	34	6	10	6	1	142	17	6.18	0.868522	0.987242	1.01988	0.972441	321.4	836.6	291	841.5	291.4	1023.7	298.9	1011.3
O00203	8546	AP3B1	AP-3 complex subunit beta-1 OS=Homo sapiens OX=9606 GN=AP3B1 PE=1 SV=3	0	135.037	26	27	71	26	1	1094	121.2	6.04	0.993282	1.00785	1.02087	0.959646	10395.2	6638.2	10755.8	6817.6	9506.6	6384.3	9766.9	6222.3
O14617	8943	AP3D1	AP-3 complex subunit delta-1 OS=Homo sapiens OX=9606 GN=AP3D1 PE=1 SV=1	0	188.02	31	29	80	29	1	1153	130.1	8.48	0.932821	0.902846	0.989066	0.996063	7146.7	6330.2	6947.6	5823.9	8101.7	6837.7	8059.5	6916.8
Q9Y2T2	26985	AP3M1	AP-3 complex subunit mu-1 OS=Homo sapiens OX=9606 GN=AP3M1 PE=1 SV=1	0	61.749	39	12	44	9	1	418	46.9	6.93	0.96833	0.947988	0.999006	0.980315	3374.5	4402.6	3403.3	4251	2890.2	3503.8	2904.5	3488.3
Q92572	1176	AP3S1	AP-3 complex subunit sigma-1 OS=Homo sapiens OX=9606 GN=AP3S1 PE=1 SV=1	0	29.16	36	5	12	5	1	193	21.7	5.39	0.950096	0.987242	0.977137	0.970472	2856	1014.2	2828.1	1019.9	3377.1	1258.4	3318.8	1241
P59780	10239	AP3S2	AP-3 complex subunit sigma-2 OS=Homo sapiens OX=9606 GN=AP3S2 PE=2 SV=1	0.001	8.077	11	2	4	2	1	193	22	5.22	1.02399	0.981354	0.971173	0.991142	673.3	205.1	718.4	205.1	656.1	232.9	641.3	234.6
Q9Y6B7	10717	AP4B1	AP-4 complex subunit beta-1 OS=Homo sapiens OX=9606 GN=AP4B1 PE=1 SV=2	0.001	8.864	4	3	3	3	1	739	83.2	5.86	1.09789	1.26104	1.10338	1.06398	63.8	78.5	73	100.9	54.2	83.6	60.2	90.4
Q9UPM8	23431	AP4E1	AP-4 complex subunit epsilon-1 OS=Homo sapiens OX=9606 GN=AP4E1 PE=1 SV=2	0	21.83	8	6	9	6	1	1137	127.2	5.99	1.10749	0.947988	0.9334	0.959646	673.3	348.3	777.3	336.6	748.4	311.2	702.8	303.5
Q2VPB7	91056	AP5B1	AP-5 complex subunit beta-1 OS=Homo sapiens OX=9606 GN=AP5B1 PE=1 SV=4	0.002	6.348	5	3	3	3	1	878	93.9	5.92	1.02399	0.832188	1.10835	1.14764	83.3	13.8	88.9	11.7	77.1	14.2	85.9	16.5
O14727	317	APAF1	Apoptotic protease-activating factor 1 OS=Homo sapiens OX=9606 GN=APAF1 PE=1 SV=2	0	43.122	12	12	15	11	1	1248	141.7	6.4	1.03359	0.944063	1.04871	0.983268	1152.7	1092.8	1241.9	1051.1	1483.6	1460.8	1564.4	1459.8
O96018	9546	APBA3	Amyloid-beta A4 precursor protein-binding family A member 3 OS=Homo sapiens OX=9606 GN=APBA3 PE=1 SV=1	0.004	5.159	4	2	3	2	1	575	61.4	4.94	0.93762	0.899902	1.03877	1.00394	152	144.9	148.5	132.9	142.8	123.8	149.3	126.3
O00213	322	APBB1	Amyloid-beta A4 precursor protein-binding family B member 1 OS=Homo sapiens OX=9606 GN=APBB1 PE=1 SV=2	0	24.142	10	6	9	4	1	710	77.2	5.06	0.887716	0.992149	0.974155	1.00197	266.7	156.1	246.7	157.8	492.4	329.3	482.7	335.3
P25054	324	APC	Adenomatous polyposis coli protein OS=Homo sapiens OX=9606 GN=APC PE=1 SV=2	0	50.44	7	15	17	15	1	2843	311.5	7.8	0.856046	0.904809	1.0328	0.999016	410.4	632.7	366.1	583.3	374.2	635.1	389	644.9
P13798	327	APEH	Acylamino-acid-releasing enzyme OS=Homo sapiens OX=9606 GN=APEH PE=1 SV=4	0	98.422	28	16	53	16	1	732	81.2	5.48	1.06718	1.09028	0.992048	0.990157	3942.6	8190.7	4385.5	9103.2	4876.7	11078.7	4865.9	11146.8
P27695	328	APEX1	DNA-(apurinic or apyrimidinic site) lyase OS=Homo sapiens OX=9606 GN=APEX1 PE=1 SV=2	0	220.018	61	21	127	21	1	318	35.5	8.12	1.12284	1.15113	1.06859	1.03543	7701	14232.4	9007.9	16699.6	10130.4	19440.4	10890.4	20451.3
Q9UBZ4	27301	APEX2	DNA-(apurinic or apyrimidinic site) lyase 2 OS=Homo sapiens OX=9606 GN=APEX2 PE=1 SV=1	0	13.542	11	3	6	3	1	518	57.4	8.29	0.836852	0.795878	0.94334	1.27461	900.8	85.3	785.9	69.2	830.9	66.3	788.3	85.8
Q9BZZ5	8539	API5	Apoptosis inhibitor 5 OS=Homo sapiens OX=9606 GN=API5 PE=1 SV=3	0	113.717	36	16	75	16	1	524	59	7.34	0.90691	0.937193	0.991054	0.982283	8003.6	10420.1	7560.5	9948.1	9843	14120.1	9818.3	14093.6
Q96GX9	51074	APIP	Methylthioribulose-1-phosphate dehydratase OS=Homo sapiens OX=9606 GN=APIP PE=1 SV=1	0	47.427	34	7	27	7	1	242	27.1	7.12	0.960653	0.936212	0.986083	0.98622	2257.9	2571	2260.5	2453.7	2270.6	3036.3	2252.1	3043
Q06481	334	APLP2	Amyloid-like protein 2 OS=Homo sapiens OX=9606 GN=APLP2 PE=1 SV=2	0	45.483	17	11	18	11	1	763	86.9	4.79	1.0547	1.07655	1.07157	1.08858	1468.7	1321.4	1614.4	1449.5	997.9	1012.1	1075.8	1119.8
Q9HDC9	57136	APMAP	Adipocyte plasma membrane-associated protein OS=Homo sapiens OX=9606 GN=APMAP PE=1 SV=2	0	53.77	32	12	24	12	1	416	46.5	6.16	0.963532	1.03042	0.961233	0.977362	2453.1	2503.8	2462.3	2628	3689.8	4236.8	3567	4207.8
Q8NCW5	128240	APOA1BP	NAD(P)H-hydrate epimerase OS=Homo sapiens OX=9606 GN=NAXE PE=1 SV=2	0	92.349	56	13	86	13	1	288	31.7	7.66	0.986564	0.930324	1.01292	0.99311	5539.8	8123.1	5697.4	7701	5518.5	7785.3	5620.8	7859.1
P04114	338	APOB	Apolipoprotein B-100 OS=Homo sapiens OX=9606 GN=APOB PE=1 SV=2	0	51.665	2	10	32	9	1	4563	515.3	7.05	1.0691	0.957802	1.06262	1.04429	3668.2	6071.7	4086.8	5925.4	1192.9	2520.3	1275.6	2673.4
Q9UH17	9582	APOBEC3B	DNA dC->dU-editing enzyme APOBEC-3B OS=Homo sapiens OX=9606 GN=APOBEC3B PE=1 SV=1	0	11.959	13	4	4	4	1	382	45.9	6.06	0.953935	0.937193	1.10636	0.987205	200.9	292.8	199.6	279.7	177	260.3	197	261.1
Q9NRW3	27350	APOBEC3C	DNA dC->dU-editing enzyme APOBEC-3C OS=Homo sapiens OX=9606 GN=APOBEC3C PE=1 SV=2	0	24.092	29	4	11	3	1	190	22.8	7.59	0.93858	0.952895	1.03579	0.995079	665.1	552.4	650.3	536.1	532.1	454.7	554.4	459.5
P02649	348	APOE	Apolipoprotein E OS=Homo sapiens OX=9606 GN=APOE PE=1 SV=1	0	12.366	8	3	5	3	1	317	36.1	5.73	1.7524	1.16192	0.998012	1.14075	111.2	431.6	203.1	511	89.4	171.9	89.8	199.1
Q9BQE5	23780	APOL2	Apolipoprotein L2 OS=Homo sapiens OX=9606 GN=APOL2 PE=1 SV=1	0	32.36	23	8	17	8	1	337	37.1	6.74	1.07869	1.11482	1.0328	0.972441	1140.4	1894.6	1282.3	2152.6	464.7	773.5	482.7	764.6
Q9BUR5	79135	APOO	MICOS complex subunit MIC26 OS=Homo sapiens OX=9606 GN=APOO PE=1 SV=1	0	40.447	33	5	18	5	1	198	22.3	9.13	0.997121	0.86948	0.973161	0.990157	1353.6	4008.1	1406.5	3549.3	1210.3	3243.2	1185.2	3263
Q6UXV4	139322	APOOL	MICOS complex subunit MIC27 OS=Homo sapiens OX=9606 GN=APOOL PE=1 SV=1	0	37.491	43	9	17	9	1	268	29.1	9.52	0.888676	0.879293	1.01093	0.991142	1677.1	629.8	1553.5	564.2	1968	796.2	2001.4	801.7
P05067	351	APP	Amyloid-beta A4 protein OS=Homo sapiens OX=9606 GN=APP PE=1 SV=3	0	43.393	15	11	19	11	1	770	86.9	4.82	1.25336	1.13445	1.0328	0.980315	1227.6	2378.1	1602.9	2749.9	808.1	1557.7	839.2	1551.2
Q92624	10513	APPBP2	Amyloid protein-binding protein 2 OS=Homo sapiens OX=9606 GN=APPBP2 PE=1 SV=2	0.002	6.8	5	2	2	2	1	585	66.8	6.9	0.953935	0.621197	0.915507	0.883858	107.3	53.2	106.6	33.7	133.5	61.3	122.9	55.1
Q9UKG1	26060	APPL1	DCC-interacting protein 13-alpha OS=Homo sapiens OX=9606 GN=APPL1 PE=1 SV=1	0	87.1	32	20	35	20	1	709	79.6	5.41	0.951056	0.974485	0.993042	0.973425	1972.1	3983.7	1953.5	3956.7	2898.9	5647	2894.8	5584.4
Q8NEU8	55198	APPL2	DCC-interacting protein 13-beta OS=Homo sapiens OX=9606 GN=APPL2 PE=1 SV=3	0	19.061	11	5	6	5	1	664	74.4	4.94	0.872361	1.05496	0.954274	1	731.4	106.4	665	114.4	670.5	113.3	643.8	115.1
P07741	353	APRT	Adenine phosphoribosyltransferase OS=Homo sapiens OX=9606 GN=APRT PE=1 SV=2	0	86.624	77	12	53	12	1	180	19.6	6.02	0.993282	1.00589	0.979125	0.975394	4579.4	12388.8	4738	12700.5	5310.3	14336.5	5229.9	14205.8
Q7Z2E3	54840	APTX	Aprataxin OS=Homo sapiens OX=9606 GN=APTX PE=1 SV=2	0	14.524	13	4	8	4	1	356	40.7	9.17	0.991363	0.904809	0.994036	1.07087	1115	322.6	1151.7	297.4	953.6	334.7	953.5	364.3
O60306	9716	AQR	Intron-binding protein aquarius OS=Homo sapiens OX=9606 GN=AQR PE=1 SV=4	0	140.675	25	32	54	32	1	1485	171.2	6.37	0.891555	0.940137	0.993042	1.00098	4296.3	3672.3	3989.8	3519	4461.3	3824.5	4459.1	3888.2
P10398	369	ARAF	Serine/threonine-protein kinase A-Raf OS=Homo sapiens OX=9606 GN=ARAF PE=1 SV=2	0	51.142	24	12	26	9	1	606	67.5	9.01	0.930902	0.940137	0.996024	0.996063	2385.4	1006.2	2313.9	964	2324.8	1085.6	2329.6	1098.6
Q96P48	116985	ARAP1	Arf-GAP with Rho-GAP domain, ANK repeat and PH domain-containing protein 1 OS=Homo sapiens OX=9606 GN=ARAP1 PE=1 SV=3	0	57.388	13	16	24	16	1	1450	162.1	6.23	0.907869	0.907753	1.0328	0.974409	2046.6	1753.7	1935.5	1621.7	1674.9	1501.5	1739.7	1486.9
P48444	372	ARCN1	Coatomer subunit delta OS=Homo sapiens OX=9606 GN=ARCN1 PE=1 SV=1	0	232.598	50	31	145	31	1	511	57.2	6.21	0.96929	0.987242	0.988072	0.98622	12672.2	27083.4	12798.7	27243.8	12379.2	27274.4	12309.5	27327.2
P61204	377	ARF3	ADP-ribosylation factor 3 OS=Homo sapiens OX=9606 GN=ARF3 PE=1 SV=2	0	140.726	67	12	125	6	1	181	20.6	7.43	0.907869	0.977429	1.00696	1.01181	4899.9	16230.9	4636.4	16167	4687.2	17121.7	4747.1	17607
P18085	378	ARF4	ADP-ribosylation factor 4 OS=Homo sapiens OX=9606 GN=ARF4 PE=1 SV=3	0	103.568	68	11	90	6	1	180	20.5	7.14	0.959693	0.969578	1.03579	1.10433	2580.4	12037.7	2580	11892.5	1815.5	10195.2	1891.2	11439.3
P84085	381	ARF5	ADP-ribosylation factor 5 OS=Homo sapiens OX=9606 GN=ARF5 PE=1 SV=2	0	94.569	64	11	95	5	1	180	20.5	6.79	1.0048	1.09814	1.02286	0.922244	8575.4	1357.6	8980.3	1518.8	9246.8	1643.1	9512.9	1539.6
P62330	382	ARF6	ADP-ribosylation factor 6 OS=Homo sapiens OX=9606 GN=ARF6 PE=1 SV=2	0	35.916	54	7	14	6	1	175	20.1	8.95	0.946257	0.848871	1.00398	0.969488	1789	1089.8	1763.1	943	2159.4	1258.1	2181.1	1239.2
Q8N6T3	55738	ARFGAP1	ADP-ribosylation factor GTPase-activating protein 1 OS=Homo sapiens OX=9606 GN=ARFGAP1 PE=1 SV=2	0	83.139	39	13	37	13	1	406	44.6	5.66	0.883877	1.00883	0.946322	1.00098	2802.1	3548.4	2581.6	3648.8	2693.8	3427.2	2563.5	3484.7
Q8N6H7	84364	ARFGAP2	ADP-ribosylation factor GTPase-activating protein 2 OS=Homo sapiens OX=9606 GN=ARFGAP2 PE=1 SV=1	0	56.079	22	11	28	11	1	521	56.7	7.99	0.860845	0.95682	0.966203	0.992126	1373.1	4100.1	1231.9	3996.3	1618.7	4810.4	1573.2	4847.7
Q9NP61	26286	ARFGAP3	ADP-ribosylation factor GTPase-activating protein 3 OS=Homo sapiens OX=9606 GN=ARFGAP3 PE=1 SV=1	0	53.197	24	12	19	12	1	516	56.9	7.36	1.04127	1.27772	1.02187	1.09547	1232.8	2182.3	1337	2842.2	1216.3	2385.6	1250.2	2655.6
Q9Y6D6	10565	ARFGEF1	Brefeldin A-inhibited guanine nucleotide-exchange protein 1 OS=Homo sapiens OX=9606 GN=ARFGEF1 PE=1 SV=2	0	106.678	16	25	51	18	1	1849	208.6	5.85	1.0096	1.02257	1.00298	1.0128	1238.3	2867.7	1302.4	2988.4	1372	3435.8	1384.9	3534.4
Q9Y6D5	10564	ARFGEF2	Brefeldin A-inhibited guanine nucleotide-exchange protein 2 OS=Homo sapiens OX=9606 GN=ARFGEF2 PE=1 SV=3	0	91.48	12	19	37	12	1	1785	201.9	6.33	1.0499	0.975466	1.00099	0.998031	4502.2	607.5	4923.9	604	4245.1	542.8	4276.9	550.2
P53367	27236	ARFIP1	Arfaptin-1 OS=Homo sapiens OX=9606 GN=ARFIP1 PE=1 SV=2	0	67.155	46	13	33	12	1	373	41.7	6.7	0.771593	0.886163	0.946322	0.978346	2861.9	3076.1	2300.9	2776.2	3171.3	3659.9	3019	3639.3
P53365	23647	ARFIP2	Arfaptin-2 OS=Homo sapiens OX=9606 GN=ARFIP2 PE=1 SV=1	0	49.901	30	10	24	9	1	341	37.8	6.04	0.916507	0.969578	0.981113	0.997047	2976.2	1966.6	2842.9	1942.9	2812.5	1855.1	2775.9	1880
Q13795	10139	ARFRP1	ADP-ribosylation factor-related protein 1 OS=Homo sapiens OX=9606 GN=ARFRP1 PE=1 SV=1	0	22.231	35	6	9	6	1	201	22.6	7.56	0.886756	1.00883	0.969185	1.05709	634	320.5	585.9	329.5	591.2	308.7	576.3	331.5
P78540	384	ARG2	Arginase-2, mitochondrial OS=Homo sapiens OX=9606 GN=ARG2 PE=1 SV=1	0	28.44	21	6	10	6	1	354	38.6	6.47	0.943378	0.941119	1.05567	1.00098	305.1	365.4	300.1	350.4	924.5	757.2	981.5	770.4
Q9NWB6	55082	ARGLU1	Arginine and glutamate-rich protein 1 OS=Homo sapiens OX=9606 GN=ARGLU1 PE=1 SV=1	0	18.618	17	6	14	6	1	273	33.2	10.35	0.926104	0.910697	0.973161	1.0128	1751.7	2627.9	1689.5	2438.1	1366.3	2141.7	1337	2203.3
Q07960	392	ARHGAP1	Rho GTPase-activating protein 1 OS=Homo sapiens OX=9606 GN=ARHGAP1 PE=1 SV=1	0	68.021	37	13	32	13	1	439	50.4	6.29	0.985605	1.02355	1.00497	0.96752	6346.4	4756.6	6516.9	4960.8	4226.7	3420.7	4273.2	3361.9
A1A4S6	79658	ARHGAP10	Rho GTPase-activating protein 10 OS=Homo sapiens OX=9606 GN=ARHGAP10 PE=1 SV=1	0	10.559	4	4	4	4	1	786	89.3	7.18	0.866603	0.908734	0.905567	1.00197	61.3	430.2	55.3	398.6	71.1	506.2	64.7	515.1
Q8IWW6	94134	ARHGAP12	Rho GTPase-activating protein 12 OS=Homo sapiens OX=9606 GN=ARHGAP12 PE=1 SV=1	0	35.207	15	11	16	11	1	846	96.2	7.61	0.818618	0.856722	1.03082	0.963583	2449	1079.4	2089.9	942.1	1408.8	744.3	1460.4	728.6
Q68EM7	55114	ARHGAP17	Rho GTPase-activating protein 17 OS=Homo sapiens OX=9606 GN=ARHGAP17 PE=1 SV=1	0	77.507	21	16	27	16	1	881	95.4	7.62	0.851248	0.906771	0.968191	0.985236	3500.7	2918.6	3103.5	2696	4329.5	3868.3	4215	3874
Q8N392	93663	ARHGAP18	Rho GTPase-activating protein 18 OS=Homo sapiens OX=9606 GN=ARHGAP18 PE=1 SV=3	0	26.579	16	8	10	8	1	663	74.9	6.44	1.19866	1.25123	1.05169	0.932087	341.2	258.2	426	329.2	421.1	339.9	445.4	321.9
Q5T5U3	57584	ARHGAP21	Rho GTPase-activating protein 21 OS=Homo sapiens OX=9606 GN=ARHGAP21 PE=1 SV=1	0	57.758	9	14	20	14	1	1957	217.2	7.8	0.952015	0.937193	0.99006	0.983268	1552.1	1067.6	1539.1	1019.2	1133.4	771.2	1129.1	770.7
Q9UNA1	23092	ARHGAP26	Rho GTPase-activating protein 26 OS=Homo sapiens OX=9606 GN=ARHGAP26 PE=1 SV=1	0.002	6.461	5	3	3	3	1	814	92.2	6.64	0.991363	#VALUE!	1.10139	#VALUE!	38		39.3		40		44.3
Q52LW3	9411	ARHGAP29	Rho GTPase-activating protein 29 OS=Homo sapiens OX=9606 GN=ARHGAP29 PE=1 SV=2	0	19.6	6	6	7	6	1	1261	142	6.74	0.916507	0.877331	1.00497	1.04035	1128.2	179.9	1077.8	160.9	833.1	126.2	842.5	133.4
Q9NRY4	2909	ARHGAP35	Rho GTPase-activating protein 35 OS=Homo sapiens OX=9606 GN=ARHGAP35 PE=1 SV=3	0	102.091	22	27	43	27	1	1499	170.4	6.64	0.93666	0.960746	0.994036	0.984252	2787.2	1654.3	2720.7	1619.4	2810.1	1774.1	2810.9	1773.5
P98171	393	ARHGAP4	Rho GTPase-activating protein 4 OS=Homo sapiens OX=9606 GN=ARHGAP4 PE=1 SV=2	0	9.508	7	4	4	4	1	946	105	6.34	0.973129	0.685967	1.0328	0.812992	508.9	33.8	515.9	23.6	269.7	38.5	280.2	31.8
Q13017	394	ARHGAP5	Rho GTPase-activating protein 5 OS=Homo sapiens OX=9606 GN=ARHGAP5 PE=1 SV=2	0	75.492	15	18	30	18	1	1502	172.4	6.62	1.04511	1.05103	1.02187	1.04331	1415.2	1444.4	1540.9	1547.6	1762	1667.4	1810.6	1767.2
P52565	396	ARHGDIA	Rho GDP-dissociation inhibitor 1 OS=Homo sapiens OX=9606 GN=ARHGDIA PE=1 SV=3	0	83.093	41	11	71	11	1	204	23.2	5.11	0.809021	0.808636	0.967197	0.94685	9455	18176.5	7967.4	14975.7	8004.7	16132.5	7785.3	15521.7
P52566	397	ARHGDIB	Rho GDP-dissociation inhibitor 2 OS=Homo sapiens OX=9606 GN=ARHGDIB PE=1 SV=3	0.009	3.678	10	2	2	2	1	201	23	5.21	0.833973	0.86261	1.79523	1.03445	219.1	884.6	190.4	777.8	64.2	513	115.9	539
Q92888	9138	ARHGEF1	Rho guanine nucleotide exchange factor 1 OS=Homo sapiens OX=9606 GN=ARHGEF1 PE=1 SV=2	0	122.514	34	25	51	25	1	912	102.4	5.66	0.943378	0.976447	1.00795	1.00886	3787.4	3232.3	3721.5	3215.5	3696.1	3420.7	3747.3	3504.7
O15013	9639	ARHGEF10	Rho guanine nucleotide exchange factor 10 OS=Homo sapiens OX=9606 GN=ARHGEF10 PE=1 SV=4	0	26.438	7	8	11	8	1	1369	151.5	5.68	0.857965	0.856722	1	0.974409	835.8	631.5	747.3	551.1	686.9	517.6	691.1	512.4
O15085	9826	ARHGEF11	Rho guanine nucleotide exchange factor 11 OS=Homo sapiens OX=9606 GN=ARHGEF11 PE=1 SV=1	0	15.139	3	4	5	4	1	1522	167.6	5.5	0.957774	0.960746	0.983101	1.0689	616.2	197.8	615.1	193.6	532.6	171	526.8	185.7
Q9NZN5	23365	ARHGEF12	Rho guanine nucleotide exchange factor 12 OS=Homo sapiens OX=9606 GN=ARHGEF12 PE=1 SV=1	0	45.514	13	15	17	15	1	1544	173.1	5.74	0.975048	1.04514	0.975149	1.00492	793.5	988.5	806.1	1052.8	828.8	1051.1	813.2	1072.8
Q5VV41	27237	ARHGEF16	Rho guanine nucleotide exchange factor 16 OS=Homo sapiens OX=9606 GN=ARHGEF16 PE=1 SV=1	0	23.201	15	8	10	8	1	709	80.1	7.36	0.979846	0.951914	0.993042	0.984252	760.7	462	776.8	448	575.7	436.8	575.1	436.6
Q6ZSZ5	23370	ARHGEF18	Rho guanine nucleotide exchange factor 18 OS=Homo sapiens OX=9606 GN=ARHGEF18 PE=1 SV=3	0	80.462	21	18	33	17	1	1173	130.7	7.08	0.900192	0.910697	1.03777	1.04232	884.7	996.1	830.2	924.2	567.2	867.1	592.1	918.5
Q92974	9181	ARHGEF2	Rho guanine nucleotide exchange factor 2 OS=Homo sapiens OX=9606 GN=ARHGEF2 PE=1 SV=4	0	144.316	40	30	60	30	1	986	111.5	7.27	0.96929	0.995093	1.00994	1.0502	5584.2	4012.6	5641.9	4069.8	4244.9	3072.2	4314.6	3277.1
Q12774	7984	ARHGEF5	Rho guanine nucleotide exchange factor 5 OS=Homo sapiens OX=9606 GN=ARHGEF5 PE=1 SV=3	0	10.301	6	5	6	5	1	1597	176.7	5.53	0.904031	0.937193	0.974155	1.07382	293.6	161.9	276.6	154.6	181	91.2	177.4	99.5
Q14155	8874	ARHGEF7	Rho guanine nucleotide exchange factor 7 OS=Homo sapiens OX=9606 GN=ARHGEF7 PE=1 SV=2	0	58.37	16	11	22	10	1	803	90	7.09	0.934741	0.864573	0.989066	0.955709	3474.9	2223.9	3384.1	1958.3	2933.6	1727.2	2918	1676.7
O14497	8289	ARID1A	AT-rich interactive domain-containing protein 1A OS=Homo sapiens OX=9606 GN=ARID1A PE=1 SV=3	0	104.776	15	26	40	25	1	2285	241.9	6.7	0.965451	0.961727	0.964215	0.994094	2789.1	2308.6	2806.1	2262.4	3689.2	2762	3578	2790.9
Q8NFD5	57492	ARID1B	AT-rich interactive domain-containing protein 1B OS=Homo sapiens OX=9606 GN=ARID1B PE=1 SV=2	0	43.906	8	12	15	11	1	2236	236	6.73	0.911708	0.917566	1.0159	0.983268	950.1	501.2	902.3	468.4	1133.7	641.6	1158.7	641
Q68CP9	196528	ARID2	AT-rich interactive domain-containing protein 2 OS=Homo sapiens OX=9606 GN=ARID2 PE=1 SV=2	0	61.486	12	17	28	17	1	1835	197.3	7.42	0.951056	0.939156	1.02087	0.985236	2302.3	2076.4	2282	1987	2083.8	2078	2139.1	2080.8
Q99856	1820	ARID3A	AT-rich interactive domain-containing protein 3A OS=Homo sapiens OX=9606 GN=ARID3A PE=1 SV=2	0	14.16	8	5	5	5	1	593	62.9	4.91	1.03263	1.04809	1.14314	0.940945	81.5	226	87.7	241.5	134	443.3	154.2	423.8
Q8IVW6	10620	ARID3B	AT-rich interactive domain-containing protein 3B OS=Homo sapiens OX=9606 GN=ARID3B PE=1 SV=2	0	17.164	9	6	9	6	1	561	60.6	7.52	0.795585	0.921492	0.972167	1.08465	454.8	168.2	377.2	157.9	759.2	271.2	742.7	299
P29374	5926	ARID4A	AT-rich interactive domain-containing protein 4A OS=Homo sapiens OX=9606 GN=ARID4A PE=1 SV=3	0	12.458	5	5	8	4	1	1257	142.7	5.1	1.21305	1.06183	1.22962	1.04232	575.2	160.1	726.9	173.3	646	147.2	799.3	156
Q4LE39	51742	ARID4B	AT-rich interactive domain-containing protein 4B OS=Homo sapiens OX=9606 GN=ARID4B PE=1 SV=2	0	64.254	16	15	26	14	1	1312	147.7	5.12	0.974088	0.937193	1.01392	0.965551	1416.2	1033.7	1437.6	987.2	1485.7	1248.4	1514.8	1224.1
Q9Y4X5	25820	ARIH1	E3 ubiquitin-protein ligase ARIH1 OS=Homo sapiens OX=9606 GN=ARIH1 PE=1 SV=2	0	71.141	21	13	36	13	1	557	64.1	5.08	0.942418	0.935231	0.993042	0.979331	3321.2	6171.2	3261.1	5884.1	3316.2	5624.5	3314	5597.9
O95376	10425	ARIH2	E3 ubiquitin-protein ligase ARIH2 OS=Homo sapiens OX=9606 GN=ARIH2 PE=1 SV=1	0	45.492	22	9	20	9	1	493	57.8	5.63	0.976008	0.967615	0.993042	1.02264	1241	732.8	1261.5	722.3	2000.4	1198.4	1999.2	1245.5
P40616	400	ARL1	ADP-ribosylation factor-like protein 1 OS=Homo sapiens OX=9606 GN=ARL1 PE=1 SV=1	0	43.61	40	6	19	6	1	181	20.4	5.72	1.00672	0.955839	1.02485	0.995079	2413.6	1921.6	2530.9	1871.5	2411.9	1924.3	2486.3	1946
Q3SXY8	200894	ARL13B	ADP-ribosylation factor-like protein 13B OS=Homo sapiens OX=9606 GN=ARL13B PE=1 SV=1	0.001	8.737	5	2	3	2	1	428	48.6	6.62	1.00288	0.888126	1.0507	0.905512	53.9	86.7	56.3	78.5	40.8	133	43.2	122.3
Q8N8R7	120534	ARL14EP	ARL14 effector protein OS=Homo sapiens OX=9606 GN=ARL14EP PE=1 SV=1	0	14.28	16	3	4	3	1	260	29.3	8.07	0.931862	1.04024	1.00099	1.19094	881.6	201.9	856.3	214.1	963.3	159.5	969.6	193
Q9NXU5	54622	ARL15	ADP-ribosylation factor-like protein 15 OS=Homo sapiens OX=9606 GN=ARL15 PE=1 SV=1	0	9.426	18	3	4	3	1	204	22.9	5.63	1.10653	1.06968	1.06759	1.01673	149.6	236.4	172.5	257.7	260.1	294.4	279.4	304.3
P36404	402	ARL2	ADP-ribosylation factor-like protein 2 OS=Homo sapiens OX=9606 GN=ARL2 PE=1 SV=4	0	51.798	55	9	20	9	1	184	20.9	6.34	0.909789	0.958783	0.973161	0.970472	2147.4	1369.3	2035.6	1337.5	3085.3	2253.5	3019.4	2221
Q9Y2Y0	23568	ARL2BP	ADP-ribosylation factor-like protein 2-binding protein OS=Homo sapiens OX=9606 GN=ARL2BP PE=1 SV=1	0	17.162	22	3	5	3	1	163	18.8	4.35	0.815739	0.912659	1.01392	0.969488	468.6	247.9	398.5	230.5	515	274.3	525.5	270.2
P36405	403	ARL3	ADP-ribosylation factor-like protein 3 OS=Homo sapiens OX=9606 GN=ARL3 PE=1 SV=2	0	61.294	57	8	31	8	1	182	20.4	7.24	0.96737	1.01668	1.01988	1.02657	2819.2	2347.1	2842.9	2432.4	3889.5	3462.4	3992.5	3610.1
Q96KC2	221079	ARL5B	ADP-ribosylation factor-like protein 5B OS=Homo sapiens OX=9606 GN=ARL5B PE=1 SV=1	0	10.558	15	3	4	3	1	179	20.4	6.52	0.836852	0.715407	0.982107	1.02953	545.3	189	475.6	137.8	707.9	235.5	699.7	246.4
Q9H0F7	84100	ARL6	ADP-ribosylation factor-like protein 6 OS=Homo sapiens OX=9606 GN=ARL6 PE=1 SV=1	0	19.677	38	6	9	6	1	186	21.1	8.54	0.84357	0.933268	0.945328	0.96752	526.6	333.4	462.8	317.1	880.3	560	837.5	550.3
Q15041	23204	ARL6IP1	ADP-ribosylation factor-like protein 6-interacting protein 1 OS=Homo sapiens OX=9606 GN=ARL6IP1 PE=1 SV=2	0	11.341	9	2	6	2	1	203	23.3	9.32	1.04031	1.07753	1.05765	1.01476	855.1	933.8	926.6	1025.1	739.5	801.8	787	826.9
Q66PJ3	51329	ARL6IP4	ADP-ribosylation factor-like protein 6-interacting protein 4 OS=Homo sapiens OX=9606 GN=ARL6IP4 PE=1 SV=2	0	43.367	16	7	17	7	1	421	44.9	10.93	0.983685	1.1472	1.02087	1.0561	966.9	1191	991.2	1391.9	1063	1260.7	1091.8	1353.1
O75915	10550	ARL6IP5	PRA1 family protein 3 OS=Homo sapiens OX=9606 GN=ARL6IP5 PE=1 SV=1	0	20.313	24	4	9	4	1	188	21.6	9.77	0.939539	0.809617	0.960239	0.916339	1290.5	2259.5	1263.9	1863.6	2068.2	4231.1	1997.6	3937.8
Q9NVJ2	55207	ARL8B	ADP-ribosylation factor-like protein 8B OS=Homo sapiens OX=9606 GN=ARL8B PE=1 SV=1	0	88.925	51	11	38	4	1	186	21.5	8.43	0.877159	0.880275	0.993042	0.988189	2761.5	4322.6	2524.6	3876.6	2954.5	4351.2	2952.5	4367.7
Q9NVT9	55156	ARMC1	Armadillo repeat-containing protein 1 OS=Homo sapiens OX=9606 GN=ARMC1 PE=1 SV=1	0	35.185	32	8	16	8	1	282	31.3	5.74	0.949136	0.976447	1.02286	1.00492	1710.1	933.2	1690.8	928.7	1743.9	1090	1794.6	1113
Q8N2F6	83787	ARMC10	Armadillo repeat-containing protein 10 OS=Homo sapiens OX=9606 GN=ARMC10 PE=1 SV=1	0	13.232	11	3	7	3	1	343	37.5	6.61	0.955854	0.897939	1.11531	1.01575	133.7	531.4	133.2	486.3	135.1	598.6	151.6	618
Q6NXE6	93436	ARMC6	Armadillo repeat-containing protein 6 OS=Homo sapiens OX=9606 GN=ARMC6 PE=1 SV=2	0	79.402	34	16	33	16	1	501	54.1	6.24	0.891555	0.931305	0.979125	0.974409	3604.6	4062.7	3348.5	3854.3	3897.9	4878.7	3840.6	4829.2
Q8IUR7	25852	ARMC8	Armadillo repeat-containing protein 8 OS=Homo sapiens OX=9606 GN=ARMC8 PE=1 SV=2	0	46.605	19	11	19	11	1	673	75.5	6.73	0.965451	0.951914	0.979125	0.98622	1359.3	975	1368.1	945.8	1743.1	1296.9	1717.6	1299.5
Q7Z3E5	80210	ARMC9	LisH domain-containing protein ARMC9 OS=Homo sapiens OX=9606 GN=ARMC9 PE=1 SV=2	0	21.468	9	6	10	6	1	817	91.7	6.2	0.904031	0.991168	0.978131	0.996063	366.5	532.3	345.1	537.4	652.8	806.9	642.1	816.8
Q9UH62	51566	ARMCX3	Armadillo repeat-containing X-linked protein 3 OS=Homo sapiens OX=9606 GN=ARMCX3 PE=1 SV=1	0	27.781	18	5	10	5	1	379	42.5	8.37	0.975048	0.909715	0.991054	0.963583	717.2	391.4	728.9	362.6	1227.3	903.8	1223.1	884.9
P27540	405	ARNT	Aryl hydrocarbon receptor nuclear translocator OS=Homo sapiens OX=9606 GN=ARNT PE=1 SV=1	0	45.21	18	9	12	9	1	789	86.6	6.54	0.915547	0.92738	1.00497	1.01083	603.3	772.6	575.3	730.3	607.7	811	614.5	833
Q92747	10552	ARPC1A	Actin-related protein 2/3 complex subunit 1A OS=Homo sapiens OX=9606 GN=ARPC1A PE=2 SV=2	0	71.089	45	15	39	14	1	370	41.5	8.18	0.949136	0.962709	0.986083	0.974409	4231	5260.9	4186.2	5160.8	5914.8	8825	5866.4	8741
O15143	10095	ARPC1B	Actin-related protein 2/3 complex subunit 1B OS=Homo sapiens OX=9606 GN=ARPC1B PE=1 SV=3	0	99.655	49	17	55	16	1	372	40.9	8.35	0.939539	0.949951	1.00099	1.03445	7190.7	17113.7	7038.7	16558.7	3259.7	7027.5	3281.7	7383.2
O15144	10109	ARPC2	Actin-related protein 2/3 complex subunit 2 OS=Homo sapiens OX=9606 GN=ARPC2 PE=1 SV=1	0	124.366	45	19	76	19	1	300	34.3	7.36	0.976967	0.90579	1.02286	1.04429	8260.7	22935.1	8407.9	21176.3	5945.7	15463.3	6120.5	16404
O15145	10094	ARPC3	Actin-related protein 2/3 complex subunit 3 OS=Homo sapiens OX=9606 GN=ARPC3 PE=1 SV=3	0	48.331	35	8	24	8	1	178	20.5	8.59	1.04031	0.967615	1.01988	0.976378	4360.3	9529.1	4725.5	9393.2	3197.8	7152.5	3281	7096.6
P59998	10093	ARPC4	Actin-related protein 2/3 complex subunit 4 OS=Homo sapiens OX=9606 GN=ARPC4 PE=1 SV=3	0	42.696	53	8	35	8	1	168	19.7	8.43	0.986564	0.988224	1.00596	0.957677	2345.2	6212.1	2409.8	6254.7	1856.1	4325.8	1877.6	4209.1
O15511	10092	ARPC5	Actin-related protein 2/3 complex subunit 5 OS=Homo sapiens OX=9606 GN=ARPC5 PE=1 SV=3	0	57.318	67	8	23	7	1	151	16.3	5.67	0.857965	0.881256	0.988072	0.973425	2811.2	6720.7	2513.7	6032.7	1942.3	4335.5	1930.3	4289.6
Q9BPX5	81873	ARPC5L	Actin-related protein 2/3 complex subunit 5-like protein OS=Homo sapiens OX=9606 GN=ARPC5L PE=1 SV=1	0	34.696	43	6	18	5	1	153	16.9	6.6	0.867562	0.96369	0.973161	1.01673	2094.4	2759.9	1892.4	2711.3	1699.7	2155.4	1663.3	2226.8
P56211	10776	ARPP19	cAMP-regulated phosphoprotein 19 OS=Homo sapiens OX=9606 GN=ARPP19 PE=1 SV=2	0	23.39	23	3	23	2	1	112	12.3	9.09	1.01056	1	1.02386	1.05906	1702.9	1084.8	1792.5	1105	1638	989.5	1687.9	1064.9
P49407	408	ARRB1	Beta-arrestin-1 OS=Homo sapiens OX=9606 GN=ARRB1 PE=1 SV=2	0	22.788	21	7	9	5	1	418	47	6.2	0.992322	0.896958	0.974155	1.0689	441.4	211.1	456.5	193	413.3	179.1	404.9	194.5
P32121	409	ARRB2	Beta-arrestin-2 OS=Homo sapiens OX=9606 GN=ARRB2 PE=1 SV=2	0	49.419	28	10	20	8	1	409	46.1	7.69	0.96833	1.13052	0.99006	0.991142	1204.9	1388	1215.7	1598.8	1923.2	2143	1915.9	2157.5
Q8N5I2	92714	ARRDC1	Arrestin domain-containing protein 1 OS=Homo sapiens OX=9606 GN=ARRDC1 PE=1 SV=1	0.003	5.687	6	2	2	2	1	433	46	7.02	0.914587	0.728165	0.903579	1.01378	178.2	34.8	169.8	25.8	132.6	37	120.5	38.1
P15289	410	ARSA	Arylsulfatase A OS=Homo sapiens OX=9606 GN=ARSA PE=1 SV=3	0.004	5.557	7	2	3	2	1	507	53.6	6.07	0.979846	#VALUE!	0.88668	#VALUE!	311.5		318.1		358.8		319.9
Q9HBK9	57412	AS3MT	Arsenite methyltransferase OS=Homo sapiens OX=9606 GN=AS3MT PE=1 SV=3	0	18.733	16	5	10	5	1	375	41.7	6.2	0.90595	1.01668	0.987078	0.976378	296.3	181.9	279.7	188.5	1137	380	1129.6	376.8
Q13510	427	ASAH1	Acid ceramidase OS=Homo sapiens OX=9606 GN=ASAH1 PE=1 SV=5	0	34.327	24	8	14	8	1	395	44.6	7.62	0.989443	0.937193	1.02584	1.00787	746.4	444.6	769.6	424.7	1044.5	729.2	1078	747
Q9ULH1	50807	ASAP1	Arf-GAP with SH3 domain, ANK repeat and PH domain-containing protein 1 OS=Homo sapiens OX=9606 GN=ASAP1 PE=1 SV=4	0	22.768	7	6	8	6	1	1129	125.4	7.31	0.916507	0.999019	0.996024	1.04429	445.3	148.5	425.1	151.2	478.3	170.7	479.3	181.2
O43150	8853	ASAP2	Arf-GAP with SH3 domain, ANK repeat and PH domain-containing protein 2 OS=Homo sapiens OX=9606 GN=ASAP2 PE=1 SV=3	0	17.119	7	5	5	5	1	1006	111.6	6.68	0.893474	1.14132	0.996024	0.958661	1032	136.4	960.3	158.6	927.5	124.6	929.3	121.4
O00401	142685	ASB15	Neural Wiskott-Aldrich syndrome protein OS=Homo sapiens OX=9606 GN=WASL PE=1 SV=2	0	31.667	27	10	19	10	1	505	54.8	7.93	0.930902	0.923454	0.996024	0.999016	1209	1583	1172.2	1488.8	1025.1	1355.5	1027.7	1376
Q9NWX5	140459	ASB6	Ankyrin repeat and SOCS box protein 6 OS=Homo sapiens OX=9606 GN=ASB6 PE=1 SV=1	0	26.94	23	6	10	6	1	421	47.1	6.01	0.865643	0.914622	0.965209	0.959646	978.1	373.7	882.5	348.4	1190.6	499.6	1155.5	487.1
Q8N9N2	51008	ASCC1	Activating signal cointegrator 1 complex subunit 1 OS=Homo sapiens OX=9606 GN=ASCC1 PE=1 SV=1	0	21.393	11	6	9	6	1	400	45.5	5.54	0.962572	0.968597	1.04175	1.01476	820.4	1033.1	823.1	1019.7	831.8	1124.4	871.9	1159.1
Q9H1I8	84164	ASCC2	Activating signal cointegrator 1 complex subunit 2 OS=Homo sapiens OX=9606 GN=ASCC2 PE=1 SV=3	0	23.037	7	4	5	4	1	757	86.3	5.16	1.01056	0.916585	0.977137	0.96063	1215.5	548.2	1280.1	511.8	1740.7	1054.7	1711.8	1029
Q8N3C0	10973	ASCC3	Activating signal cointegrator 1 complex subunit 3 OS=Homo sapiens OX=9606 GN=ASCC3 PE=1 SV=3	0	165.591	21	42	68	42	1	2202	251.3	7.09	1.03071	1.08636	0.983101	1.00984	6438.2	5456.9	6915.2	6041.9	7850.7	7315.7	7760.8	7509
L0R819	110599588	ASDURF	ASNSD1 upstream open reading frame protein OS=Homo sapiens OX=9606 GN=ASDURF PE=1 SV=1	0	22.694	38	5	9	5	1	96	11.2	8.88	0.826296	0.997056	0.983101	0.968504	972.1	1183.4	837	1202.3	1361.8	1704.9	1347.1	1678
Q9Y294	25842	ASF1A	Histone chaperone ASF1A OS=Homo sapiens OX=9606 GN=ASF1A PE=1 SV=1	0	14.503	29	4	8	3	1	204	23	4.41	1.11804	0.819431	1.09145	1.06693	277.4	973	323.2	812.7	301.4	1212.3	330.9	1313.9
Q9NVP2	55723	ASF1B	Histone chaperone ASF1B OS=Homo sapiens OX=9606 GN=ASF1B PE=1 SV=1	0	24.611	35	5	10	4	1	202	22.4	4.56	0.888676	0.881256	1.07753	1.02264	613.6	1656.1	568	1486.6	784.2	2110.2	849.8	2193.1
Q9NR48	55870	ASH1L	Histone-lysine N-methyltransferase ASH1L OS=Homo sapiens OX=9606 GN=ASH1L PE=1 SV=2	0	9.856	2	5	5	5	1	2969	332.6	9.39	0.962572	0.955839	1.0338	0.996063	750.2	251.9	752.4	245.3	611.7	192.3	636.3	194.7
Q9UBL3	9070	ASH2L	Set1/Ash2 histone methyltransferase complex subunit ASH2 OS=Homo sapiens OX=9606 GN=ASH2L PE=1 SV=1	0	92.101	44	21	46	21	1	628	68.7	5.69	0.96833	0.940137	1.0159	1.00492	2353.7	2774.7	2374.1	2658.9	3217.9	3806.3	3289.2	3887.5
P04424	435	ASL	Argininosuccinate lyase OS=Homo sapiens OX=9606 GN=ASL PE=1 SV=4	0	13.075	11	5	7	5	1	464	51.6	6.48	1.09981	1.12169	0.941352	0.998031	607	458.3	695.6	523.8	556.1	420.3	526.4	426.2
O95671	8623	ASMTL	N-acetylserotonin O-methyltransferase-like protein OS=Homo sapiens OX=9606 GN=ASMTL PE=1 SV=3	0	34.558	17	9	16	9	1	621	68.8	6.07	1.22265	0.990186	0.981113	0.982283	1262.7	384.4	1608.9	388	1458.9	426.2	1440.2	425.3
O43681	439	ASNA1	ATPase ASNA1 OS=Homo sapiens OX=9606 GN=ASNA1 PE=1 SV=2	0	74.401	41	11	58	11	1	348	38.8	4.91	0.880038	0.914622	0.99503	0.992126	4637.9	7818.2	4253.8	7285.2	3074.4	5404.8	3076.6	5447
P08243	440	ASNS	Asparagine synthetase [glutamine-hydrolyzing] OS=Homo sapiens OX=9606 GN=ASNS PE=1 SV=4	0	221.645	66	29	163	29	1	561	64.3	6.86	0.87428	0.931305	1.05169	1.03937	9761.2	16686.7	8888	15838.7	18376.1	33911.2	19441.5	35802.2
Q9NWL6	54529	ASNSD1	Asparagine synthetase domain-containing protein 1 OS=Homo sapiens OX=9606 GN=ASNSD1 PE=2 SV=2	0.012	3.293	4	2	2	2	1	643	72	6.83	0.854127	#VALUE!	0.998012	#VALUE!	170.2		151.5		268.3		269.5
Q12797	444	ASPH	Aspartyl/asparaginyl beta-hydroxylase OS=Homo sapiens OX=9606 GN=ASPH PE=1 SV=3	0	80.59	35	19	37	19	1	758	85.8	5.01	0.927063	0.938175	0.957256	0.948819	3045	4234.5	2941.9	4048.3	2562.1	3941.3	2468.4	3800.8
Q8IZT6	259266	ASPM	Abnormal spindle-like microcephaly-associated protein OS=Homo sapiens OX=9606 GN=ASPM PE=1 SV=2	0	21.604	2	8	9	8	1	3477	409.5	10.45	0.889635	0.895976	1.00895	1.11713	1047.4	501.5	971	457.8	1040.7	396.1	1056.1	449.6
Q9BZE9	79058	ASPSCR1	Tether containing UBX domain for GLUT4 OS=Homo sapiens OX=9606 GN=ASPSCR1 PE=1 SV=1	0	36.055	34	11	16	11	1	553	60.1	6.64	0.878119	1.08047	1.01789	0.996063	1133.5	803.8	1037.3	885.2	1597.3	874	1635.3	884.3
Q7L266	80150	ASRGL1	Isoaspartyl peptidase/L-asparaginase OS=Homo sapiens OX=9606 GN=ASRGL1 PE=1 SV=2	0	48.26	37	8	13	8	1	308	32	6.24	0.939539	0.96369	1.00795	0.994094	1354.6	814.3	1325.6	799.4	2609.1	1503.2	2644.5	1518.5
P00966	445	ASS1	Argininosuccinate synthase OS=Homo sapiens OX=9606 GN=ASS1 PE=1 SV=2	0	175.666	47	24	135	24	1	412	46.5	8.02	1.01631	1.07066	1.11233	1.15846	20634.5	62166	21862	67822.6	4587.4	10127.9	5133	11918
Q9NVM9	55726	ASUN	Integrator complex subunit 13 OS=Homo sapiens OX=9606 GN=INTS13 PE=1 SV=2	0	66.653	25	16	30	16	1	706	80.2	6.7	0.919386	0.915604	1.00298	1.00197	3292.4	2315.4	3153.3	2160.6	3444.1	2512.3	3474	2556.8
Q76L83	55252	ASXL2	Putative Polycomb group protein ASXL2 OS=Homo sapiens OX=9606 GN=ASXL2 PE=1 SV=1	0.001	7.564	2	2	2	2	1	1435	153.7	8.81	0.974088	0.943081	0.983101	0.926181	162.9	179.5	165.4	172.5	163.3	193.2	161.5	181.8
Q8NBU5	84896	ATAD1	ATPase family AAA domain-containing protein 1 OS=Homo sapiens OX=9606 GN=ATAD1 PE=1 SV=1	0	52.343	28	10	26	10	1	361	40.7	6.9	1.07582	1.00687	1.01491	1.00197	3063.4	3483.8	3435.4	3575.6	2460.7	2936.6	2512.1	2989.2
Q6PL18	29028	ATAD2	ATPase family AAA domain-containing protein 2 OS=Homo sapiens OX=9606 GN=ATAD2 PE=1 SV=1	0	105.77	19	21	38	19	1	1390	158.5	6.32	0.885797	0.86261	1.02286	1.01181	4251.7	2217.3	3926.2	1949.3	4465.7	2227.6	4596.2	2289.8
Q9ULI0	54454	ATAD2B	ATPase family AAA domain-containing protein 2B OS=Homo sapiens OX=9606 GN=ATAD2B PE=1 SV=3	0	25.26	5	8	12	6	1	1458	164.8	6.8	0.819578	0.954858	0.968191	1.00591	560.2	439.2	478.6	427.2	759.7	762.5	739.6	779.4
Q9NVI7	55210	ATAD3A	ATPase family AAA domain-containing protein 3A OS=Homo sapiens OX=9606 GN=ATAD3A PE=1 SV=2	0	164.148	43	27	97	11	1	634	71.3	8.98	0.986564	0.960746	0.982107	0.977362	7682.1	11937.1	7894.9	11680.9	12910.3	23340.9	12758.9	23185
Q5T9A4	83858	ATAD3B	ATPase family AAA domain-containing protein 3B OS=Homo sapiens OX=9606 GN=ATAD3B PE=1 SV=1	0	125.371	35	23	87	7	1	648	72.5	9.2	1.03359	0.818449	0.996024	0.91437	1739.2	1943.9	1873.1	1621.8	3211.6	4359.8	3217.4	4051.2
Q96QE3	79915	ATAD5	ATPase family AAA domain-containing protein 5 OS=Homo sapiens OX=9606 GN=ATAD5 PE=1 SV=4	0	11.243	3	5	5	5	1	1844	207.4	9.19	0.975048	0.998037	1.00298	1.03937	995.2	81.6	1011.5	83	1097.5	96.1	1107	101.5
O95260	11101	ATE1	Arginyl-tRNA--protein transferase 1 OS=Homo sapiens OX=9606 GN=ATE1 PE=1 SV=2	0	36.633	25	10	12	10	1	518	59.1	7.93	0.913628	0.966634	1.03082	0.976378	1413.2	856.7	1346	843.9	1314.1	926	1362.6	919
P18846	466	ATF1	Cyclic AMP-dependent transcription factor ATF-1 OS=Homo sapiens OX=9606 GN=ATF1 PE=1 SV=2	0	24.611	21	5	15	3	1	271	29.2	8.37	1.02591	1.64966	1.12922	0.859252	732.9	518.6	783.5	871.6	423.9	468.5	481.6	409
P15336	1386	ATF2	Cyclic AMP-dependent transcription factor ATF-2 OS=Homo sapiens OX=9606 GN=ATF2 PE=1 SV=4	0	13.492	9	5	7	3	1	505	54.5	7.88	0.680422	1.06968	0.849901	1.14567	53.8	312.9	38.2	341	67.4	356	57.6	414.5
P17544	11016	ATF7	Cyclic AMP-dependent transcription factor ATF-7 OS=Homo sapiens OX=9606 GN=ATF7 PE=1 SV=2	0	13.734	8	4	6	2	1	494	52.9	8.65	1.11324	0.901865	1.08847	1.01378	668.3	284.9	775.4	261.8	619.1	234	677.8	240.9
Q6VMQ6	55729	ATF7IP	Activating transcription factor 7-interacting protein 1 OS=Homo sapiens OX=9606 GN=ATF7IP PE=1 SV=3	0	31.38	10	8	16	8	1	1270	136.3	4.7	0.929942	0.92051	1.03181	1.00394	1093.6	1164.1	1059.2	1091.5	1206.9	1363	1252.4	1390
O94817	9140	ATG12	Ubiquitin-like protein ATG12 OS=Homo sapiens OX=9606 GN=ATG12 PE=1 SV=1	0	10.169	18	3	6	3	1	140	15.1	5.1	1.1929	1.02159	1.01491	1.02461	1621.7	795.3	2015.2	827.8	1449.7	761.5	1480.3	792.8
O75143	9776	ATG13	Autophagy-related protein 13 OS=Homo sapiens OX=9606 GN=ATG13 PE=1 SV=1	0	9.903	13	5	5	5	1	517	56.5	5.12	0.954894	0.829244	0.99503	0.839567	248.9	44.8	247.6	37.9	259.1	45.7	259.3	39
Q676U5	55054	ATG16L1	Autophagy-related protein 16-1 OS=Homo sapiens OX=9606 GN=ATG16L1 PE=1 SV=2	0	31.599	13	7	16	7	1	607	68.2	6.64	0.927063	0.924436	1.01889	1.02264	1721.5	1988.5	1662.3	1872.9	1422.3	1745.1	1457.3	1814
Q2TAZ0	23130	ATG2A	Autophagy-related protein 2 homolog A OS=Homo sapiens OX=9606 GN=ATG2A PE=1 SV=3	0.001	7.739	2	3	4	2	1	1938	212.7	5.88	0.985605	1.00196	1.06362	0.978346	290.7	47.2	298.7	48.2	355.8	72.6	380.6	72.2
Q96BY7	55102	ATG2B	Autophagy-related protein 2 homolog B OS=Homo sapiens OX=9606 GN=ATG2B PE=1 SV=5	0	16.192	3	6	6	5	1	2078	232.6	5.76	1.01823	0.951914	0.980119	1.08858	136.9	145.1	145.2	140.7	226.6	185.4	223.6	204.9
Q9NT62	64422	ATG3	Ubiquitin-like-conjugating enzyme ATG3 OS=Homo sapiens OX=9606 GN=ATG3 PE=1 SV=1	0	65.227	43	11	46	11	1	314	35.8	4.74	0.930902	0.897939	0.985089	0.973425	3486.4	4582.4	3381.6	4193.5	3483.1	5043.8	3450.3	4985.8
Q8WYN0	115201	ATG4A	Cysteine protease ATG4A OS=Homo sapiens OX=9606 GN=ATG4A PE=1 SV=1	0	9.887	13	4	6	4	1	398	45.3	5.05	0.858925	0.794897	1.00795	1.09252	472.9	53.7	423.4	43.5	669.3	77.8	678.7	86.4
Q9Y4P1	23192	ATG4B	Cysteine protease ATG4B OS=Homo sapiens OX=9606 GN=ATG4B PE=1 SV=2	0	57.867	34	12	28	12	1	393	44.3	5.07	0.935701	0.915604	0.994036	1.02953	1167.7	969.3	1138.4	904.4	1922.4	1444.2	1922	1510
Q96DT6	84938	ATG4C	Cysteine protease ATG4C OS=Homo sapiens OX=9606 GN=ATG4C PE=1 SV=1	0.005	4.828	5	2	2	2	1	458	52.5	5.97	0.991363	0.86261	1.00994	1.02165	483.8	72.9	499.8	64.1	746.1	80.6	758.3	83.7
Q9H1Y0	9474	ATG5	Autophagy protein 5 OS=Homo sapiens OX=9606 GN=ATG5 PE=1 SV=2	0	32.341	28	6	16	6	1	275	32.4	5.77	0.953935	0.982336	1.01193	1.02165	1312.3	789.6	1304.7	790.6	1279.8	786.7	1303	816.9
O95352	10533	ATG7	Ubiquitin-like modifier-activating enzyme ATG7 OS=Homo sapiens OX=9606 GN=ATG7 PE=1 SV=1	0	76.412	25	14	31	14	1	703	77.9	6.24	1.02879	0.982336	1.02187	1.01476	1732.3	1687.4	1857.6	1688.4	1811.9	2029.9	1862.6	2092.7
Q7Z3C6	79065	ATG9A	Autophagy-related protein 9A OS=Homo sapiens OX=9606 GN=ATG9A PE=1 SV=3	0	36.561	18	12	15	12	1	839	94.4	6.67	0.960653	0.987242	1.02386	1.02362	875.8	543.1	876.5	546.3	983.3	638.5	1012.6	664.1
P31939	471	ATIC	Bifunctional purine biosynthesis protein PURH OS=Homo sapiens OX=9606 GN=ATIC PE=1 SV=3	0	357.588	81	39	257	39	1	592	64.6	6.71	1.00672	1.05201	0.987078	0.979331	15387.8	28486.2	16140.1	30533.8	23651	48815.9	23480.2	48580.9
Q8NHH9	64225	ATL2	Atlastin-2 OS=Homo sapiens OX=9606 GN=ATL2 PE=1 SV=2	0	44.415	22	9	16	9	1	583	66.2	5.48	0.862764	0.890088	0.957256	0.999016	2793.8	2162.8	2511.5	1962.6	2917.3	2220.5	2808.3	2253
Q6DD88	25923	ATL3	Atlastin-3 OS=Homo sapiens OX=9606 GN=ATL3 PE=1 SV=1	0	93.387	40	17	40	17	1	541	60.5	5.66	0.884837	0.857704	0.976143	0.963583	2479.4	4622.5	2286.9	4039.1	1885.4	3589.7	1851	3514.7
Q13315	472	ATM	Serine-protein kinase ATM OS=Homo sapiens OX=9606 GN=ATM PE=1 SV=4	0	18.917	2	7	9	7	1	3056	350.5	6.81	1.09117	1.04318	1.00696	1.1378	597.1	291.9	678.7	310.4	579.4	282.6	587	326.7
P54259	1822	ATN1	Atrophin-1 OS=Homo sapiens OX=9606 GN=ATN1 PE=1 SV=3	0.01	3.535	2	2	2	2	1	1190	125.3	8.98	0.975048	1.6526	1.10437	0.733268	176.8	35.6	179.6	60	66.6	39.1	74	29.1
O00244	475	ATOX1	Copper transport protein ATOX1 OS=Homo sapiens OX=9606 GN=ATOX1 PE=1 SV=1	0	35.525	78	7	25	7	1	68	7.4	7.24	1.00576	0.996075	0.95825	0.972441	1806.8	4311.2	1893.3	4373.7	2005.4	5172	1933.2	5110.1
P98196	23250	ATP11A	Probable phospholipid-transporting ATPase IH OS=Homo sapiens OX=9606 GN=ATP11A PE=1 SV=3	0	14.204	5	5	7	4	1	1134	129.7	6.6	1.01727	0.898921	1.03976	1.1063	482.8	168	512	153.8	363.3	126.6	379.9	142.3
Q9Y2G3	23200	ATP11B	Probable phospholipid-transporting ATPase IF OS=Homo sapiens OX=9606 GN=ATP11B PE=1 SV=2	0.001	8.43	3	4	5	2	1	1177	134.1	6.96	0.96833	0.960746	1.03579	0.975394	103.7	164	104.6	160.5	83.5	109.7	87	108.8
Q8NB49	286410	ATP11C	Phospholipid-transporting ATPase IG OS=Homo sapiens OX=9606 GN=ATP11C PE=1 SV=3	0	98.66	22	22	40	21	1	1132	129.4	6.67	0.976967	0.975466	0.992048	1.01476	2985	2276.9	3039.3	2262.6	3388.5	2662.2	3381.5	2744
Q9HD20	57130	ATP13A1	Manganese-transporting ATPase 13A1 OS=Homo sapiens OX=9606 GN=ATP13A1 PE=1 SV=2	0	59.942	17	17	24	17	1	1204	132.9	8.13	1.0048	0.990186	0.960239	1.03839	1529.2	1071	1601	1081.1	2047.5	1370.7	1977.5	1446.4
Q9H7F0	79572	ATP13A3	Probable cation-transporting ATPase 13A3 OS=Homo sapiens OX=9606 GN=ATP13A3 PE=1 SV=4	0	16.639	5	5	7	5	1	1226	138	6.64	0.961612	0.888126	1.0169	1.08071	502.9	913.9	504.1	827.3	293.9	521.7	300.7	572.7
P05023	476	ATP1A1	Sodium/potassium-transporting ATPase subunit alpha-1 OS=Homo sapiens OX=9606 GN=ATP1A1 PE=1 SV=1	0	396.39	41	46	308	28	1	1023	112.8	5.49	1.05662	1.07262	0.991054	0.982283	30267.4	55790.7	33333.7	60981.7	26738.4	49297.5	26655.2	49192.7
P13637	478	ATP1A3	Sodium/potassium-transporting ATPase subunit alpha-3 OS=Homo sapiens OX=9606 GN=ATP1A3 PE=1 SV=3	0	197.345	20	22	151	4	1	1013	111.7	5.38	1.14395	0.897939	0.941352	0.952756	133	190.6	158.6	174.3	288.1	470.5	272.9	455.4
P05026	481	ATP1B1	Sodium/potassium-transporting ATPase subunit beta-1 OS=Homo sapiens OX=9606 GN=ATP1B1 PE=1 SV=1	0	115.651	44	14	59	14	1	303	35	8.53	1.24184	1.16781	1.07654	1.08366	7690.1	14091	9954.5	16767.7	2536.4	4749.5	2748	5228.7
P54709	483	ATP1B3	Sodium/potassium-transporting ATPase subunit beta-3 OS=Homo sapiens OX=9606 GN=ATP1B3 PE=1 SV=1	0	98.555	43	13	61	13	1	279	31.5	8.35	1.18714	1.1629	0.960239	0.963583	6324.6	9680.8	7825.6	11471.4	8586.9	14743.7	8294.5	14427.9
P16615	488	ATP2A2	Sarcoplasmic/endoplasmic reticulum calcium ATPase 2 OS=Homo sapiens OX=9606 GN=ATP2A2 PE=1 SV=1	0	332.797	43	39	167	31	1	1042	114.7	5.34	0.870441	0.868499	0.965209	0.956693	15126.6	20368.6	13726.9	18027.4	15574.4	22152.4	15124.5	21534.7
P20020	490	ATP2B1	Plasma membrane calcium-transporting ATPase 1 OS=Homo sapiens OX=9606 GN=ATP2B1 PE=1 SV=3	0	203.652	28	32	87	19	1	1258	138.7	6.04	1.03551	1.00883	1.00795	1.04724	7567.5	7961.1	8165.3	8182.5	4687.6	5223.2	4754.6	5559.6
P23634	493	ATP2B4	Plasma membrane calcium-transporting ATPase 4 OS=Homo sapiens OX=9606 GN=ATP2B4 PE=1 SV=2	0	158.356	25	28	58	14	1	1241	137.8	6.6	1.11516	1.07556	1.06561	1.1624	3449.8	1940.5	4010.3	2126.3	2161.8	1149.9	2317.3	1357.8
P98194	27032	ATP2C1	Calcium-transporting ATPase type 2C member 1 OS=Homo sapiens OX=9606 GN=ATP2C1 PE=1 SV=3	0	77.346	24	17	33	17	1	919	100.5	6.74	0.944338	0.957802	1.03181	1.04035	3763.1	2915.2	3703	2844.6	2285.5	1651.5	2372	1745.4
P25705	498	ATP5A1	ATP synthase subunit alpha, mitochondrial OS=Homo sapiens OX=9606 GN=ATP5A1 PE=1 SV=1	0	299.396	58	31	263	31	1	553	59.7	9.13	0.953935	0.974485	0.992048	0.974409	16835.2	65378.2	16732.8	64909	18562.4	77299	18520.9	76559.3
P06576	506	ATP5B	ATP synthase subunit beta, mitochondrial OS=Homo sapiens OX=9606 GN=ATP5B PE=1 SV=3	0	360.07	71	27	416	27	1	529	56.5	5.4	0.956814	0.961727	1.00497	0.989173	24311.9	58032.3	24244.5	56864.9	27064.4	64057.2	27373	64365.5
P36542	509	ATP5C1	ATP synthase subunit gamma, mitochondrial OS=Homo sapiens OX=9606 GN=ATP5C1 PE=1 SV=1	0	83.119	33	11	73	11	1	298	33	9.22	1.03839	1.01276	0.975149	0.961614	5251.3	13263	5680.7	13687.4	6093.2	15031	5978.4	14679.4
P30049	513	ATP5D	ATP synthase subunit delta, mitochondrial OS=Homo sapiens OX=9606 GN=ATP5D PE=1 SV=2	0	23.358	23	3	18	3	1	168	17.5	5.49	0.992322	0.972522	0.996024	0.978346	678.7	3870.7	701.7	3835.7	682.6	4292.6	684.3	4265.4
P56381	514	ATP5E	ATP synthase subunit epsilon, mitochondrial OS=Homo sapiens OX=9606 GN=ATP5E PE=1 SV=2	0.004	5.6	29	2	11	2	1	51	5.8	9.92	0.918426	1.0844	0.922465	1.04134	2162.9	6707.7	2070	7415.1	2380	7236.4	2209.2	7656.6
P24539	515	ATP5F1	ATP synthase F(0) complex subunit B1, mitochondrial OS=Homo sapiens OX=9606 GN=ATP5F1 PE=1 SV=2	0	84.252	46	16	66	16	1	256	28.9	9.36	1.18714	1.40922	1.04274	1.10335	5115.3	6507.6	6328.9	9346.3	6415.9	9164	6731.6	10270.9
O75947	10476	ATP5H	ATP synthase subunit d, mitochondrial OS=Homo sapiens OX=9606 GN=ATP5H PE=1 SV=3	0	93.435	86	14	75	14	1	161	18.5	5.3	1.06526	1.0893	1.01392	1.00984	5530.2	12498.7	6136.5	13870.9	6579.5	15808.4	6708.2	16225.4
P56385	521	ATP5I	ATP synthase subunit e, mitochondrial OS=Homo sapiens OX=9606 GN=ATP5I PE=1 SV=2	0	30.456	62	4	26	4	1	69	7.9	9.35	0.955854	0.951914	1.0169	0.995079	1805.6	6237.5	1798.6	6048.3	2038.5	7691.1	2084.8	7776.5
P18859	522	ATP5J	ATP synthase-coupling factor 6, mitochondrial OS=Homo sapiens OX=9606 GN=ATP5J PE=1 SV=1	0	29.604	47	5	20	5	1	108	12.6	9.52	0.959693	1.0314	0.966203	1.00295	1273.5	4380.5	1272.9	4603.2	1465.1	5163.6	1424.5	5261
P56134	9551	ATP5J2	ATP synthase subunit f, mitochondrial OS=Homo sapiens OX=9606 GN=ATP5J2 PE=1 SV=3	0	19.081	32	3	21	2	1	94	10.9	9.67	1.02015	1.01079	1.06163	0.991142	1478.5	2200.1	1571.2	2265.7	1599.7	2651.2	1708.6	2670.8
O75964	10632	ATP5L	ATP synthase subunit g, mitochondrial OS=Homo sapiens OX=9606 GN=ATP5L PE=1 SV=3	0	46.754	54	7	33	7	1	103	11.4	9.64	1.01727	0.973503	1.00596	1.00492	2843.5	4970.3	3015	4932.3	3174.9	5929.5	3211.6	6056.8
P48047	539	ATP5O	ATP synthase subunit O, mitochondrial OS=Homo sapiens OX=9606 GN=ATP5O PE=1 SV=1	0	92.772	58	11	60	11	1	213	23.3	9.96	0.93762	0.930324	0.977137	0.971457	7227.4	15231.8	7063.9	14433.3	7858.4	17135.3	7721	16914.9
Q9NW81	55101	ATP5SL	Distal membrane-arm assembly complex protein 2 OS=Homo sapiens OX=9606 GN=DMAC2 PE=1 SV=3	0.002	6.134	7	2	2	2	1	257	29.2	6.43	1.08061	0.981354	0.982107	0.959646	217.4	164.1	244.7	164.1	117.8	132.8	116.4	129.4
Q15904	537	ATP6AP1	V-type proton ATPase subunit S1 OS=Homo sapiens OX=9606 GN=ATP6AP1 PE=1 SV=2	0	39.759	26	11	21	11	1	470	52	6.14	0.925144	0.98528	0.994036	0.995079	1536.7	1732.1	1480.8	1739.7	1624.3	1955.3	1624.4	1977.4
O75787	10159	ATP6AP2	Renin receptor OS=Homo sapiens OX=9606 GN=ATP6AP2 PE=1 SV=2	0	17.638	18	5	6	5	1	350	39	6.1	0.930902	0.876349	1.00497	0.902559	1043.7	280.8	1012.5	250.9	1212.1	366.6	1225.8	336.2
Q93050	535	ATP6V0A1	V-type proton ATPase 116 kDa subunit a isoform 1 OS=Homo sapiens OX=9606 GN=ATP6V0A1 PE=1 SV=3	0	94.335	20	17	37	17	1	837	96.4	6.43	0.932821	0.960746	1.00895	0.989173	3241.8	3276.9	3149.6	3207.2	3159.2	3129.5	3207.4	3146.6
Q9Y487	23545	ATP6V0A2	V-type proton ATPase 116 kDa subunit a isoform 2 OS=Homo sapiens OX=9606 GN=ATP6V0A2 PE=1 SV=2	0	34.125	12	9	14	9	1	856	98	6.61	1.01727	0.992149	0.999006	0.981299	1126.5	860.3	1194.1	870.1	1188.9	1002.7	1194.4	1000
P61421	9114	ATP6V0D1	V-type proton ATPase subunit d 1 OS=Homo sapiens OX=9606 GN=ATP6V0D1 PE=1 SV=1	0	60.609	46	11	26	11	1	351	40.3	5	0.987524	0.958783	0.979125	1.01181	2827.3	3291.3	2909.6	3216.3	2402.1	3079.5	2367.1	3165.6
P38606	523	ATP6V1A	V-type proton ATPase catalytic subunit A OS=Homo sapiens OX=9606 GN=ATP6V1A PE=1 SV=2	0	177.002	47	25	103	25	1	617	68.3	5.52	0.939539	0.944063	0.976143	0.995079	6974.7	14270.2	6826.5	13726.8	7914	15978.8	7769.4	16160.3
P21281	526	ATP6V1B2	V-type proton ATPase subunit B, brain isoform OS=Homo sapiens OX=9606 GN=ATP6V1B2 PE=1 SV=3	0	135.372	55	20	70	20	1	511	56.5	5.81	0.948177	0.952895	1.00298	0.981299	5193.5	4991.5	5132.7	4844.8	6761.7	6878.7	6820.5	6859.9
P21283	528	ATP6V1C1	V-type proton ATPase subunit C 1 OS=Homo sapiens OX=9606 GN=ATP6V1C1 PE=1 SV=4	0	88.141	47	20	38	20	1	382	43.9	7.46	1.0643	1.0157	1.00994	1.00689	6006.3	7842.7	6662.2	8115.9	5520.5	7013.4	5606.8	7174.5
Q9Y5K8	51382	ATP6V1D	V-type proton ATPase subunit D OS=Homo sapiens OX=9606 GN=ATP6V1D PE=1 SV=1	0	51.823	51	12	24	12	1	247	28.2	9.36	0.976008	0.930324	1.01392	0.984252	466.3	1140.2	474.4	1080.7	543.2	1288.1	553.8	1288.3
P36543	529	ATP6V1E1	V-type proton ATPase subunit E 1 OS=Homo sapiens OX=9606 GN=ATP6V1E1 PE=1 SV=1	0	72.949	32	10	47	10	1	226	26.1	8	0.933781	0.937193	0.987078	0.975394	4454.5	4983.7	4335.3	4759.6	4989	5618.4	4953.5	5566.4
Q16864	9296	ATP6V1F	V-type proton ATPase subunit F OS=Homo sapiens OX=9606 GN=ATP6V1F PE=1 SV=2	0	21.691	35	4	6	4	1	119	13.4	5.52	0.976967	1.01668	1.04274	1.0374	369.4	338.6	376.2	350.8	457.7	460.2	480	485
O75348	9550	ATP6V1G1	V-type proton ATPase subunit G 1 OS=Homo sapiens OX=9606 GN=ATP6V1G1 PE=1 SV=3	0	18.013	36	4	7	4	1	118	13.7	8.79	1.07486	1.12169	0.83002	0.961614	441.1	1430.9	494.2	1635.3	656.2	1696.9	547.9	1657.9
Q9UI12	51606	ATP6V1H	V-type proton ATPase subunit H OS=Homo sapiens OX=9606 GN=ATP6V1H PE=1 SV=1	0	57.466	28	10	23	10	1	483	55.8	6.48	0.891555	0.827282	1.00497	0.961614	2826.7	2609	2625.3	2198.8	3383.4	2996.9	3419.8	2928.8
Q04656	538	ATP7A	Copper-transporting ATPase 1 OS=Homo sapiens OX=9606 GN=ATP7A PE=1 SV=3	0.004	5.578	1	2	2	2	1	1500	163.3	6.24	0.994242	#VALUE!	1.07853	#VALUE!	870.9		902.4		885.7		961
P35670	540	ATP7B	Copper-transporting ATPase 2 OS=Homo sapiens OX=9606 GN=ATP7B PE=1 SV=4	0.004	4.983	2	2	2	2	1	1465	157.2	6.7	0.864683	#VALUE!	1.00099	#VALUE!	147.4		132.7		223.1		224.7
P03928	4509	ATP8	ATP synthase protein 8 OS=Homo sapiens OX=9606 GN=MT-ATP8 PE=1 SV=1	0	15.972	53	4	14	4	1	68	8	9.91	1.03647	1.05103	0.951292	0.951772	1580.1	2385.4	1706.3	2553.8	2037.2	3408.3	1948.9	3294.5
O75110	10079	ATP9A	Probable phospholipid-transporting ATPase IIA OS=Homo sapiens OX=9606 GN=ATP9A PE=1 SV=3	0.004	5.551	3	4	4	4	1	1047	118.5	7.77	1.04607	0.914622	1.02386	1.03248	158.7	209.3	172.9	195	155.5	177.5	160.1	186.1
Q5TC12	64756	ATPAF1	ATP synthase mitochondrial F1 complex assembly factor 1 OS=Homo sapiens OX=9606 GN=ATPAF1 PE=1 SV=1	0	74.945	36	11	32	11	1	328	36.4	7.96	1.07486	1.06477	1.00596	1.00984	1940.9	1437.1	2173.1	1559.3	3425.3	2324	3466.9	2383.6
Q8N5M1	91647	ATPAF2	ATP synthase mitochondrial F1 complex assembly factor 2 OS=Homo sapiens OX=9606 GN=ATPAF2 PE=1 SV=1	0	20.957	19	5	8	5	1	289	32.8	7.09	1.05374	0.857704	1.06759	0.964567	513.1	485.4	563.3	424.2	650.8	532.7	699.2	521.9
Q7L8W6	89978	ATPBD4	Diphthine--ammonia ligase OS=Homo sapiens OX=9606 GN=DPH6 PE=1 SV=3	0	24.191	28	6	9	6	1	267	30.3	5.4	0.963532	0.925417	1.02187	1.03642	727.3	593.8	730.5	559.8	761.3	680.1	782.9	716.2
Q9UII2	93974	ATPIF1	ATPase inhibitor, mitochondrial OS=Homo sapiens OX=9606 GN=ATPIF1 PE=1 SV=1	0	21.645	26	4	22	4	1	106	12.2	9.35	1.0595	1.08243	0.980119	0.913386	2061.1	10240.3	2276	11296.6	3413.5	18744.4	3366.7	17403.4
Q13535	545	ATR	Serine/threonine-protein kinase ATR OS=Homo sapiens OX=9606 GN=ATR PE=1 SV=3	0	58.229	9	20	27	20	1	2644	301.2	7.43	0.941459	0.926398	1.00298	0.981299	1965.6	1464.6	1928.7	1382.4	2165.9	1616.8	2184.3	1611.8
Q8WXE1	84126	ATRIP	ATR-interacting protein OS=Homo sapiens OX=9606 GN=ATRIP PE=1 SV=1	0	28.885	11	7	13	7	1	791	85.8	6.32	0.881958	0.675172	1.16799	1.03346	846.8	926.1	778.2	637	803.3	838.9	943.6	880.9
O75882	8455	ATRN	Attractin OS=Homo sapiens OX=9606 GN=ATRN PE=1 SV=2	0	10.626	4	5	5	5	1	1429	158.4	7.31	0.859885	0.983317	0.994036	1.07579	103	142.4	92.3	142.6	135.9	211.4	136	230.9
P46100	546	ATRX	Transcriptional regulator ATRX OS=Homo sapiens OX=9606 GN=ATRX PE=1 SV=5	0	113.793	14	30	37	30	1	2492	282.4	6.58	0.946257	1.00883	0.987078	0.994094	3079.9	2116	3036.7	2174.8	2493.7	1793.9	2475.7	1812
Q9UBB4	25814	ATXN10	Ataxin-10 OS=Homo sapiens OX=9606 GN=ATXN10 PE=1 SV=1	0	179.357	48	24	99	24	1	475	53.5	5.25	0.943378	1.00589	0.989066	0.998031	8009.3	11574.4	7870	11859.8	10689.5	17037.7	10631.2	17274.3
P0C7T5	342371	ATXN1L	Ataxin-1-like OS=Homo sapiens OX=9606 GN=ATXN1L PE=1 SV=1	0.001	8.682	7	4	4	4	1	689	73.3	6.6	#VALUE!	0.909715	#VALUE!	0.985236		159.9		148.2		144.1		144.1
Q99700	6311	ATXN2	Ataxin-2 OS=Homo sapiens OX=9606 GN=ATXN2 PE=1 SV=2	0	104.575	20	19	58	18	1	1313	140.2	9.57	0.943378	0.874387	0.99006	0.936024	3625.4	4216.3	3563.8	3755.1	3893.9	4356.4	3877.3	4141.6
Q8WWM7	11273	ATXN2L	Ataxin-2-like protein OS=Homo sapiens OX=9606 GN=ATXN2L PE=1 SV=2	0	255.346	33	36	139	35	1	1075	113.3	8.59	0.917466	0.890088	0.983101	0.95374	9852.5	19593.2	9419.4	17762.8	11316.3	24558.3	11189	23796.4
O15265	6314	ATXN7	Ataxin-7 OS=Homo sapiens OX=9606 GN=ATXN7 PE=1 SV=1	0.001	8.453	3	2	3	2	1	892	95.4	9.85	0.888676	1.00589	1.14414	0.981299	125.3	65.4	116.1	67.1	140.2	76.3	161.4	76
Q96GX2	552889	ATXN7L3B	Ataxin-7-like protein 3B OS=Homo sapiens OX=9606 GN=ATXN7L3B PE=1 SV=2	0	11.308	31	2	5	2	1	97	10.8	4.36	0.90595	0.896958	0.942346	0.959646	431.8	349.5	407.5	319.4	763.8	726.3	723.8	708.1
Q13825	549	AUH	Methylglutaconyl-CoA hydratase, mitochondrial OS=Homo sapiens OX=9606 GN=AUH PE=1 SV=1	0	14.881	16	5	7	5	1	339	35.6	9.48	0.870441	0.935231	0.986083	1.03445	933.1	640.4	846.5	610.4	704.6	563.8	698.8	592.3
Q9Y679	550	AUP1	Ancient ubiquitous protein 1 OS=Homo sapiens OX=9606 GN=AUP1 PE=1 SV=1	0	22.247	16	6	13	6	1	476	53	8.09	0.857965	0.900883	0.932406	0.933071	832.9	719	744.3	660	1008.7	878.3	946.6	832.7
O14965	6790	AURKA	Aurora kinase A OS=Homo sapiens OX=9606 GN=AURKA PE=1 SV=2	0	54.897	34	11	21	11	1	403	45.8	9.39	0.84261	0.907753	1.01093	1.04134	1667.4	1436.1	1463.4	1329.1	1438.4	1196.3	1462.8	1265.7
Q96GD4	9212	AURKB	Aurora kinase B OS=Homo sapiens OX=9606 GN=AURKB PE=1 SV=3	0	37.695	31	9	16	9	1	344	39.3	9.29	0.884837	0.904809	1.01988	1.00197	1803.8	1437.5	1663.1	1325.3	2220.9	1927.2	2278.1	1962.5
Q9NQS1	57099	AVEN	Cell death regulator Aven OS=Homo sapiens OX=9606 GN=AVEN PE=1 SV=1	0	26.011	22	6	13	6	1	362	38.5	4.98	1.09693	0.992149	1.01292	1.02953	1179	402.2	1347.3	406.7	795.2	348.2	810.4	364.2
Q8NBF6	23080	AVL9	Late secretory pathway protein AVL9 homolog OS=Homo sapiens OX=9606 GN=AVL9 PE=1 SV=1	0	9.223	6	3	4	3	1	648	71.9	6.21	1.03455	1.08145	1.05666	1.01969	865.8	79.1	933.4	87.2	904.2	86.9	960.9	90
P30530	558	AXL	Tyrosine-protein kinase receptor UFO OS=Homo sapiens OX=9606 GN=AXL PE=1 SV=3	0.02	2.873	2	2	2	2	1	894	98.3	5.43	1.00096	0.943081	1.05666	1.36713	658.6	56.4	687.2	54.2	398.5	21.7	423.7	30.2
Q9UPN4	22994	AZI1	Centrosomal protein of 131 kDa OS=Homo sapiens OX=9606 GN=CEP131 PE=1 SV=3	0	85.386	21	20	34	20	1	1083	122.1	8.69	0.96737	0.917566	0.978131	0.998031	1791.4	1344.3	1805	1256.3	1965	1718.6	1933.5	1742.8
P61769	567	B2M	Beta-2-microglobulin OS=Homo sapiens OX=9606 GN=B2M PE=1 SV=1	0	18.628	22	3	12	3	1	119	13.7	6.52	1.32821	1.17763	1.00099	1.12008	1602.3	3168.7	2217.7	3803.7	778.8	1006.5	784.3	1145.4
Q96L58	126792	B3GALT6	Beta-1,3-galactosyltransferase 6 OS=Homo sapiens OX=9606 GN=B3GALT6 PE=1 SV=2	0.001	8.253	6	2	3	2	1	329	37.1	9.66	1.0595	1.0265	0.971173	1.04134	327.8	176.2	362	184.3	515.1	298.7	503.2	316
Q6Y288	145173	B3GALTL	Beta-1,3-glucosyltransferase OS=Homo sapiens OX=9606 GN=B3GLCT PE=1 SV=2	0	26.071	16	7	9	7	1	498	56.5	7.5	0.976008	0.894014	1.0328	1.06299	993.9	208.9	1010.9	190.2	1010.3	285.3	1049.2	308.3
O94766	26229	B3GAT3	Galactosylgalactosylxylosylprotein 3-beta-glucuronosyltransferase 3 OS=Homo sapiens OX=9606 GN=B3GAT3 PE=1 SV=2	0	9.544	14	5	7	5	1	335	37.1	8.27	1.03071	1.01472	1.00099	1.04724	600.1	275.5	644.2	284.8	947.5	375.8	954.6	399.8
O43505	11041	B3GNT1	Beta-1,4-glucuronyltransferase 1 OS=Homo sapiens OX=9606 GN=B4GAT1 PE=1 SV=1	0	12.087	12	5	5	5	1	415	47.1	7.2	0.895393	0.994112	0.928429	1.0187	303	450.3	282.6	456.1	532.6	778.4	497.7	805.9
P15291	2683	B4GALT1	Beta-1,4-galactosyltransferase 1 OS=Homo sapiens OX=9606 GN=B4GALT1 PE=1 SV=5	0	23.591	18	5	9	5	1	398	43.9	8.65	0.945298	1.06869	0.966203	1.03839	1234.9	304.6	1216.9	331.6	826.3	290.1	803.1	306.2
Q9NWV8	29086	BABAM1	BRISC and BRCA1-A complex member 1 OS=Homo sapiens OX=9606 GN=BABAM1 PE=1 SV=1	0	50.944	33	8	24	8	1	329	36.5	4.64	1.00672	1.06968	1.05467	0.995079	1711.3	712.7	1795.6	776.8	1700.4	762.3	1805	770.3
Q9Y5Z0	25825	BACE2	Beta-secretase 2 OS=Homo sapiens OX=9606 GN=BACE2 PE=1 SV=1	0	15.503	11	4	7	4	1	518	56.1	5.15	1.12092	1.03925	1.15408	1.04429	456.1	866.6	532.6	918.1	193	776.7	224.2	824.3
O14867	571	BACH1	Transcription regulator protein BACH1 OS=Homo sapiens OX=9606 GN=BACH1 PE=1 SV=2	0.001	7.408	7	3	3	3	1	736	81.9	5.05	0.934741	0.728165	0.978131	1.03937	174.9	42	170.3	31.2	104.1	42.2	102.4	44.6
Q99933	573	BAG1	BAG family molecular chaperone regulator 1 OS=Homo sapiens OX=9606 GN=BAG1 PE=1 SV=4	0	49.513	28	9	19	9	1	345	38.8	7.81	1.0547	1.06379	1.07455	1.06004	3437.3	3335	3777.4	3615.8	1284.1	1303.8	1388.5	1404.6
O95816	9532	BAG2	BAG family molecular chaperone regulator 2 OS=Homo sapiens OX=9606 GN=BAG2 PE=1 SV=1	0	56.537	41	8	27	8	1	211	23.8	6.7	1.21401	1.06673	1.01988	1.00492	2746.5	6001	3474.8	6526.1	1593.4	3117.1	1634.7	3183.8
O95817	9531	BAG3	BAG family molecular chaperone regulator 3 OS=Homo sapiens OX=9606 GN=BAG3 PE=1 SV=3	0	153.718	45	23	75	23	1	575	61.6	6.95	0.84357	0.878312	1.05268	1.00197	4630.5	10053.7	4070.9	9001.8	2220.5	5334.6	2351.3	5429
O95429	9530	BAG4	BAG family molecular chaperone regulator 4 OS=Homo sapiens OX=9606 GN=BAG4 PE=1 SV=1	0	30.931	23	7	14	6	1	457	49.6	5.12	0.988484	1.05692	0.971173	1.03445	564.2	326.4	581	351.4	905.7	479.2	884.6	503.6
Q9UL15	9529	BAG5	BAG family molecular chaperone regulator 5 OS=Homo sapiens OX=9606 GN=BAG5 PE=1 SV=1	0	44.039	23	9	16	9	1	447	51.2	6.05	0.93666	1.0265	0.996024	0.995079	1388.9	933.8	1355.1	976.6	1454.8	995.3	1458.3	1006.1
P46379	7917	BAG6	Large proline-rich protein BAG6 OS=Homo sapiens OX=9606 GN=BAG6 PE=1 SV=2	0	155.615	25	23	80	23	1	1132	119.3	5.6	0.873321	0.941119	1.00895	0.987205	4591.4	6780.2	4179.3	6502.8	4957.1	7622.1	5030.5	7646.8
Q8TBE0	22893	BAHD1	Bromo adjacent homology domain-containing 1 protein OS=Homo sapiens OX=9606 GN=BAHD1 PE=1 SV=2	0	13.101	7	6	6	6	1	780	84.6	9.07	1.0739	1.00883	1.03877	0.96063	248.6	559.8	278.3	575.5	243.2	613.5	254	598.7
Q9UQB8	10458	BAIAP2	Brain-specific angiogenesis inhibitor 1-associated protein 2 OS=Homo sapiens OX=9606 GN=BAIAP2 PE=1 SV=1	0	131.272	56	26	67	26	1	552	60.8	8.9	0.84453	0.86261	0.964215	0.951772	5792.2	6274.4	5096.5	5515.9	6851.7	7874.6	6645.7	7612.5
Q9UHR4	55971	BAIAP2L1	Brain-specific angiogenesis inhibitor 1-associated protein 2-like protein 1 OS=Homo sapiens OX=9606 GN=BAIAP2L1 PE=1 SV=2	0	93.124	41	22	43	22	1	511	56.8	8.68	0.918426	0.952895	0.99503	0.991142	6498.7	5887.7	6216.7	5719.6	5675.4	4637.1	5680.2	4670.2
O75531	8815	BANF1	Barrier-to-autointegration factor OS=Homo sapiens OX=9606 GN=BANF1 PE=1 SV=1	0	80.088	64	8	52	7	1	89	10.1	6.09	0.834933	0.873405	0.944334	0.954724	7039.7	6386.9	6125.3	5683.3	7194.1	6865.8	6836.1	6662.2
Q8N9N5	54971	BANP	Protein BANP OS=Homo sapiens OX=9606 GN=BANP PE=1 SV=3	0	10.629	6	3	5	3	1	519	56.5	5.49	0.868522	0.901865	1.04871	1.00394	851.3	138.6	770.1	127.3	686.5	133.3	724.3	135.9
Q92560	8314	BAP1	Ubiquitin carboxyl-terminal hydrolase BAP1 OS=Homo sapiens OX=9606 GN=BAP1 PE=1 SV=2	0	20.118	7	5	6	5	1	729	80.3	6.84	0.96737	0.900883	1.03181	0.96752	641.8	556.2	647.1	510.6	697.8	651.7	724.4	640.7
P80723	10409	BASP1	Brain acid soluble protein 1 OS=Homo sapiens OX=9606 GN=BASP1 PE=1 SV=2	0	183.036	78	18	110	18	1	227	22.7	4.63	1.40307	1.44652	1.1332	1.26969	10645.8	28276.7	15559	41675.8	1988.1	3162.8	2267	4081.2
Q07812	581	BAX	Apoptosis regulator BAX OS=Homo sapiens OX=9606 GN=BAX PE=1 SV=1	0	21.823	29	4	10	4	1	192	21.2	5.22	1.0048	0.957802	1.02087	0.996063	1137.2	900.3	1191	879.1	1277	1042.9	1311.6	1055.4
Q9NRL2	11177	BAZ1A	Bromodomain adjacent to zinc finger domain protein 1A OS=Homo sapiens OX=9606 GN=BAZ1A PE=1 SV=2	0	151.669	21	30	62	30	1	1556	178.6	6.6	0.956814	0.893032	0.996024	0.971457	3235.2	3398.1	3227.1	3091.8	4854.5	5337.7	4862.5	5267.6
Q9UIG0	9031	BAZ1B	Tyrosine-protein kinase BAZ1B OS=Homo sapiens OX=9606 GN=BAZ1B PE=1 SV=2	0	207.31	33	43	97	43	1	1483	170.8	8.48	0.975048	0.947007	0.976143	0.994094	9339.9	6935.9	9488.1	6693	9475	6956.8	9307.2	7029
Q9UIF9	11176	BAZ2A	Bromodomain adjacent to zinc finger domain protein 2A OS=Homo sapiens OX=9606 GN=BAZ2A PE=1 SV=4	0	78.256	11	17	27	17	1	1905	211.1	6.64	0.923225	0.947988	0.992048	1.03937	1851.1	1075.4	1780.4	1038.5	2176.5	1269.9	2172.5	1341.3
Q9BXC9	583	BBS2	Bardet-Biedl syndrome 2 protein OS=Homo sapiens OX=9606 GN=BBS2 PE=1 SV=1	0.006	4.452	2	2	3	2	1	721	79.8	6.15	1.30806	1.25711	1.22763	1.01673	220.5	73.3	300.6	93.9	337	124.7	416.1	128.8
Q8IWZ6	55212	BBS7	Bardet-Biedl syndrome 7 protein OS=Homo sapiens OX=9606 GN=BBS7 PE=1 SV=2	0	10.137	6	3	3	3	1	715	80.3	6.05	0.630518	0.994112	0.992048	1.03051	776.2	132.5	509.6	134.2	1076.9	195.4	1074.9	204.5
Q8WY36	56987	BBX	HMG box transcription factor BBX OS=Homo sapiens OX=9606 GN=BBX PE=1 SV=1	0	19.541	10	7	9	7	1	941	105.1	8.79	0.833973	0.805692	0.998012	1.01378	1492.6	268.9	1297.2	220.9	1812.8	306.6	1819.5	315.7
P51572	10134	BCAP31	B-cell receptor-associated protein 31 OS=Homo sapiens OX=9606 GN=BCAP31 PE=1 SV=3	0	75.881	30	12	35	12	1	246	28	8.44	0.96833	0.931305	0.964215	0.91437	2346.6	6422.5	2367.8	6095.9	3646.9	11867.5	3536.6	11022.5
P56945	9564	BCAR1	Breast cancer anti-estrogen resistance protein 1 OS=Homo sapiens OX=9606 GN=BCAR1 PE=1 SV=2	0	47.348	18	11	21	11	1	870	93.3	5.67	0.928983	0.959764	1.02883	0.996063	2136.3	3624.5	2068.8	3545.7	1479.2	2108.6	1531.3	2134.1
O75815	8412	BCAR3	Breast cancer anti-estrogen resistance protein 3 OS=Homo sapiens OX=9606 GN=BCAR3 PE=1 SV=1	0	31.881	16	10	12	10	1	825	92.5	7.96	0.923225	1.04514	1.00298	1.11516	1172.5	608.2	1127.5	647.6	507.1	297.5	511.5	336.9
O75934	10286	BCAS2	Pre-mRNA-splicing factor SPF27 OS=Homo sapiens OX=9606 GN=BCAS2 PE=1 SV=1	0	154.312	68	15	71	15	1	225	26.1	5.66	0.913628	0.9421	0.984095	1.01181	4268.5	5376.5	4061.8	5164.1	5043.8	6574.7	4992.4	6761.2
Q9H6U6	54828	BCAS3	Breast carcinoma-amplified sequence 3 OS=Homo sapiens OX=9606 GN=BCAS3 PE=1 SV=3	0	17.654	5	4	9	4	1	928	101.2	6.7	0.982726	0.953876	1.06064	0.947835	643.4	226.8	658.7	220.5	930.8	321.3	992.9	309.5
P54687	586	BCAT1	Branched-chain-amino-acid aminotransferase, cytosolic OS=Homo sapiens OX=9606 GN=BCAT1 PE=1 SV=3	0	25.064	16	5	15	5	1	386	42.9	5.3	0.903071	1.0157	0.993042	0.96752	642.7	150.6	604.5	155.8	2531.9	1116.1	2530.6	1097
O15382	587	BCAT2	Branched-chain-amino-acid aminotransferase, mitochondrial OS=Homo sapiens OX=9606 GN=BCAT2 PE=1 SV=2	0	82.397	36	13	40	13	1	392	44.3	8.65	0.939539	0.966634	0.979125	1.00492	3619.9	3542	3545.4	3489.2	4386.8	4461.6	4321.8	4555.8
Q9P287	56647	BCCIP	BRCA2 and CDKN1A-interacting protein OS=Homo sapiens OX=9606 GN=BCCIP PE=1 SV=1	0	90.05	54	15	59	15	1	314	36	4.61	0.889635	0.92051	0.997018	0.995079	4929.9	10130.9	4571.1	9499.5	4794	9836.9	4809.2	9946
P12694	593	BCKDHA	2-oxoisovalerate dehydrogenase subunit alpha, mitochondrial OS=Homo sapiens OX=9606 GN=BCKDHA PE=1 SV=2	0	33.934	24	7	14	7	1	445	50.4	8.27	1.01823	0.95682	0.998012	0.956693	1257.8	697.1	1334.8	679.7	1560.9	803.5	1567.4	780.6
P21953	594	BCKDHB	2-oxoisovalerate dehydrogenase subunit beta, mitochondrial OS=Homo sapiens OX=9606 GN=BCKDHB PE=1 SV=2	0	24.867	14	4	10	4	1	392	43.1	6.29	0.949136	0.911678	1	0.978346	880.4	614	870.7	570.4	957	788.4	962.3	784.1
O14874	10295	BCKDK	[3-methyl-2-oxobutanoate dehydrogenase [lipoamide]] kinase, mitochondrial OS=Homo sapiens OX=9606 GN=BCKDK PE=1 SV=2	0	24.187	17	4	10	4	1	412	46.3	8.82	0.955854	0.959764	1.01392	1.01083	422.3	368.1	420.8	359.9	537.3	505.8	548.1	519.3
O95999	8915	BCL10	B-cell lymphoma/leukemia 10 OS=Homo sapiens OX=9606 GN=BCL10 PE=1 SV=1	0	20.594	21	5	9	5	1	233	26.2	5.74	0.953935	0.916585	0.999006	0.940945	1346.5	1020.6	1338.1	953.5	1138.5	843.5	1144.4	806.3
Q07817	598	BCL2L1	Bcl-2-like protein 1 OS=Homo sapiens OX=9606 GN=BCL2L1 PE=1 SV=1	0.001	8.476	8	2	3	2	1	233	26	4.93	0.861804	0.914622	1.05865	1.0502	825	115.3	740.5	107.5	644.8	77.1	686.9	82.3
Q9HB09	83596	BCL2L12	Bcl-2-like protein 12 OS=Homo sapiens OX=9606 GN=BCL2L12 PE=1 SV=1	0.004	5.149	10	3	4	3	1	334	36.8	9.22	0.797505	0.913641	0.99503	0.994094	208	119.6	172.8	111.4	274.9	161.2	275	162.7
Q9BXK5	23786	BCL2L13	Bcl-2-like protein 13 OS=Homo sapiens OX=9606 GN=BCL2L13 PE=1 SV=1	0	44.23	32	11	21	11	1	485	52.7	4.44	0.975048	1.0265	1.03877	1.04823	2243.5	953	2279.5	996.8	2286.9	1024.4	2389.6	1090.6
Q8WUZ0	9274	BCL7C	B-cell CLL/lymphoma 7 protein family member C OS=Homo sapiens OX=9606 GN=BCL7C PE=1 SV=3	0.002	6.371	9	2	3	2	1	217	23.5	5.2	0.849328	0.950932	1.01292	1.00197	262.1	291.1	231.9	282	242.4	283.7	247	288.9
Q86UU0	283149	BCL9L	B-cell CLL/lymphoma 9-like protein OS=Homo sapiens OX=9606 GN=BCL9L PE=1 SV=1	0	31	7	8	13	8	1	1499	157	8.63	1.01727	0.989205	1.02783	1.14862	1408	970.4	1492.2	978.6	772.5	468.4	798.7	546.6
Q9NYF8	9774	BCLAF1	Bcl-2-associated transcription factor 1 OS=Homo sapiens OX=9606 GN=BCLAF1 PE=1 SV=2	0	188.662	31	31	118	30	1	920	106.1	9.98	0.960653	1.03827	0.970179	0.942913	9385.1	17381.2	9394	18386.7	13490.6	28611.7	13167.8	27404.4
Q6W2J9	54880	BCOR	BCL-6 corepressor OS=Homo sapiens OX=9606 GN=BCOR PE=1 SV=1	0	122.808	20	25	41	25	1	1755	192.1	6.48	0.957774	0.945044	1.02584	0.99311	1611.9	2463.6	1608.5	2371.2	2066.6	3180.5	2132.2	3209.9
P11274	613	BCR	Breakpoint cluster region protein OS=Homo sapiens OX=9606 GN=BCR PE=1 SV=2	0	52.586	12	12	21	11	1	1271	142.7	7.03	0.899232	0.938175	1	0.976378	1033.7	977.3	968.7	934.5	1373.6	1462	1382.4	1450
Q9Y276	617	BCS1L	Mitochondrial chaperone BCS1 OS=Homo sapiens OX=9606 GN=BCS1L PE=1 SV=1	0	45.693	32	10	19	10	1	419	47.5	8.5	0.924184	0.959764	0.957256	1.00098	900	1360.7	866.6	1330.5	1183.8	1466.7	1140.2	1491
Q9BUT1	56898	BDH2	3-hydroxybutyrate dehydrogenase type 2 OS=Homo sapiens OX=9606 GN=BDH2 PE=1 SV=2	0	30.589	24	5	13	5	1	245	26.7	7.65	0.957774	0.887144	0.99006	0.963583	1369.6	2003	1366.9	1811.4	2116.4	3142.1	2109	3077.4
A6H8Y1	55814	BDP1	Transcription factor TFIIIB component B'' homolog OS=Homo sapiens OX=9606 GN=BDP1 PE=1 SV=3	0.002	6.383	1	2	2	2	1	2624	293.7	5.11	0.908829	1.03238	1.05169	1.07579	126.2	63	119.5	66.3	133	75	140.6	81.9
Q14457	8678	BECN1	Beclin-1 OS=Homo sapiens OX=9606 GN=BECN1 PE=1 SV=2	0	15.142	8	3	7	3	1	450	51.9	4.89	1.01248	1.08047	1.14215	1.09744	205.4	126.2	216.6	138.9	167.7	109.7	192.6	122.3
Q5T5X7	57673	BEND3	BEN domain-containing protein 3 OS=Homo sapiens OX=9606 GN=BEND3 PE=1 SV=1	0	33.235	15	10	14	10	1	828	94.4	5.43	0.857965	1.02159	0.952286	1.00689	678.6	569.7	606.8	592.8	828.3	735.4	793.6	752.2
Q9NYM9	51272	BET1L	BET1-like protein OS=Homo sapiens OX=9606 GN=BET1L PE=1 SV=1	0.001	7.255	14	2	2	2	1	111	12.4	8.16	0.998081	0.820412	1.11531	0.956693	308	169.5	320.2	141.6	252.3	161.2	283	156.6
Q8TD16	23299	BICD2	Protein bicaudal D homolog 2 OS=Homo sapiens OX=9606 GN=BICD2 PE=1 SV=1	0	89.809	30	20	40	17	1	824	93.5	5.44	0.990403	0.988224	0.993042	0.959646	2579.3	2648.2	2661.5	2666.8	3220.8	3695.9	3218.9	3603.9
P55957	637	BID	BH3-interacting domain death agonist OS=Homo sapiens OX=9606 GN=BID PE=1 SV=1	0	37.671	47	6	15	6	1	195	22	5.44	0.939539	0.981354	1.03181	1.0187	1124.4	1336.6	1101.2	1336.6	1108.3	1312.3	1150.5	1358.6
O00499	274	BIN1	Myc box-dependent-interacting protein 1 OS=Homo sapiens OX=9606 GN=BIN1 PE=1 SV=1	0	92.173	27	14	40	12	1	593	64.7	5.06	0.947217	0.980373	1.03777	1.05807	5242.6	4613.4	5174.2	4608.2	3159.2	2958.8	3297.6	3180.1
Q9NQY0	55909	BIN3	Bridging integrator 3 OS=Homo sapiens OX=9606 GN=BIN3 PE=1 SV=1	0	10.54	16	3	4	3	1	253	29.6	7.47	0.915547	0.970559	1.03777	1.04429	550.8	86.2	525.6	85.2	526.6	74.3	549.9	78.8
Q13490	329	BIRC2	Baculoviral IAP repeat-containing protein 2 OS=Homo sapiens OX=9606 GN=BIRC2 PE=1 SV=2	0	26.319	11	6	8	6	1	618	69.9	6.7	0.866603	0.836114	1.02087	1.02067	1556.7	289	1405.1	246.2	1514.4	227.9	1555.4	236.4
O15392	332	BIRC5	Baculoviral IAP repeat-containing protein 5 OS=Homo sapiens OX=9606 GN=BIRC5 PE=1 SV=3	0	32.578	63	8	13	8	1	142	16.4	5.9	0.851248	0.839058	1.0338	1.02067	642.1	643.3	569.7	549.8	691.8	734.6	719.3	761.6
Q9NR09	57448	BIRC6	Baculoviral IAP repeat-containing protein 6 OS=Homo sapiens OX=9606 GN=BIRC6 PE=1 SV=2	0	186.541	14	54	72	54	1	4857	529.9	6.05	0.993282	1.01276	1.01093	0.997047	6133	4558.3	6348.9	4703.3	7139.7	5514.6	7260.5	5584.7
P54132	641	BLM	Bloom syndrome protein OS=Homo sapiens OX=9606 GN=BLM PE=1 SV=1	0	62.804	14	18	33	17	1	1417	158.9	7.49	0.852207	0.930324	0.959245	0.954724	1451	868	1287.9	822.7	2085.5	1257.8	2013.2	1219.9
Q13867	642	BLMH	Bleomycin hydrolase OS=Homo sapiens OX=9606 GN=BLMH PE=1 SV=1	0	135.053	39	17	76	17	1	455	52.5	6.27	0.978887	1.00589	0.973161	0.96063	6843.9	9362.2	6977.9	9600.6	10109.6	15078.7	9900	14723.6
P78537	2647	BLOC1S1	Biogenesis of lysosome-related organelles complex 1 subunit 1 OS=Homo sapiens OX=9606 GN=BLOC1S1 PE=1 SV=2	0	26.117	32	4	10	4	1	153	17.3	9.33	1.02879	0.982336	0.992048	0.988189	1135	635.7	1216.2	636.3	1205.9	771.4	1204.1	774.2
Q6QNY0	388552	BLOC1S3	Biogenesis of lysosome-related organelles complex 1 subunit 3 OS=Homo sapiens OX=9606 GN=BLOC1S3 PE=1 SV=1	0	15.48	24	4	7	4	1	202	21.2	5.15	0.90595	0.851816	0.973161	0.984252	430.5	856.1	406.5	743.2	512.4	962.5	501.8	962.6
Q9NUP1	55330	BLOC1S4	Biogenesis of lysosome-related organelles complex 1 subunit 4 OS=Homo sapiens OX=9606 GN=BLOC1S4 PE=1 SV=1	0	11.737	19	3	5	3	1	217	23.3	4.98	0.897313	1.01276	1.00497	0.96752	683.9	118.8	639.6	122.6	849.2	177.7	858.9	174.7
Q8TDH9	63915	BLOC1S5	Biogenesis of lysosome-related organelles complex 1 subunit 5 OS=Homo sapiens OX=9606 GN=BLOC1S5 PE=1 SV=1	0	12.208	22	4	6	4	1	187	21.6	7.59	0.93666	0.986261	1.01392	0.99311	582.8	421.2	568.6	423.3	684.7	402.1	698.7	405.7
Q9UL45	26258	BLOC1S6	Biogenesis of lysosome-related organelles complex 1 subunit 6 OS=Homo sapiens OX=9606 GN=BLOC1S6 PE=1 SV=1	0	9.782	14	2	5	2	1	172	19.7	6.4	0.923225	0.883219	1.08748	1.06791	186.5	149.1	179.4	134.1	193.3	164.4	211.4	178.4
P53004	644	BLVRA	Biliverdin reductase A OS=Homo sapiens OX=9606 GN=BLVRA PE=1 SV=2	0	75.684	33	11	41	11	1	296	33.4	6.44	0.977927	0.972522	0.999006	0.990157	6312.1	10400.7	6434.4	10305.3	5201.3	8065.1	5225.4	8115.4
P30043	645	BLVRB	Flavin reductase (NADPH) OS=Homo sapiens OX=9606 GN=BLVRB PE=1 SV=3	0	92.849	60	10	63	10	1	206	22.1	7.65	1.06526	1.03827	1.00895	1.01969	3455.9	5397	3835.2	5710	2758.3	4347.1	2800.8	4505
Q9H2G9	8548	BLZF1	Golgin-45 OS=Homo sapiens OX=9606 GN=BLZF1 PE=1 SV=2	0	17.14	16	5	5	5	1	400	44.9	8.54	0.988484	0.917566	0.967197	0.990157	476.6	50.3	490.7	47	577	62.9	561.7	63.3
P35226	648	BMI1	Polycomb complex protein BMI-1 OS=Homo sapiens OX=9606 GN=BMI1 PE=1 SV=2	0	21.23	11	3	9	3	1	326	36.9	8.63	1.03167	1	1.01392	1.04823	1033.1	474.6	1110.6	483.5	1323.4	612.9	1349.5	652.5
Q9NSY1	55589	BMP2K	BMP-2-inducible protein kinase OS=Homo sapiens OX=9606 GN=BMP2K PE=1 SV=2	0	38.237	14	10	13	9	1	1161	129.1	6.51	0.998081	0.868499	1.0507	0.997047	341.8	788.1	355.4	697.8	328.4	728	347.2	737.8
P36894	657	BMPR1A	Bone morphogenetic protein receptor type-1A OS=Homo sapiens OX=9606 GN=BMPR1A PE=1 SV=2	0	14.002	11	4	5	4	1	532	60.2	7.58	1.11036	1.04907	1.06163	1.08366	78.7	69	91.1	73.8	59.4	59.3	63.4	65.3
Q14692	9790	BMS1	Ribosome biogenesis protein BMS1 homolog OS=Homo sapiens OX=9606 GN=BMS1 PE=1 SV=1	0	120.619	24	26	60	26	1	1282	145.7	6.44	0.950096	0.954858	0.99006	0.973425	6057.5	5137.8	5995.1	5001.4	7017.5	6298.6	6992.4	6229.7
Q12981	662	BNIP1	Vesicle transport protein SEC20 OS=Homo sapiens OX=9606 GN=BNIP1 PE=1 SV=3	0	17.916	23	5	8	5	1	228	26.1	8.95	0.858925	0.904809	0.964215	0.965551	1015.3	916.1	908.3	844.7	1476.5	1015.3	1432.7	995.8
Q96IK1	91272	BOD1	Biorientation of chromosomes in cell division protein 1 OS=Homo sapiens OX=9606 GN=BOD1 PE=1 SV=2	0	26.628	30	5	8	3	1	185	19.2	6.33	1.01248	0.853778	0.927435	0.971457	373.4	254.6	394.1	221.5	806.8	479.7	752.3	473.3
Q8NFC6	259282	BOD1L1	Biorientation of chromosomes in cell division protein 1-like 1 OS=Homo sapiens OX=9606 GN=BOD1L1 PE=1 SV=2	0	134.602	15	32	48	30	1	3051	330.3	5.08	0.990403	0.950932	1.01988	1.01673	2794.8	2761.8	2884.8	2677.5	3399.8	2999.7	3489.8	3098.1
Q9Y3E2	51027	BOLA1	BolA-like protein 1 OS=Homo sapiens OX=9606 GN=BOLA1 PE=1 SV=1	0	45.721	65	6	17	6	1	137	14.3	7.96	1.04127	1.01766	1.03877	1.04823	659.6	727	715.7	753.8	834.7	836.9	871.9	891.4
Q9H3K6	654483	BOLA2B	BolA-like protein 2 OS=Homo sapiens OX=9606 GN=BOLA2 PE=1 SV=1	0	39.26	59	4	32	4	1	86	10.1	6.52	0.915547	0.917566	0.973161	0.970472	2680.3	11432.6	2557.9	10688.9	2942.5	13223.8	2882.1	13040.1
Q53S33	388962	BOLA3	BolA-like protein 3 OS=Homo sapiens OX=9606 GN=BOLA3 PE=1 SV=1	0	30.143	43	5	14	5	1	107	12.1	9.64	0.966411	1.18744	0.95825	0.977362	960.1	1878.8	966.4	2273	1104.1	2053	1064	2038
Q14137	23246	BOP1	Ribosome biogenesis protein BOP1 OS=Homo sapiens OX=9606 GN=BOP1 PE=1 SV=2	0	136.74	38	24	95	24	1	746	83.6	6.19	0.943378	0.976447	1.01093	1.01083	4732.4	8039.2	4652.1	7997.6	5320.7	9263.8	5410.7	9513.1
P07738	669	BPGM	Bisphosphoglycerate mutase OS=Homo sapiens OX=9606 GN=BPGM PE=1 SV=2	0	13.495	16	3	3	3	1	259	30	6.54	1.09405	1.01963	0.945328	1.06496	101.5	37	115.7	38.5	152.5	50.4	145.1	54.6
Q86WA6	670	BPHL	Valacyclovir hydrolase OS=Homo sapiens OX=9606 GN=BPHL PE=1 SV=1	0	13.746	16	5	8	5	1	291	32.5	9.14	1.08829	1.10402	1.01988	1	233.2	777.1	264.5	874.4	387.7	1088.8	397.8	1105.7
O95861	10380	BPNT1	3'(2'),5'-bisphosphate nucleotidase 1 OS=Homo sapiens OX=9606 GN=BPNT1 PE=1 SV=1	0	119.971	44	12	52	12	1	308	33.4	5.69	0.928983	0.939156	0.999006	0.972441	4780	5832.1	4628.5	5582.6	5782.9	6963.8	5809.3	6881.6
Q12830	2186	BPTF	Nucleosome-remodeling factor subunit BPTF OS=Homo sapiens OX=9606 GN=BPTF PE=1 SV=3	0	170.409	16	39	61	39	1	3046	338.1	6.54	0.971209	0.951914	0.978131	1.00492	3779.7	2512.3	3825.9	2436.3	5164.2	3481.9	5084	3556.1
P15056	673	BRAF	Serine/threonine-protein kinase B-raf OS=Homo sapiens OX=9606 GN=BRAF PE=1 SV=4	0	18.979	9	6	10	3	1	766	84.4	7.53	0.952975	0.816487	1.00795	0.937992	820	202.1	814.2	168.2	736.4	180.4	746.8	171.8
Q7Z569	8315	BRAP	BRCA1-associated protein OS=Homo sapiens OX=9606 GN=BRAP PE=1 SV=2	0	57.596	22	11	32	11	1	592	67.3	5.92	0.917466	0.930324	0.972167	1.05217	1925.4	1322.2	1839.9	1253.9	2056.2	1413.5	2010.4	1511.5
Q6PJG6	221927	BRAT1	BRCA1-associated ATM activator 1 OS=Homo sapiens OX=9606 GN=BRAT1 PE=1 SV=2	0	61.462	28	18	29	17	1	821	88.1	5.27	0.959693	0.94897	1.04573	0.994094	3503.4	2043.1	3502.5	1974.9	4024.7	2494.4	4235.5	2518.5
P38398	672	BRCA1	Breast cancer type 1 susceptibility protein OS=Homo sapiens OX=9606 GN=BRCA1 PE=1 SV=2	0	25.416	5	7	8	7	1	1863	207.6	5.41	0.814779	1.06575	0.922465	0.952756	1000.8	481	850	522.4	1214	683.2	1127.2	661.3
P51587	675	BRCA2	Breast cancer type 2 susceptibility protein OS=Homo sapiens OX=9606 GN=BRCA2 PE=1 SV=3	0.002	6.526	1	2	2	2	1	3418	384	6.71	0.84261	#VALUE!	0.969185	#VALUE!	348.4		305.9		415.4		405.1
P46736	79184	BRCC3	Lys-63-specific deubiquitinase BRCC36 OS=Homo sapiens OX=9606 GN=BRCC3 PE=1 SV=2	0	35.983	28	8	15	8	1	316	36	5.92	0.929942	0.970559	0.966203	1.01969	1095	1004.9	1061.1	994.1	1295.1	1104.2	1258.6	1144.2
O95696	23774	BRD1	Bromodomain-containing protein 1 OS=Homo sapiens OX=9606 GN=BRD1 PE=1 SV=1	0	26.14	10	10	11	8	1	1058	119.4	8.6	0.915547	0.907753	1.02087	1.02165	2044.5	346.7	1949.9	320.9	1899.7	249.6	1950.2	259.1
P25440	6046	BRD2	Bromodomain-containing protein 2 OS=Homo sapiens OX=9606 GN=BRD2 PE=1 SV=2	0	143.682	31	25	59	21	1	801	88	9.09	1	0.959764	0.998012	0.987205	3287.1	3344.5	3426	3271.5	5778.5	5939.6	5801.3	5956.6
Q15059	8019	BRD3	Bromodomain-containing protein 3 OS=Homo sapiens OX=9606 GN=BRD3 PE=1 SV=1	0	71.178	23	14	41	8	1	726	79.5	9.36	0.901152	0.902846	0.994036	0.980315	1771.8	1039.3	1664.1	956.1	2245.7	1421.4	2245.4	1415.9
O60885	23476	BRD4	Bromodomain-containing protein 4 OS=Homo sapiens OX=9606 GN=BRD4 PE=1 SV=2	0	105.395	18	23	62	16	1	1362	152.1	9.19	0.892514	0.908734	0.982107	0.961614	4287.1	5290.5	3987.6	4897.3	5623.5	6326.1	5558	6181.4
Q9NPI1	29117	BRD7	Bromodomain-containing protein 7 OS=Homo sapiens OX=9606 GN=BRD7 PE=1 SV=1	0	33.801	21	9	14	9	1	651	74.1	6.39	0.853167	0.957802	0.981113	0.996063	993.8	843.7	883	823.6	1068.8	878.3	1054.9	889.1
Q9H0E9	10902	BRD8	Bromodomain-containing protein 8 OS=Homo sapiens OX=9606 GN=BRD8 PE=1 SV=2	0	78.871	20	22	31	22	1	1235	135.3	4.6	1.02015	0.931305	0.992048	0.999016	1345.8	1378.7	1429.9	1308.1	1612.8	1541.9	1609.4	1564.5
Q9NXR7	9577	BRE	BRISC and BRCA1-A complex member 2 OS=Homo sapiens OX=9606 GN=BABAM2 PE=1 SV=2	0	43.162	28	9	17	9	1	383	43.5	5.81	1.02015	0.930324	1.01392	0.969488	2250	1223.4	2391.5	1160.2	2334.9	1346.6	2381.4	1327
Q92994	2972	BRF1	Transcription factor IIIB 90 kDa subunit OS=Homo sapiens OX=9606 GN=BRF1 PE=1 SV=1	0	13.747	7	4	4	4	1	677	73.8	5.43	0.890595	0.959764	0.984095	0.982283	716	561.4	664.3	548.8	1065.8	682.7	1054.8	681.6
Q8WY22	140707	BRI3BP	BRI3-binding protein OS=Homo sapiens OX=9606 GN=BRI3BP PE=1 SV=1	0	9.392	17	3	5	3	1	251	27.8	9.44	0.915547	0.962709	0.947316	0.968504	221.5	240.3	211.3	235.8	254	319.3	242.1	314.3
Q9BX63	83990	BRIP1	Fanconi anemia group J protein OS=Homo sapiens OX=9606 GN=BRIP1 PE=1 SV=1	0	20.068	6	6	6	6	1	1249	140.8	6.92	0.96833	0.865554	0.974155	0.99311	361.5	106	364.6	93.5	459.8	139.6	450.8	140.8
Q8TDN6	55299	BRIX1	Ribosome biogenesis protein BRX1 homolog OS=Homo sapiens OX=9606 GN=BRIX1 PE=1 SV=2	0	114.885	50	17	67	17	1	353	41.4	9.92	0.955854	0.951914	0.977137	1.00197	7427.1	15852.8	7396.3	15378.3	4929.1	9985.4	4846.1	10160.4
Q8WUW1	55845	BRK1	Protein BRICK1 OS=Homo sapiens OX=9606 GN=BRK1 PE=1 SV=1	0	38.629	65	7	29	7	1	75	8.7	5.45	0.959693	0.901865	1.01093	1.00591	1531.9	2455.4	1531.4	2256.5	1614.1	2492.8	1641.6	2547.1
Q9HCU9	25855	BRMS1	Breast cancer metastasis-suppressor 1 OS=Homo sapiens OX=9606 GN=BRMS1 PE=1 SV=1	0	14.021	18	4	7	4	1	246	28.4	4.74	0.839731	0.8842	1.04076	1.0187	310.4	281.5	271.5	253.7	255.9	248.8	267.9	257.7
Q5PSV4	84312	BRMS1L	Breast cancer metastasis-suppressor 1-like protein OS=Homo sapiens OX=9606 GN=BRMS1L PE=1 SV=2	0	20.168	16	4	8	4	1	323	37.6	5.15	0.925144	0.959764	0.969185	0.957677	459.4	154.1	442.6	150.6	635.4	236.2	619.6	230
Q5VW32	148362	BROX	BRO1 domain-containing protein BROX OS=Homo sapiens OX=9606 GN=BROX PE=1 SV=1	0	43.326	25	7	14	7	1	411	46.4	7.65	0.961612	1.05888	1.01988	0.955709	2240.4	1673.5	2244.3	1805.8	2012.8	1579.3	2064.3	1532.8
P55201	7862	BRPF1	Peregrin OS=Homo sapiens OX=9606 GN=BRPF1 PE=1 SV=2	0	19.244	6	6	11	5	1	1214	137.4	7.93	0.980806	0.837095	1.03181	0.95374	1164.4	524.6	1190.5	447.3	1669.3	748.6	1732.7	725.4
Q9NSI6	54014	BRWD1	Bromodomain and WD repeat-containing protein 1 OS=Homo sapiens OX=9606 GN=BRWD1 PE=1 SV=4	0	14.198	2	4	8	2	1	2320	262.8	8.46	0.940499	0.751717	1.01392	0.980315	154.9	52.2	151.8	40	92.4	33.4	94.2	33.3
Q9NW68	55108	BSDC1	BSD domain-containing protein 1 OS=Homo sapiens OX=9606 GN=BSDC1 PE=1 SV=1	0	21.458	17	5	8	5	1	430	47.1	4.49	0.904031	0.918548	1	0.937992	567.3	590.6	534.1	553.1	710	689.4	714.1	656.7
P35613	682	BSG	Basigin OS=Homo sapiens OX=9606 GN=BSG PE=1 SV=2	0	74.771	34	9	61	9	1	385	42.2	5.66	0.845489	0.759568	0.950298	0.916339	4777.8	11453	4208.6	8861.7	3594.8	7987.3	3437.6	7433.3
Q10589	684	BST2	Bone marrow stromal antigen 2 OS=Homo sapiens OX=9606 GN=BST2 PE=1 SV=1	0	23.449	18	4	12	4	1	180	19.8	5.6	1.20537	1.20707	1.05268	1.17717	670.2	2422.8	841.5	2978.9	231.9	469.3	245.6	561.3
O14981	9044	BTAF1	TATA-binding protein-associated factor 172 OS=Homo sapiens OX=9606 GN=BTAF1 PE=1 SV=2	0	110.536	18	27	39	27	1	1849	206.8	6.52	0.952975	0.974485	0.996024	1.00394	4054.3	2181.3	4025.5	2165	4177.3	2392.9	4184.8	2441.4
Q9H0C5	53339	BTBD1	BTB/POZ domain-containing protein 1 OS=Homo sapiens OX=9606 GN=BTBD1 PE=1 SV=1	0	22.195	14	6	6	4	1	482	52.7	6.1	0.958733	0.961727	1.0169	0.982283	447.1	464.6	446.9	455.2	495	566.8	506.4	565.5
Q9BSF8	84280	BTBD10	BTB/POZ domain-containing protein 10 OS=Homo sapiens OX=9606 GN=BTBD10 PE=1 SV=2	0.001	7.174	5	2	2	2	1	475	53.7	7.77	0.958733	0.960746	1.06262	1.03445	95	188.2	94.9	184.2	110.7	201.8	118.3	212.1
Q9BX70	55643	BTBD2	BTB/POZ domain-containing protein 2 OS=Homo sapiens OX=9606 GN=BTBD2 PE=1 SV=1	0	12.443	8	3	3	2	1	525	55.9	5.9	0.96833	0.849853	1.00895	0.853346	125.9	88.2	127	76.4	201.8	111.3	204.8	96.6
P20290	689	BTF3	Transcription factor BTF3 OS=Homo sapiens OX=9606 GN=BTF3 PE=1 SV=1	0	128.357	71	12	97	12	1	206	22.2	9.38	0.862764	1.03238	0.971173	0.980315	6104.1	18952.1	5487.3	19938.4	5838.8	18701.1	5702.6	18633.3
Q96K17	91408	BTF3L4	Transcription factor BTF3 homolog 4 OS=Homo sapiens OX=9606 GN=BTF3L4 PE=1 SV=1	0	63.563	51	6	26	6	1	158	17.3	6.35	1.19098	1.09127	1.0159	1.0128	923	1465.4	1145.4	1629.1	1026.1	1525.8	1048.2	1569.7
Q7KYR7	11120	BTN2A1	Butyrophilin subfamily 2 member A1 OS=Homo sapiens OX=9606 GN=BTN2A1 PE=1 SV=3	0	20.056	16	7	9	7	1	527	59.6	6.48	1.01248	1.04318	1.01093	0.920276	373.4	541.1	393.9	575.2	529.1	733.1	538	685.4
O43683	699	BUB1	Mitotic checkpoint serine/threonine-protein kinase BUB1 OS=Homo sapiens OX=9606 GN=BUB1 PE=1 SV=1	0	46.353	10	9	15	9	1	1085	122.3	6.47	0.84453	0.843965	0.99503	0.994094	1819.2	834.2	1600.1	717.5	1969.3	884.7	1971.4	893.3
O60566	701	BUB1B	Mitotic checkpoint serine/threonine-protein kinase BUB1 beta OS=Homo sapiens OX=9606 GN=BUB1B PE=1 SV=3	0	84.644	27	20	29	20	1	1050	119.5	5.27	0.888676	0.895976	1.00199	0.990157	2736.5	2117.7	2535.3	1934.1	2677.2	2033.6	2698.8	2046
O43684	9184	BUB3	Mitotic checkpoint protein BUB3 OS=Homo sapiens OX=9606 GN=BUB3 PE=1 SV=1	0	133.096	49	14	76	14	1	328	37.1	6.84	0.877159	0.914622	1.00199	0.994094	5837.7	9862	5333.1	9195.7	5687.2	9909.7	5734.2	10005
Q9BRD0	84811	BUD13	BUD13 homolog OS=Homo sapiens OX=9606 GN=BUD13 PE=1 SV=1	0	20.123	10	6	8	6	1	619	70.5	9.86	0.902111	0.924436	1.08449	1.02362	390.4	1106.7	366.8	1042.5	429.8	1216.3	468.7	1265.2
P41223	8896	BUD31	Protein BUD31 homolog OS=Homo sapiens OX=9606 GN=BUD31 PE=1 SV=2	0	37.681	42	7	19	7	1	144	17	8.82	0.840691	0.866536	1.02982	0.985236	3104.9	1832.5	2718.7	1618.4	2936.3	1803.7	3041.2	1805.7
Q13895	705	BYSL	Bystin OS=Homo sapiens OX=9606 GN=BYSL PE=1 SV=3	0	64.089	29	13	47	13	1	437	49.6	8.12	0.932821	0.931305	0.982107	0.973425	3105.8	7468.9	3020	7090.1	3602.9	8728.7	3559.4	8633.5
Q7L1Q6	9689	BZW1	Basic leucine zipper and W2 domain-containing protein 1 OS=Homo sapiens OX=9606 GN=BZW1 PE=1 SV=1	0	131.242	39	23	118	19	1	419	48	5.92	1.02879	1.03435	0.987078	0.990157	17768.8	27731.2	19051.3	29237	14393.2	21355.5	14296.7	21475.4
Q9Y6E2	28969	BZW2	Basic leucine zipper and W2 domain-containing protein 2 OS=Homo sapiens OX=9606 GN=BZW2 PE=1 SV=1	0	128.455	41	21	89	17	1	419	48.1	6.68	1.18426	1.14426	1.04771	1.02165	7840.4	18754.9	9671.3	21861.3	6194.2	13790.8	6526.5	14320.4
Q7Z3E2	55088	C10orf118	Coiled-coil domain-containing protein 186 OS=Homo sapiens OX=9606 GN=CCDC186 PE=1 SV=2	0	16.332	6	5	5	5	1	898	103.6	6.27	0.864683	0.8842	0.951292	0.940945	671.4	207.2	604.7	186.6	700.9	274.1	671	262.1
Q3B7T1	26098	C10orf137	Erythroid differentiation-related factor 1 OS=Homo sapiens OX=9606 GN=EDRF1 PE=1 SV=1	0	54.794	12	13	20	13	1	1238	138.4	6.33	0.90595	0.921492	0.946322	0.947835	997.5	1178	941.4	1105.9	1478.4	1474.2	1407.3	1418.9
Q96RR1	56652	C10orf2	Twinkle protein, mitochondrial OS=Homo sapiens OX=9606 GN=TWNK PE=1 SV=1	0	26.997	13	7	10	7	1	684	77.1	8.98	0.951056	0.903827	0.977137	1.06004	420.8	171.2	417	157.7	509.4	174.1	500.6	187.5
Q96B45	119032	C10orf32	BLOC-1-related complex subunit 7 OS=Homo sapiens OX=9606 GN=BORCS7 PE=3 SV=1	0	14.768	38	3	4	3	1	105	11.6	6.79	1.08349	0.810599	1.00199	1.06299	308.3	261.4	348.2	216	288	206.1	290.3	222.5
Q86WR7	254427	C10orf47	Proline and serine-rich protein 2 OS=Homo sapiens OX=9606 GN=PROSER2 PE=1 SV=2	0	23.891	14	5	13	5	1	435	45.8	7.2	0.852207	0.864573	0.977137	1.00394	934.7	2990.5	830	2634.1	706.2	1569.7	694.4	1601.7
Q5T2E6	79591	C10orf76	UPF0668 protein C10orf76 OS=Homo sapiens OX=9606 GN=C10orf76 PE=1 SV=1	0	30.95	12	8	13	8	1	689	78.7	6.6	1.00576	0.974485	1.01491	0.974409	356.1	783.6	373.3	778.4	358.8	1044.8	366.4	1034.8
Q9H8K7	80007	C10orf88	Uncharacterized protein C10orf88 OS=Homo sapiens OX=9606 GN=C10orf88 PE=1 SV=2	0.006	4.311	4	2	2	2	1	445	49.2	6.25	1.01823	#VALUE!	0.824056	#VALUE!	59.8		63.5		87.1		72.2
Q7Z589	56946	C11orf30	BRCA2-interacting transcriptional repressor EMSY OS=Homo sapiens OX=9606 GN=EMSY PE=1 SV=2	0	18.612	5	6	9	6	1	1322	141.4	9.33	0.928983	0.882237	0.949304	1.02559	397	431.6	384.1	388.1	417.7	536	399.1	558.5
Q8IZQ5	280636	C11orf31	Selenoprotein H OS=Homo sapiens OX=9606 GN=SELENOH PE=1 SV=2	0	27.555	37	7	17	7	1	122	13.4	9.74	0.997121	1.01079	1.00497	1.00787	838	1107.8	870.9	1141.4	974.2	1293.6	985	1324.6
Q9H0W9	28970	C11orf54	Ester hydrolase C11orf54 OS=Homo sapiens OX=9606 GN=C11orf54 PE=1 SV=1	0	39.51	35	9	19	9	1	315	35.1	6.7	1.02111	1.09323	0.982107	1.68799	1051.4	456.2	1118.5	508.1	969.9	519.6	958.3	891.4
O00193	10944	C11orf58	Small acidic protein OS=Homo sapiens OX=9606 GN=SMAP PE=1 SV=1	0	55.578	27	6	26	6	1	183	20.3	4.72	0.961612	0.906771	1.03579	1.00295	2631.8	3990.4	2637.3	3688.4	3367.7	5345.4	3508.2	5448.1
Q9H3H3	83638	C11orf68	UPF0696 protein C11orf68 OS=Homo sapiens OX=9606 GN=C11orf68 PE=1 SV=2	0	18.451	17	4	8	4	1	251	27.3	5.45	0.887716	0.908734	0.977137	0.952756	1207.5	243.4	1116.9	225.5	1176.8	252.7	1156.5	244.6
Q53FT3	51501	C11orf73	Protein Hikeshi OS=Homo sapiens OX=9606 GN=HIKESHI PE=1 SV=2	0	12.17	13	4	6	4	1	197	21.6	5.45	0.971209	0.924436	0.982107	0.958661	938.8	855.3	949.7	805.3	991.7	875.1	979.9	852.3
Q6UW78	790955	C11orf83	Ubiquinol-cytochrome-c reductase complex assembly factor 3 OS=Homo sapiens OX=9606 GN=UQCC3 PE=1 SV=2	0.001	8.29	32	2	2	2	1	93	10.1	9.41	0.979846	1.08832	1.08648	0.935039	217.2	197.3	221.8	218.8	140	198.8	153	188.8
Q9BUA3	144097	C11orf84	SPIN1-docking protein OS=Homo sapiens OX=9606 GN=C11orf84 PE=1 SV=3	0	17.153	17	4	5	4	1	381	41	5.01	1.21113	0.866536	1.03877	0.943898	492.4	374.8	621.5	330.9	719.7	436.2	752	418.6
Q9HB07	60314	C12orf10	UPF0160 protein MYG1, mitochondrial OS=Homo sapiens OX=9606 GN=C12orf10 PE=1 SV=2	0	82.616	46	15	38	15	1	376	42.4	6.67	0.933781	0.887144	0.992048	0.957677	3623.8	4314.7	3525.2	3898.8	3485.7	4286.4	3477.8	4172.4
Q8WUH6	90488	C12orf23	Transmembrane protein 263 OS=Homo sapiens OX=9606 GN=TMEM263 PE=1 SV=1	0	52.51	68	6	30	6	1	116	11.7	9.32	1.01248	0.951914	1.02982	1.01476	4145.6	2029.1	4372.3	1968	3741.3	1895.8	3874.8	1954.4
Q8N999	91298	C12orf29	Uncharacterized protein C12orf29 OS=Homo sapiens OX=9606 GN=C12orf29 PE=1 SV=2	0	28.89	28	8	14	8	1	325	37.5	7.06	0.949136	0.974485	0.988072	1.0187	633.5	615.9	626.7	611.8	802.5	735.8	797.4	761.3
Q96C57	64897	C12orf43	Uncharacterized protein C12orf43 OS=Homo sapiens OX=9606 GN=C12orf43 PE=1 SV=2	0	37.643	36	5	11	5	1	262	28.2	9.42	0.848369	0.904809	1.00099	0.983268	716	397.8	633.1	366.9	691.2	456.3	696.1	456
Q9BSB4	60673	C12orf44	Autophagy-related protein 101 OS=Homo sapiens OX=9606 GN=ATG101 PE=1 SV=1	0	28.33	34	6	12	6	1	218	25	6.15	0.8762	0.918548	1.0328	1.07776	427.4	426.9	390	399.4	311	333.6	323.1	365.3
Q8N5I9	121053	C12orf45	Uncharacterized protein C12orf45 OS=Homo sapiens OX=9606 GN=C12orf45 PE=1 SV=2	0	26.552	34	6	12	6	1	185	20.1	5.22	1.02975	0.982336	0.989066	0.989173	761.7	1248.1	817.1	1249.8	938.5	1391.2	933.4	1398.8
Q9NQ88	57103	C12orf5	Fructose-2,6-bisphosphatase TIGAR OS=Homo sapiens OX=9606 GN=TIGAR PE=1 SV=1	0	45.14	38	7	19	7	1	270	30	7.69	0.863724	0.742885	1.05268	0.951772	3141.6	2066.3	2827.3	1563.5	2773.8	1763.1	2938.8	1704.8
Q99622	113246	C12orf57	Protein C10 OS=Homo sapiens OX=9606 GN=C12orf57 PE=1 SV=1	0	21.168	37	3	6	3	1	126	13.2	5.14	0.981766	1.01079	1.07753	1.05807	480.6	365.6	491.7	376.5	337.2	263.2	365.7	283.1
Q69YU5	728568	C12orf73	Uncharacterized protein C12orf73 OS=Homo sapiens OX=9606 GN=C12orf73 PE=3 SV=2	0	19.811	38	3	6	3	1	71	8	9.16	0.927063	0.919529	0.95825	0.956693	786.2	427.2	759.8	400.3	1056.6	570.2	1018.8	554.2
Q9BXV9	84520	C14orf142	EKC/KEOPS complex subunit GON7 OS=Homo sapiens OX=9606 GN=GON7 PE=1 SV=2	0	22.474	50	3	15	3	1	100	10.9	4.27	1.0739	0.968597	0.957256	1.03937	276.5	218.6	309.4	215.7	577.3	277.8	555.8	293.4
Q9Y224	51637	C14orf166	RNA transcription, translation and transport factor protein OS=Homo sapiens OX=9606 GN=RTRAF PE=1 SV=1	0	149.943	68	18	95	18	1	244	28.1	6.65	0.965451	1.00294	0.982107	0.974409	7588.3	11285.2	7636.5	11537.7	8585	13744.5	8481.5	13602.7
Q9H6W3	79697	C14orf169	Ribosomal oxygenase 1 OS=Homo sapiens OX=9606 GN=RIOX1 PE=1 SV=2	0	15.757	7	3	5	3	1	641	71	6.46	0.821497	0.791953	1.00696	0.825787	187.2	108.6	160.2	87.7	92.3	101.7	93.4	85.4
P56378	9556	C14orf2	6.8 kDa mitochondrial proteolipid OS=Homo sapiens OX=9606 GN=MP68 PE=1 SV=1	0.004	5.052	33	2	3	2	1	58	6.7	10.08	1.09885	1.03337	1.02584	0.994094	1067.8	1070.5	1222.2	1127.5	1275.8	1335.8	1316.4	1348.8
Q86SX3	283643	C14orf80	Tubulin epsilon and delta complex protein 1 OS=Homo sapiens OX=9606 GN=TEDC1 PE=1 SV=2	0	14.291	8	3	6	3	1	495	54.2	8.05	0.96833	1.00393	1.01292	1.05413	107.9	68.4	108.9	69.9	141.7	117.8	144.4	126.2
Q9Y448	90417	C15orf23	Small kinetochore-associated protein OS=Homo sapiens OX=9606 GN=KNSTRN PE=1 SV=2	0	38.509	38	10	21	9	1	316	35.4	6.3	0.910749	0.864573	1.00596	0.982283	1822.3	3475.9	1729.2	3063	1349.3	2698.5	1365.8	2694.2
Q7Z6K5	348110	C15orf38	Arpin OS=Homo sapiens OX=9606 GN=ARPIN PE=1 SV=1	0	38.659	41	7	17	7	1	226	24.9	5.83	1.01631	0.998037	1.03082	0.988189	824.1	783.4	873.1	796.7	998.8	1035.8	1036	1040
Q6ZRI6	56905	C15orf39	Uncharacterized protein C15orf39 OS=Homo sapiens OX=9606 GN=C15orf39 PE=1 SV=3	0	13.283	5	4	5	4	1	1047	110.6	7.64	0.994242	0.876349	0.99006	0.994094	295.8	376.4	306.6	336	465.1	473.6	463.1	478.3
Q8WUR7	123207	C15orf40	UPF0235 protein C15orf40 OS=Homo sapiens OX=9606 GN=C15orf40 PE=1 SV=2	0	18.577	33	4	10	4	1	153	16.3	9.83	1.04702	1.03042	1.02286	0.92815	407	791.2	443.9	831.1	521.2	869.3	536.4	819.6
Q96S19	84326	C16orf13	Methyltransferase-like 26 OS=Homo sapiens OX=9606 GN=METTL26 PE=1 SV=2	0.001	8.219	16	3	6	3	1	204	22.6	7.83	1.03263	0.915604	1.02286	1.03937	629.6	253.6	677.8	236.6	469.1	213.1	482.7	225
Q7Z3J2	57020	C16orf62	UPF0505 protein C16orf62 OS=Homo sapiens OX=9606 GN=C16orf62 PE=1 SV=2	0	26.344	8	8	9	8	1	963	109.5	7.21	0.915547	0.936212	1.0338	0.982283	322.1	372.7	307.2	355.4	830	695.8	863.3	694.2
Q9BSU1	80262	C16orf70	UPF0183 protein C16orf70 OS=Homo sapiens OX=9606 GN=C16orf70 PE=1 SV=1	0	16.437	12	3	5	3	1	422	47.5	7.72	0.887716	0.958783	1.02883	0.995079	126.2	128.5	116.8	125.5	162.7	182.4	168.4	184.4
Q9Y6A4	29105	C16orf80	Cilia- and flagella-associated protein 20 OS=Homo sapiens OX=9606 GN=CFAP20 PE=1 SV=1	0	19.862	16	3	13	3	1	193	22.8	9.76	0.847409	0.893032	1.0169	0.977362	1764.2	1405.9	1557.1	1279.2	1948.6	1698.6	1992.7	1687.3
Q1ED39	400506	C16orf88	Lysine-rich nucleolar protein 1 OS=Homo sapiens OX=9606 GN=KNOP1 PE=1 SV=1	0	46.767	29	10	23	10	1	458	51.6	9.86	0.878119	0.904809	1.00895	1.06201	1582.7	607.9	1448.3	560.7	1057.6	518.3	1073.7	559
Q8IXM2	124944	C17orf49	Chromatin complexes subunit BAP18 OS=Homo sapiens OX=9606 GN=BAP18 PE=1 SV=1	0	25.205	42	5	7	5	1	172	17.9	7.33	0.972169	0.939156	0.967197	1.02559	176.8	340.7	179.1	325.9	437.1	648.4	425.2	675.5
Q96GS4	54785	C17orf59	BLOC-1-related complex subunit 6 OS=Homo sapiens OX=9606 GN=BORCS6 PE=1 SV=2	0	24.86	27	5	8	5	1	357	37.2	5.76	0.909789	0.892051	1.02982	1.02264	588.4	323.3	557.7	294	581.4	333.5	602.6	346.6
Q0VG06	80233	C17orf70	Fanconi anemia core complex-associated protein 100 OS=Homo sapiens OX=9606 GN=FAAP100 PE=1 SV=3	0	19.476	8	5	10	5	1	881	93.4	5.29	0.894434	0.917566	0.979125	1.03051	1029.3	145.1	959.3	135.7	940.4	130.6	926.1	136.7
Q9HAS0	64149	C17orf75	Protein Njmu-R1 OS=Homo sapiens OX=9606 GN=C17orf75 PE=1 SV=2	0	29.978	25	8	9	8	1	396	44.6	5.03	1.02207	0.906771	1.02584	1.01772	1246.1	630.4	1327.5	582.6	1500.8	835.1	1548.2	863.6
Q9BSJ5	55028	C17orf80	Uncharacterized protein C17orf80 OS=Homo sapiens OX=9606 GN=C17orf80 PE=2 SV=2	0	12.483	8	5	6	5	1	609	67.3	9.16	0.952975	1.01472	0.972167	0.982283	224.6	300.3	222.9	310.6	286.7	409.1	280.6	408.4
Q53F19	55421	C17orf85	Nuclear cap-binding protein subunit 3 OS=Homo sapiens OX=9606 GN=NCBP3 PE=1 SV=2	0	56.466	20	12	23	11	1	620	70.5	5.73	0.93666	0.955839	0.977137	1.00492	2441.9	1931.8	2382.4	1881.8	2622	2195.2	2578.5	2240.4
Q32NC0	83608	C18orf21	UPF0711 protein C18orf21 OS=Homo sapiens OX=9606 GN=C18orf21 PE=1 SV=1	0	14.362	24	4	5	4	1	220	24.8	10.26	1.05758	1.0265	0.942346	0.924213	195.3	460.4	215.2	481.4	209.5	562.2	198.6	527.9
Q96B23	147339	C18orf25	Uncharacterized protein C18orf25 OS=Homo sapiens OX=9606 GN=C18orf25 PE=1 SV=2	0	26.835	16	4	10	4	1	403	43.3	4.88	0.976008	0.959764	1.0507	0.977362	355.4	543.4	361.6	531.3	370.3	643.4	391.4	638.8
Q96DM3	29919	C18orf8	Regulator of MON1-CCZ1 complex OS=Homo sapiens OX=9606 GN=RMC1 PE=1 SV=2	0	28.347	14	8	13	8	1	657	74.9	7.83	1.0048	1.07655	1.00994	1.01083	754.9	268.5	790	294.5	873	318.8	887	327.5
Q969H8	56005	C19orf10	Myeloid-derived growth factor OS=Homo sapiens OX=9606 GN=MYDGF PE=1 SV=1	0	40.41	27	6	32	6	1	173	18.8	6.68	0.995202	1.55839	0.964215	1.10433	4912.1	9466	5093.4	15036.7	3354.2	6194.3	3254.9	6948.1
Q8IVT2	126353	C19orf21	Mitotic interactor and substrate of PLK1 OS=Homo sapiens OX=9606 GN=MISP PE=1 SV=1	0	122.847	39	20	51	20	1	679	75.3	6.83	0.916507	0.941119	1.01988	1.08071	2730.7	5054.1	2608.6	4844.7	968.8	1451.5	993.7	1593.4
Q9UFG5	148223	C19orf25	UPF0449 protein C19orf25 OS=Homo sapiens OX=9606 GN=C19orf25 PE=1 SV=2	0	17.73	57	4	11	4	1	118	12.9	5.07	0.952975	0.982336	1.03082	1.04232	755.9	366.3	750.2	366.8	931.1	470.3	965.7	497.9
Q9BQ61	79002	C19orf43	Telomerase RNA component interacting RNase OS=Homo sapiens OX=9606 GN=TRIR PE=1 SV=1	0	29.514	21	4	16	4	1	176	18.4	9.44	0.756238	0.843965	0.937376	0.938976	1691.9	2689.8	1333.6	2313.9	1936.5	3093.7	1826	2951.4
Q8N9M1	126526	C19orf47	Uncharacterized protein C19orf47 OS=Homo sapiens OX=9606 GN=C19orf47 PE=1 SV=1	0	18.093	9	4	5	4	1	422	44.7	10.11	0.81286	0.965653	0.970179	1.0128	811.3	126.1	687.3	124	810.2	152.2	790.6	156.6
Q9BSF4	90580	C19orf52	Mitochondrial import inner membrane translocase subunit Tim29 OS=Homo sapiens OX=9606 GN=TIMM29 PE=1 SV=2	0	14.508	18	3	4	3	1	260	29.2	8.09	0.979846	0.972522	1.01789	1.06299	410.8	39.6	419.5	39.2	539.3	30.7	552.1	33.2
Q9UNZ5	28974	C19orf53	Leydig cell tumor 10 kDa protein homolog OS=Homo sapiens OX=9606 GN=C19orf53 PE=1 SV=1	0	16.233	23	4	10	4	1	99	10.6	11.55	0.913628	1.01766	0.950298	0.99311	914.8	1779.6	870.9	1844.7	564.1	1251.8	539.1	1263.6
Q5BKX5	284325	C19orf54	UPF0692 protein C19orf54 OS=Homo sapiens OX=9606 GN=C19orf54 PE=1 SV=2	0	21.133	18	4	6	4	1	351	37.8	7.47	0.736084	0.908734	1.06163	0.947835	13.6	204.1	10.4	189	19.4	242.4	20.7	233.5
Q13901	10438	C1D	Nuclear nucleic acid-binding protein C1D OS=Homo sapiens OX=9606 GN=C1D PE=1 SV=1	0.004	5.49	16	3	3	3	1	141	16	9.03	0.919386	0.896958	1.01292	1.02461	493.6	422	473.1	385.8	789.7	735.4	804.9	765.4
Q9NS00	56913	C1GALT1	Glycoprotein-N-acetylgalactosamine 3-beta-galactosyltransferase 1 OS=Homo sapiens OX=9606 GN=C1GALT1 PE=1 SV=1	0	9.135	8	3	4	3	1	363	42.2	6.64	1.12764	0.992149	1.00994	0.996063	592.9	734.2	696.9	742	427.5	560.3	434.3	567.1
Q9NSG2	55732	C1orf112	Uncharacterized protein C1orf112 OS=Homo sapiens OX=9606 GN=C1orf112 PE=1 SV=1	0	13.292	5	4	4	4	1	853	96.5	6	0.764875	0.779195	0.878728	1.01083	98.8	459.8	78.7	365.3	113	400.1	99.9	411
Q6ZSJ8	127687	C1orf122	Uncharacterized protein C1orf122 OS=Homo sapiens OX=9606 GN=C1orf122 PE=4 SV=2	0	24.69	49	4	13	4	1	110	11.5	6.73	1.11324	1.18057	0.997018	0.971457	1301.2	634.9	1509.8	763.5	1002.4	576.1	1005.2	568.5
Q9NWV4	54987	C1orf123	UPF0587 protein C1orf123 OS=Homo sapiens OX=9606 GN=C1orf123 PE=1 SV=1	0	35.184	45	5	16	5	1	160	18	5.01	0.942418	0.96369	0.978131	0.98622	1198.7	2218.9	1176.9	2179.7	1503.4	2772.1	1480	2777.1
Q8NDD1	128061	C1orf131	Uncharacterized protein C1orf131 OS=Homo sapiens OX=9606 GN=C1orf131 PE=1 SV=3	0	44.817	43	12	23	11	1	294	32.7	9.92	0.919386	0.92738	0.944334	0.942913	654.8	2097.4	627.1	1982.8	820.9	3048.6	779.5	2921.3
Q8IYL3	339448	C1orf174	UPF0688 protein C1orf174 OS=Homo sapiens OX=9606 GN=C1orf174 PE=1 SV=2	0.001	7.697	9	2	3	2	1	243	26	6.9	0.921305	0.855741	0.994036	0.983268	268.7	281.2	257.9	245.2	415.4	413.7	415.3	413.2
Q9H425	84886	C1orf198	Uncharacterized protein C1orf198 OS=Homo sapiens OX=9606 GN=C1orf198 PE=1 SV=1	0	19.03	19	5	7	5	1	327	36.3	5.72	0.966411	0.864573	1.0825	1.02067	217.5	147.4	219	129.9	354.9	270.3	386.4	280.2
Q5SWX8	54953	C1orf27	Protein odr-4 homolog OS=Homo sapiens OX=9606 GN=ODR4 PE=1 SV=1	0	10.262	11	5	6	5	1	454	51.1	5.92	0.913628	1.10697	0.984095	1.00984	586.8	561.2	558.8	632.9	713.6	530.1	706.1	543.7
Q9BU76	79169	C1orf35	Multiple myeloma tumor-associated protein 2 OS=Homo sapiens OX=9606 GN=MMTAG2 PE=1 SV=1	0	40.98	33	8	19	8	1	263	29.4	10.02	0.917466	0.868499	0.972167	0.979331	1318.6	3073.6	1260.9	2719	1651.9	4163.7	1615.2	4143.2
Q9BV19	79078	C1orf50	Uncharacterized protein C1orf50 OS=Homo sapiens OX=9606 GN=C1orf50 PE=1 SV=2	0	41.403	44	6	13	6	1	199	21.9	5.88	0.975048	0.951914	0.986083	1.07283	294.4	729.2	299.1	707.4	311.1	722.1	308.7	786.8
Q8N6N3	148423	C1orf52	UPF0690 protein C1orf52 OS=Homo sapiens OX=9606 GN=C1orf52 PE=1 SV=1	0	24.298	27	5	13	5	1	182	20.6	5.21	0.96737	0.932287	0.974155	0.961614	521.7	1551.4	526	1473.8	730.4	2135	715.5	2085.6
Q07021	708	C1QBP	Complement component 1 Q subcomponent-binding protein, mitochondrial OS=Homo sapiens OX=9606 GN=C1QBP PE=1 SV=1	0	119.355	34	9	159	9	1	282	31.3	4.84	0.933781	0.975466	0.989066	0.989173	4543.6	12305.7	4421.6	12233.2	6500.3	19098.8	6469.3	19202.6
Q9GZN8	54976	C20orf27	UPF0687 protein C20orf27 OS=Homo sapiens OX=9606 GN=C20orf27 PE=1 SV=3	0	28.698	33	5	23	5	1	174	19.3	6.84	0.881958	0.882237	0.947316	0.964567	1100.7	1357.2	1011.1	1219.8	1856.1	2381.4	1769.7	2332.9
Q9BQP7	92667	C20orf72	Mitochondrial genome maintenance exonuclease 1 OS=Homo sapiens OX=9606 GN=MGME1 PE=1 SV=1	0	72.354	49	18	29	18	1	344	39.4	7.68	0.927063	0.947988	0.935388	0.92815	1938.9	2101.6	1872.1	2029.7	3254.6	3542.7	3061.1	3342.4
P30042	8209	C21orf33	ES1 protein homolog, mitochondrial OS=Homo sapiens OX=9606 GN=C21orf33 PE=1 SV=3	0	79.59	49	10	36	10	1	268	28.2	8.27	0.930902	0.966634	0.99006	0.912402	4413.2	6940.9	4281.1	6839.7	5014.2	9542	4992.8	8850
P57076	56683	C21orf59	UPF0769 protein C21orf59 OS=Homo sapiens OX=9606 GN=C21orf59 PE=1 SV=1	0	62.963	34	10	27	10	1	290	33.2	7.44	0.799424	0.850834	0.991054	0.962598	1838.5	1965.1	1531.6	1703.2	1965.2	2288	1960.3	2238
Q9Y3I0	51493	C22orf28	tRNA-splicing ligase RtcB homolog OS=Homo sapiens OX=9606 GN=RTCB PE=1 SV=1	0	255.328	56	27	154	27	1	505	55.2	7.23	0.950096	0.951914	0.996024	0.985236	12628.1	21358.2	12503.2	20722.5	15284.5	26892.7	15321.1	26909.2
Q86YS7	9847	C2CD5	C2 domain-containing protein 5 OS=Homo sapiens OX=9606 GN=C2CD5 PE=1 SV=1	0	27.81	9	8	9	8	1	1000	110.4	5.69	0.985605	1.02748	1.04573	0.978346	876.8	430.1	900.3	450.3	1133.6	632.4	1192.7	628.3
Q8N357	54978	C2orf18	Solute carrier family 35 member F6 OS=Homo sapiens OX=9606 GN=SLC35F6 PE=1 SV=1	0.001	8.765	7	2	5	2	1	371	40.2	6.93	1.69866	1.3317	0.993042	0.86122	152.8	270.9	270.4	367.5	147.9	289.6	147.8	253.3
Q9UKZ1	55571	C2orf29	CCR4-NOT transcription complex subunit 11 OS=Homo sapiens OX=9606 GN=CNOT11 PE=1 SV=1	0	35.448	16	6	13	6	1	510	55.2	6.4	1.04127	1.00785	0.979125	1.00591	702.2	691	761.7	709.8	843.8	831.5	831.5	849.5
Q9H6V9	60526	C2orf43	Lipid droplet-associated hydrolase OS=Homo sapiens OX=9606 GN=LDAH PE=1 SV=1	0.001	7.168	7	2	3	2	1	325	37.3	6.54	1.12764	0.814524	1.01889	1.17618	188.1	84.3	221	70	221.8	67.9	227.3	81.1
Q9H6R7	80304	C2orf44	WD repeat and coiled-coil-containing protein OS=Homo sapiens OX=9606 GN=WDCP PE=1 SV=1	0	14.226	6	4	5	4	1	721	79.1	6.7	0.868522	0.787046	0.975149	0.992126	324.9	439.2	294.1	352	551.9	687.6	541.4	692.8
Q8WWC4	79568	C2orf47	m-AAA protease-interacting protein 1, mitochondrial OS=Homo sapiens OX=9606 GN=MAIP1 PE=1 SV=1	0	36.724	24	7	16	7	1	291	32.5	9.17	0.930902	1.02159	0.967197	1.00394	2175	2793.4	2110.4	2907.4	2325.1	2982.4	2261.6	3041.3
Q9BVC5	79074	C2orf49	Ashwin OS=Homo sapiens OX=9606 GN=C2orf49 PE=1 SV=1	0	24.375	31	5	10	5	1	232	25.8	9.74	0.985605	1.02355	1.04871	0.96063	1052.3	622	1080.3	649	1207.3	780	1274.2	761.4
Q8N8R5	205327	C2orf69	UPF0565 protein C2orf69 OS=Homo sapiens OX=9606 GN=C2orf69 PE=1 SV=1	0	9.536	6	2	5	2	1	385	43.4	8.09	0.90691	0.922473	0.946322	1.02067	322.2	265.1	304.5	249.1	452.8	320.5	431	332.4
Q3KRA6	130355	C2orf76	UPF0538 protein C2orf76 OS=Homo sapiens OX=9606 GN=C2orf76 PE=1 SV=3	0	20.471	35	4	11	4	1	126	14.6	6.93	1.00576	1.01276	0.956262	1.02461	256.8	294.9	269.2	304.3	351.4	403.9	338.1	420.6
P01024	718	C3	Complement C3 OS=Homo sapiens OX=9606 GN=C3 PE=1 SV=2	0.004	5.254	2	2	2	2	1	1663	187	6.4	1.0643	1.33562	1.09145	1.98622	325.1	44.5	360.4	60.6	190	26.6	208.7	53.6
Q6NW34	25871	C3orf17	Nucleolus and neural progenitor protein OS=Homo sapiens OX=9606 GN=NEPRO PE=1 SV=3	0	21.204	12	7	10	7	1	567	64.5	9.74	0.952015	0.932287	0.946322	1.01083	1244.4	667.9	1233.9	634.7	1438.8	794.9	1369.7	816.6
Q96FZ2	56941	C3orf37	Embryonic stem cell-specific 5-hydroxymethylcytosine-binding protein OS=Homo sapiens OX=9606 GN=HMCES PE=1 SV=1	0	53.843	32	10	28	10	1	354	40.5	8.15	0.857965	0.967615	0.986083	1.05807	1679.9	1079.3	1502.6	1064.5	1783.6	1280.9	1769.9	1376.6
Q5JPI3	285237	C3orf38	Uncharacterized protein C3orf38 OS=Homo sapiens OX=9606 GN=C3orf38 PE=1 SV=1	0	21.264	19	4	6	4	1	329	37.5	6.47	0.828215	0.909715	0.902584	1.05217	498.1	166.1	429.8	153.9	571.5	204.6	518.9	218.8
Q8NDZ4	205428	C3orf58	Deleted in autism protein 1 OS=Homo sapiens OX=9606 GN=C3orf58 PE=1 SV=1	0	29.163	24	8	8	8	1	430	49.5	8.53	0.949136	1.3631	1.00994	1.03051	669.2	595.5	662	827.3	939.5	870.8	954.4	911.8
P20851	725	C4BPB	C4b-binding protein beta chain OS=Homo sapiens OX=9606 GN=C4BPB PE=1 SV=1	0	10.238	13	3	3	3	1	252	28.3	5.14	0.895393	#VALUE!	0.952286	#VALUE!	1250.4		1166.4		514.3		492.6
Q9NWY4	54969	C4orf27	Histone PARylation factor 1 OS=Homo sapiens OX=9606 GN=HPF1 PE=1 SV=2	0	59.463	41	13	22	13	1	346	39.4	6.8	0.880038	0.930324	0.985089	0.980315	1330.1	1349.2	1219.2	1279	2115.7	2282.2	2096.2	2273.7
Q8NC54	56951	C5orf15	Keratinocyte-associated transmembrane protein 2 OS=Homo sapiens OX=9606 GN=KCT2 PE=1 SV=2	0	18.95	8	2	10	2	1	265	29.2	5.08	0.939539	0.882237	0.999006	1.04331	314.4	431.4	307.7	388	277.4	386.3	278.9	409.3
Q49AR2	55322	C5orf22	UPF0489 protein C5orf22 OS=Homo sapiens OX=9606 GN=C5orf22 PE=1 SV=2	0	23.739	15	4	11	4	1	442	49.9	4.78	0.888676	0.900883	1.0169	0.982283	919.1	346	850.9	317.7	1005.9	379.6	1029.5	378.7
Q7Z6I8	134553	C5orf24	UPF0461 protein C5orf24 OS=Homo sapiens OX=9606 GN=C5orf24 PE=1 SV=1	0	14.257	28	3	3	3	1	188	20.1	9.85	1.47505	1.04612	1.12127	1.0748	200	49.6	307.4	52.9	373.8	65.5	421.6	71.5
A5PLN9	80006	C5orf44	Trafficking protein particle complex subunit 13 OS=Homo sapiens OX=9606 GN=TRAPPC13 PE=1 SV=2	0	25.812	26	9	13	9	1	417	46.5	5.6	0.998081	1.14033	1.03579	1.09449	1306.2	1139	1357.9	1323	1417.2	1192.7	1477.1	1326.3
A6NDU8	285636	C5orf51	UPF0600 protein C5orf51 OS=Homo sapiens OX=9606 GN=C5orf51 PE=1 SV=1	0	28.694	13	5	11	5	1	294	33.6	5.26	0.992322	0.944063	1.04871	1.02067	1130.4	624.5	1168.3	600.8	777.3	420.6	820	436.1
Q9H6K1	64771	C6orf106	Uncharacterized protein C6orf106 OS=Homo sapiens OX=9606 GN=C6orf106 PE=1 SV=2	0	12.681	13	3	3	3	1	298	32.9	4.58	#VALUE!	1.00785	#VALUE!	1.01772		124.1		127.5		95.2		98.5
O43598	10591	C6orf108	2'-deoxynucleoside 5'-phosphate N-hydrolase 1 OS=Homo sapiens OX=9606 GN=DNPH1 PE=1 SV=1	0	51.119	48	7	23	7	1	174	19.1	5.05	0.941459	0.957802	1.04274	1.0128	1514.1	2221.4	1485.1	2168.3	1482.4	2486.3	1555.8	2559.1
Q9H993	79624	C6orf211	Protein-glutamate O-methyltransferase OS=Homo sapiens OX=9606 GN=ARMT1 PE=1 SV=1	0	57.684	29	11	26	11	1	441	51.1	5.76	0.949136	0.881256	0.987078	0.964567	2028.9	2297.4	2006	2063.3	2958.7	3805.7	2938.3	3729.4
Q9BPX7	79020	C7orf25	UPF0415 protein C7orf25 OS=Homo sapiens OX=9606 GN=C7orf25 PE=1 SV=1	0	16.815	12	4	5	4	1	421	46.4	6.42	0.868522	1.04416	1.05567	1.18799	126	105.6	114.1	112.3	107.7	97.9	114.5	118.1
Q8N3F0	222166	C7orf41	Maturin OS=Homo sapiens OX=9606 GN=MTURN PE=1 SV=2	0.003	5.82	19	2	2	2	1	131	14.9	4.17	1.20729	1.16781	1.19483	1.14961	63.3	15.8	79.6	18.8	95.7	20.6	115	24.1
Q9BRJ6	84310	C7orf50	Uncharacterized protein C7orf50 OS=Homo sapiens OX=9606 GN=C7orf50 PE=1 SV=1	0	43.549	43	7	29	7	1	194	22.1	9.64	1.06718	0.955839	1.04473	1.00394	958.4	1371.2	1065.4	1335.6	992.4	1421.9	1042.5	1449.8
Q9H7E9	65265	C8orf33	UPF0488 protein C8orf33 OS=Homo sapiens OX=9606 GN=C8orf33 PE=1 SV=1	0	30.651	31	6	15	6	1	229	25	9.95	0.956814	0.931305	0.99006	0.936024	535.6	1520.5	534	1443.4	664.4	1818.1	661.8	1729.5
Q8N0T1	401466	C8orf59	Uncharacterized protein C8orf59 OS=Homo sapiens OX=9606 GN=C8orf59 PE=1 SV=4	0	14.396	38	4	6	4	1	100	11.4	10.46	0.895393	0.894995	0.949304	1.01083	917.8	993.3	856.4	906.3	987.4	1274.6	942.7	1309
Q6P1X6	414919	C8orf82	UPF0598 protein C8orf82 OS=Homo sapiens OX=9606 GN=C8orf82 PE=1 SV=2	0	9.385	18	3	4	3	1	216	23.9	9.14	0.929942	0.90579	1.03877	0.980315	663	629.3	642.7	581	451.2	288.3	471.4	287.3
Q5T280	51490	C9orf114	Putative methyltransferase C9orf114 OS=Homo sapiens OX=9606 GN=SPOUT1 PE=1 SV=3	0	28.443	24	8	12	8	1	376	42	7.43	0.912668	0.962709	1.00298	1.00394	732.6	644.6	696.7	632.2	802.7	780.5	810.1	796.1
Q9BUH6	286257	C9orf142	Protein PAXX OS=Homo sapiens OX=9606 GN=PAXX PE=1 SV=2	0	21.713	28	4	9	4	1	204	21.6	5.48	1.02399	1.0265	1.01988	0.990157	311	392.1	331.7	410.2	394.9	418.2	405.3	420.6
Q8N4J0	138199	C9orf41	Carnosine N-methyltransferase OS=Homo sapiens OX=9606 GN=CARNMT1 PE=1 SV=1	0	17.693	9	4	8	4	1	409	47.2	6.32	0.837812	0.793916	0.960239	0.96063	1167.3	431.4	1018.9	348.8	1499.7	568.3	1448.8	554.4
Q5T6V5	84267	C9orf64	Queuosine salvage protein OS=Homo sapiens OX=9606 GN=C9orf64 PE=1 SV=1	0	79.394	47	16	52	16	1	341	39	5.88	0.78119	0.773307	0.980119	1	4099.8	4586.1	3336.8	3613.2	5278.2	5523.9	5202	5611.7
Q9NZ63	51759	C9orf78	Telomere length and silencing protein 1 homolog OS=Homo sapiens OX=9606 GN=C9orf78 PE=1 SV=1	0	72.073	52	13	24	13	1	289	33.7	6.74	0.911708	0.96369	0.984095	0.976378	2444.9	3145.6	2322.5	3087.5	2425.3	3287	2399.9	3259.2
Q96LW7	84270	C9orf89	Caspase recruitment domain-containing protein 19 OS=Homo sapiens OX=9606 GN=CARD19 PE=1 SV=1	0	9.001	14	3	5	3	1	228	25.6	9.2	0.93858	0.967615	0.960239	1.06102	452	182.5	442.2	180	387.2	157.9	374	170.2
P00918	760	CA2	Carbonic anhydrase 2 OS=Homo sapiens OX=9606 GN=CA2 PE=1 SV=2	0	185.273	64	16	132	16	1	260	29.2	7.4	0.955854	0.914622	0.957256	0.940945	3894.7	5441	3878.9	5073.4	19848.9	52098.7	19119.6	49809.5
P35219	767	CA8	Carbonic anhydrase-related protein OS=Homo sapiens OX=9606 GN=CA8 PE=1 SV=3	0	36.733	32	7	15	7	1	290	33	4.86	0.894434	0.943081	0.966203	0.949803	544.3	376.3	507.1	361.8	2027.7	1595	1970.9	1539.5
Q9H8G2	79886	CAAP1	Caspase activity and apoptosis inhibitor 1 OS=Homo sapiens OX=9606 GN=CAAP1 PE=1 SV=2	0	39.782	21	8	13	8	1	361	38.3	4.72	0.948177	0.918548	1.0328	1.02657	1326.6	1309.5	1310.6	1225.9	1386.5	1172.5	1441	1222.8
Q9Y376	51719	CAB39	Calcium-binding protein 39 OS=Homo sapiens OX=9606 GN=CAB39 PE=1 SV=1	0	57.306	39	16	35	16	1	341	39.8	6.89	0.985605	0.988224	0.998012	0.992126	4792.1	4223.9	4923	4254.4	5787.4	5403.3	5809.3	5448.5
Q9Y6J0	23523	CABIN1	Calcineurin-binding protein cabin-1 OS=Homo sapiens OX=9606 GN=CABIN1 PE=1 SV=1	0	25.571	5	8	9	8	1	2220	246.2	6.02	0.983685	1.02061	0.99006	0.947835	430.9	292.3	441.9	303.9	511.5	331.5	509.2	319.3
Q8TDN4	91768	CABLES1	CDK5 and ABL1 enzyme substrate 1 OS=Homo sapiens OX=9606 GN=CABLES1 PE=1 SV=2	0.004	5.027	3	2	2	2	1	633	67.6	9.17	0.767754	0.9421	0.973161	0.999016	281.7	166.2	225.4	159.6	291.2	227.2	285.2	230.6
P54289	781	CACNA2D1	Voltage-dependent calcium channel subunit alpha-2/delta-1 OS=Homo sapiens OX=9606 GN=CACNA2D1 PE=1 SV=3	0.004	5.312	2	2	2	2	1	1103	124.5	5.27	1.02111	1.10206	1.05964	0.911417	86.8	69	92.4	77.5	178.6	159.7	190.4	147.9
Q8WUQ7	58509	CACTIN	Cactin OS=Homo sapiens OX=9606 GN=CACTIN PE=1 SV=3	0	41.275	16	9	15	9	1	758	88.6	9.14	0.827255	0.859666	0.941352	0.969488	1475.5	1271.8	1271.2	1114.4	1805.8	1425.4	1711	1403.4
Q86Y37	143384	CACUL1	CDK2-associated and cullin domain-containing protein 1 OS=Homo sapiens OX=9606 GN=CACUL1 PE=1 SV=1	0	19.659	15	4	9	4	1	369	41	5.19	0.856046	0.976447	0.941352	0.994094	783.8	656.3	699.4	653.2	782.1	739.2	740.5	746.8
Q9HB71	27101	CACYBP	Calcyclin-binding protein OS=Homo sapiens OX=9606 GN=CACYBP PE=1 SV=2	0	198.269	65	18	143	18	1	228	26.2	8.25	0.925144	0.914622	0.972167	0.956693	13861.2	35866.7	13360.1	33430.3	15141.7	40678.5	14813	39557.5
P27708	790	CAD	CAD protein OS=Homo sapiens OX=9606 GN=CAD PE=1 SV=3	0	495.623	42	73	276	70	1	2225	242.8	6.46	0.97025	0.896958	0.969185	0.959646	19057.5	21493.3	19269.5	19649.8	32313.6	38153.3	31505.3	37201.6
Q9BY67	23705	CADM1	Cell adhesion molecule 1 OS=Homo sapiens OX=9606 GN=CADM1 PE=1 SV=2	0	42.652	24	6	19	6	1	442	48.5	5.07	0.964491	0.968597	0.99503	1.02953	802.7	596.1	806.5	588.5	1188	877	1189.4	917.5
Q86UW7	93664	CADPS2	Calcium-dependent secretion activator 2 OS=Homo sapiens OX=9606 GN=CADPS2 PE=1 SV=2	0.001	7.07	2	3	3	3	1	1296	147.6	6.19	0.863724	0.9421	0.910537	1.13484	123.7	30.2	111.4	29	262.5	45.4	240.5	52.3
Q9P1Z2	57658	CALCOCO1	Calcium-binding and coiled-coil domain-containing protein 1 OS=Homo sapiens OX=9606 GN=CALCOCO1 PE=1 SV=2	0	18.825	9	5	8	5	1	691	77.3	4.82	1.10749	0.957802	1.04076	1.04823	103	233.1	118.9	227.5	115.2	240.2	120.5	255.8
Q13137	10241	CALCOCO2	Calcium-binding and coiled-coil domain-containing protein 2 OS=Homo sapiens OX=9606 GN=CALCOCO2 PE=1 SV=1	0	47.75	23	10	20	10	1	446	52.2	5.02	0.917466	0.915604	1.02485	0.978346	1501.6	1387	1435.6	1293.8	1596.1	1450.3	1646.3	1442.1
Q05682	800	CALD1	Caldesmon OS=Homo sapiens OX=9606 GN=CALD1 PE=1 SV=3	0	154.558	35	26	64	26	1	793	93.2	5.66	1.04319	1.04514	1.00497	0.976378	7307.4	7425.2	7941.8	7911.2	5901.7	5793.9	5964.5	5746.3
P0DP25	808	CALM3	Calmodulin-3 OS=Homo sapiens OX=9606 GN=CALM3 PE=1 SV=1	0	144.846	55	11	210	11	1	149	16.8	4.22	0.914587	1.03435	0.971173	0.92815	16940.4	31617.2	16151.6	33335.8	13633.8	26942.8	13317.1	25403.1
P27797	811	CALR	Calreticulin OS=Homo sapiens OX=9606 GN=CALR PE=1 SV=1	0	247.942	57	23	235	23	1	417	48.1	4.44	1.09501	1.19235	0.987078	0.994094	16645.3	48987.3	18997	59532.1	12582.9	35998.2	12498.3	36369.3
O43852	813	CALU	Calumenin OS=Homo sapiens OX=9606 GN=CALU PE=1 SV=2	0	209.674	63	23	132	23	1	315	37.1	4.64	1.17946	1.30324	1.04871	1.07677	10098.5	21339.4	12413.3	28330.4	6499.6	13927.3	6855.3	15234.2
Q14012	8536	CAMK1	Calcium/calmodulin-dependent protein kinase type 1 OS=Homo sapiens OX=9606 GN=CAMK1 PE=1 SV=1	0	26.731	23	8	12	4	1	370	41.3	5.29	0.837812	0.961727	1.00596	1.02067	255.3	227	222.9	222.6	522.1	350.8	528.2	363.7
Q8IU85	57118	CAMK1D	Calcium/calmodulin-dependent protein kinase type 1D OS=Homo sapiens OX=9606 GN=CAMK1D PE=1 SV=1	0	36.569	34	9	15	5	1	385	42.9	7.21	0.954894	0.941119	1.03777	1.0561	1409.1	779.6	1401.5	747.4	1357.5	581.2	1417.2	623.9
Q13557	817	CAMK2D	Calcium/calmodulin-dependent protein kinase type II subunit delta OS=Homo sapiens OX=9606 GN=CAMK2D PE=1 SV=3	0	82.064	40	17	38	12	1	499	56.3	7.25	0.948177	0.935231	1.00298	0.988189	2191.2	4609.3	2163.8	4392	3299.1	5869.7	3329.3	5892.8
Q13555	818	CAMK2G	Calcium/calmodulin-dependent protein kinase type II subunit gamma OS=Homo sapiens OX=9606 GN=CAMK2G PE=1 SV=3	0	59.279	25	12	30	7	1	558	62.6	7.83	1.04511	1.24338	1.03976	1	1991.7	933.3	2168.6	1182.1	1314.1	737.2	1375.2	748.8
Q16566	814	CAMK4	Calcium/calmodulin-dependent protein kinase type IV OS=Homo sapiens OX=9606 GN=CAMK4 PE=1 SV=1	0.001	7.981	10	3	4	3	1	473	51.9	5.82	0.922265	1.03827	0.981113	0.936024	128.4	35.7	123.4	37.8	283.2	66.6	279.5	63.4
Q8N5S9	84254	CAMKK1	Calcium/calmodulin-dependent protein kinase kinase 1 OS=Homo sapiens OX=9606 GN=CAMKK1 PE=1 SV=2	0	29.464	22	8	12	8	1	505	55.7	5.78	1.02015	0.92738	1.00199	0.956693	391.3	650.9	416	615	305.8	600.6	308.3	584
Q96RR4	10645	CAMKK2	Calcium/calmodulin-dependent protein kinase kinase 2 OS=Homo sapiens OX=9606 GN=CAMKK2 PE=1 SV=2	0	18.145	12	5	6	5	1	588	64.7	6.68	0.939539	1.00883	1.00199	1.00984	668.1	554.3	654.2	569.7	941.7	787.9	949	808.8
Q7Z624	79823	CAMKMT	Calmodulin-lysine N-methyltransferase OS=Homo sapiens OX=9606 GN=CAMKMT PE=1 SV=2	0	14.837	15	4	6	4	1	323	36.1	6.83	0.922265	0.952895	0.969185	1.05217	308.1	364.2	295.9	353.6	418	520.3	407.8	556.2
Q5T5Y3	157922	CAMSAP1	Calmodulin-regulated spectrin-associated protein 1 OS=Homo sapiens OX=9606 GN=CAMSAP1 PE=1 SV=2	0	43.058	13	16	19	16	1	1602	177.9	6.73	0.825336	0.926398	1.05765	1.00591	661.3	776.1	568.4	732.6	686.6	840.7	730.4	859
Q08AD1	23271	CAMSAP2	Calmodulin-regulated spectrin-associated protein 2 OS=Homo sapiens OX=9606 GN=CAMSAP2 PE=1 SV=3	0	73.213	16	19	24	19	1	1489	168	6.8	0.942418	1.15113	1.01491	1.04429	4082.9	1958.5	4010.6	2297.6	3102.5	1530.3	3166.7	1623.7
Q9P1Y5	57662	CAMSAP3	Calmodulin-regulated spectrin-associated protein 3 OS=Homo sapiens OX=9606 GN=CAMSAP3 PE=1 SV=2	0.004	5.088	3	3	4	3	1	1249	134.7	8.35	0.984645	1.33857	0.993042	0.883858	1158.5	36.3	1188.4	49.5	1547.4	70.6	1545.4	63.4
Q86VP6	55832	CAND1	Cullin-associated NEDD8-dissociated protein 1 OS=Homo sapiens OX=9606 GN=CAND1 PE=1 SV=2	0	346.803	42	49	272	45	1	1230	136.3	5.78	1.02399	1.03337	0.996024	0.979331	22165	41968.6	23653.7	44182.7	25167.8	49755.2	25211.5	49487.9
O75155	23066	CAND2	Cullin-associated NEDD8-dissociated protein 2 OS=Homo sapiens OX=9606 GN=CAND2 PE=1 SV=3	0	48.515	12	14	25	10	1	1236	135.2	5.68	0.8762	0.993131	0.976143	0.975394	482	1015.5	440	1027.5	1050.9	1633.4	1032.4	1618.4
Q8WVQ1	124583	CANT1	Soluble calcium-activated nucleotidase 1 OS=Homo sapiens OX=9606 GN=CANT1 PE=1 SV=1	0	33.329	21	9	23	9	1	401	44.8	6.09	0.84357	0.917566	1.04076	1.00886	1606.6	1657.5	1412.2	1550.5	1128.4	1474.2	1181.5	1511.4
P27824	821	CANX	Calnexin OS=Homo sapiens OX=9606 GN=CANX PE=1 SV=2	0	198.71	43	31	152	31	1	592	67.5	4.6	0.857965	0.890088	0.921471	0.879921	14500.1	31311.8	12959.4	28385.8	20887.6	49217.4	19352.5	44015
Q01518	10487	CAP1	Adenylyl cyclase-associated protein 1 OS=Homo sapiens OX=9606 GN=CAP1 PE=1 SV=5	0	262.667	57	28	185	27	1	475	51.9	8.06	1.01727	1.0422	1.00795	1.01575	16779.6	36045.7	17793.4	38275.9	11836	25090.4	11999	25897.8
P40123	10486	CAP2	Adenylyl cyclase-associated protein 2 OS=Homo sapiens OX=9606 GN=CAP2 PE=1 SV=1	0	52.482	34	11	21	10	1	477	52.8	6.37	0.987524	0.998037	1.08151	1.08268	1719.8	1058.3	1770.4	1075.8	983.8	715.1	1070.4	786.5
P40121	822	CAPG	Macrophage-capping protein OS=Homo sapiens OX=9606 GN=CAPG PE=1 SV=2	0	127.88	48	15	79	15	1	348	38.5	6.19	1.26775	1.21492	1.13618	1.20965	6616.8	22556.1	8740.8	27921.1	1647.9	3420.2	1883.8	4204.4
P07384	823	CAPN1	Calpain-1 catalytic subunit OS=Homo sapiens OX=9606 GN=CAPN1 PE=1 SV=1	0	122.47	38	25	68	25	1	714	81.8	5.67	0.979846	1.05397	1.00398	1.02854	4619.6	5634.1	4714.8	6049.8	4264.3	5025.6	4307.7	5250.9
O75808	6650	CAPN15	Calpain-15 OS=Homo sapiens OX=9606 GN=CAPN15 PE=1 SV=1	0	20.068	8	7	8	7	1	1086	117.2	6.71	0.954894	1.06084	1.04473	1.03346	304.3	247.2	302.8	267.1	284.7	236.7	299.4	248.4
P17655	824	CAPN2	Calpain-2 catalytic subunit OS=Homo sapiens OX=9606 GN=CAPN2 PE=1 SV=6	0	165.526	47	29	106	29	1	700	79.9	4.98	0.963532	1.01079	1.02187	1.02559	9070.6	13994.2	9104	14407.9	4941.8	6992.4	5081.5	7287.1
Q9Y6W3	23473	CAPN7	Calpain-7 OS=Homo sapiens OX=9606 GN=CAPN7 PE=1 SV=1	0	27.634	11	8	14	8	1	813	92.6	7.65	0.976008	1.01668	1.00298	0.990157	1828	495.8	1859.5	513.7	1992.8	478.2	2009.9	481
P04632	826	CAPNS1	Calpain small subunit 1 OS=Homo sapiens OX=9606 GN=CAPNS1 PE=1 SV=1	0	98.092	66	9	28	9	1	268	28.3	5.2	1.04798	1.02552	1.05467	1.01181	5318	3934.7	5807.5	4112.4	2828.5	2100.8	3001.5	2160.7
Q14444	4076	CAPRIN1	Caprin-1 OS=Homo sapiens OX=9606 GN=CAPRIN1 PE=1 SV=2	0	140.361	31	20	115	20	1	709	78.3	5.25	0.928983	1.01472	0.947316	0.927165	13360.1	30391.8	12929	31421	11504.6	27533.1	10963.2	25930.7
P52907	829	CAPZA1	F-actin-capping protein subunit alpha-1 OS=Homo sapiens OX=9606 GN=CAPZA1 PE=1 SV=3	0	148.554	66	12	93	10	1	286	32.9	5.69	0.93666	0.974485	1	1.00098	5879.8	6989.7	5735.8	6943.2	5560.4	6940.9	5593.1	7056.7
P47755	830	CAPZA2	F-actin-capping protein subunit alpha-2 OS=Homo sapiens OX=9606 GN=CAPZA2 PE=1 SV=3	0	115.535	70	13	52	11	1	286	32.9	5.85	0.973129	0.898921	1.01988	0.98622	1460.6	4854.6	1481.6	4444.5	1573.8	5052.5	1614.9	5063.2
P47756	832	CAPZB	F-actin-capping protein subunit beta OS=Homo sapiens OX=9606 GN=CAPZB PE=1 SV=4	0	108.945	49	14	99	14	1	277	31.3	5.59	0.867562	0.879293	0.989066	0.983268	9221.7	17734.1	8332.8	15884.2	9470.2	18391.6	9424.7	18377.7
Q9BXL6	79092	CARD14	Caspase recruitment domain-containing protein 14 OS=Homo sapiens OX=9606 GN=CARD14 PE=1 SV=2	0.003	5.679	3	3	3	3	1	1004	113.2	5.92	1.0595	1.03533	1.07157	1.19291	113.9	50.6	125.7	53.4	47.8	27.1	51.6	32.9
Q9Y2V2	23589	CARHSP1	Calcium-regulated heat-stable protein 1 OS=Homo sapiens OX=9606 GN=CARHSP1 PE=1 SV=2	0	24.566	28	5	24	5	1	147	15.9	8.21	0.869482	1.22571	0.998012	1.09055	4478.4	4902.4	4059.2	6125.2	2611.8	2636.1	2621	2919.7
Q86X55	10498	CARM1	Histone-arginine methyltransferase CARM1 OS=Homo sapiens OX=9606 GN=CARM1 PE=1 SV=3	0	80.603	23	13	34	13	1	608	65.8	6.73	0.939539	0.979392	0.99503	0.977362	5468.2	7365.1	5353.7	7347.6	7765.1	10322.2	7771.1	10252.8
P49589	833	CARS	Cysteine--tRNA ligase, cytoplasmic OS=Homo sapiens OX=9606 GN=CARS PE=1 SV=3	0	174.319	48	32	104	32	1	748	85.4	6.76	0.880998	0.952895	1.00298	1.0187	7363.3	9443.2	6760	9165.7	7874.8	10351.4	7948.1	10715.6
Q9HA77	79587	CARS2	Probable cysteine--tRNA ligase, mitochondrial OS=Homo sapiens OX=9606 GN=CARS2 PE=1 SV=1	0	46.118	17	10	19	10	1	564	62.2	8.34	1.05182	1.02257	1.0159	1.00886	1528.9	2019.2	1675.2	2104.1	1156.6	1399.2	1182	1434.7
O15234	22794	CASC3	Protein CASC3 OS=Homo sapiens OX=9606 GN=CASC3 PE=1 SV=2	0	48.51	15	9	20	9	1	703	76.2	6.48	0.979846	1.02159	0.961233	1.00492	877.2	968.6	895.5	1008.5	1342.5	1422.9	1297.8	1453.3
Q6P4E1	113201	CASC4	Protein CASC4 OS=Homo sapiens OX=9606 GN=CASC4 PE=1 SV=1	0	23.022	13	7	8	7	1	433	48.8	5.82	0.911708	0.965653	1.00994	1.06988	442.9	597.3	420.9	587.9	343.7	419.1	349	455.4
Q8NG31	57082	CASC5	Kinetochore scaffold 1 OS=Homo sapiens OX=9606 GN=KNL1 PE=1 SV=3	0	40.39	6	13	15	13	1	2342	265.2	5.47	0.947217	0.859666	0.99503	0.955709	1788.2	584.6	1765.1	512.1	1944.6	714.9	1946.5	693.9
O14936	8573	CASK	Peripheral plasma membrane protein CASK OS=Homo sapiens OX=9606 GN=CASK PE=1 SV=3	0	37.778	13	11	17	11	1	926	105.1	6.43	0.960653	0.908734	0.972167	0.949803	1516.3	593	1517.4	548.9	2321.2	1091.3	2269.3	1053.5
Q8WXE0	57513	CASKIN2	Caskin-2 OS=Homo sapiens OX=9606 GN=CASKIN2 PE=1 SV=2	0	15.226	6	5	11	4	1	1202	126.7	7.09	0.787908	1.03042	1	0.932087	619.9	1849.8	508.8	1942.1	454.2	2434.2	456.8	2306.1
P29466	834	CASP1	Caspase-1 OS=Homo sapiens OX=9606 GN=CASP1 PE=1 SV=1	0	26.325	15	5	11	4	1	404	45.1	5.91	0.873321	0.909715	1.07654	1.09941	1996.9	1116.8	1817	1035.4	495.3	457.4	536.5	510.7
P42575	835	CASP2	Caspase-2 OS=Homo sapiens OX=9606 GN=CASP2 PE=1 SV=2	0	41.604	24	8	15	8	1	452	50.7	6.81	0.788868	0.707556	1.00795	0.959646	1770.5	1013.1	1454.9	730.4	2180.4	1083.8	2211.7	1057
P42574	836	CASP3	Caspase-3 OS=Homo sapiens OX=9606 GN=CASP3 PE=1 SV=2	0	28.467	23	5	14	5	1	277	31.6	6.54	0.927063	0.8842	0.979125	1.00394	1393.9	942.7	1346.1	849.2	1704.1	1110.1	1679.3	1132.8
P49662	837	CASP4	Caspase-4 OS=Homo sapiens OX=9606 GN=CASP4 PE=1 SV=1	0	15.602	15	5	7	4	1	377	43.2	6	0.966411	1.30716	1.00596	1.13583	331.6	557.8	333.9	742.7	201.8	414.7	204.1	478.7
P55212	839	CASP6	Caspase-6 OS=Homo sapiens OX=9606 GN=CASP6 PE=1 SV=2	0	20.922	19	5	5	5	1	293	33.3	6.93	0.959693	0.919529	0.994036	1.01181	496.8	472.6	496.8	442.9	646.2	705.1	646	724.6
P55210	840	CASP7	Caspase-7 OS=Homo sapiens OX=9606 GN=CASP7 PE=1 SV=1	0	28.362	25	7	13	7	1	303	34.3	6.07	0.806142	0.867517	0.985089	1.01772	1632.2	910.4	1370.7	804.4	1431.9	604.7	1418.7	625.4
Q14790	841	CASP8	Caspase-8 OS=Homo sapiens OX=9606 GN=CASP8 PE=1 SV=1	0	39.664	26	9	16	9	1	479	55.4	5.1	0.965451	1.06575	1.0338	1.13386	2786.8	972.4	2804.8	1056.5	1721.1	569.7	1789.3	656.2
P20810	831	CAST	Calpastatin OS=Homo sapiens OX=9606 GN=CAST PE=1 SV=4	0	227.923	56	31	131	31	1	708	76.5	5.07	1.05278	0.928361	1.04374	1.03937	11723	16558.4	12863.2	15664.7	5558	7763.9	5835.3	8202.2
P04040	847	CAT	Catalase OS=Homo sapiens OX=9606 GN=CAT PE=1 SV=3	0	138.499	44	22	66	22	1	527	59.7	7.39	1.06142	1.11286	0.993042	0.996063	6489.1	11343.2	7176.5	12868.3	5420.9	9274.9	5417.3	9386.2
Q03135	857	CAV1	Caveolin-1 OS=Homo sapiens OX=9606 GN=CAV1 PE=1 SV=4	0	23.895	33	5	13	5	1	178	20.5	6.02	1.03455	0.998037	1.12525	1.1998	732.6	3770.8	789.5	3836.7	161.1	594.1	182.4	724.6
Q13951	865	CBFB	Core-binding factor subunit beta OS=Homo sapiens OX=9606 GN=CBFB PE=1 SV=2	0	45.946	46	9	22	9	1	182	21.5	6.6	0.857006	0.844946	1.02982	0.988189	1120	3786.9	1000.6	3259	1288	4437.8	1334.6	4454.2
P22681	867	CBL	E3 ubiquitin-protein ligase CBL OS=Homo sapiens OX=9606 GN=CBL PE=1 SV=2	0	48.462	20	13	24	11	1	906	99.6	6.54	0.913628	0.895976	0.965209	0.974409	1751.2	1005.5	1666.6	918.4	2230.6	1411.8	2165.9	1398
Q13191	868	CBLB	E3 ubiquitin-protein ligase CBL-B OS=Homo sapiens OX=9606 GN=CBLB PE=1 SV=2	0	20.707	8	7	11	5	1	982	109.4	7.88	0.832054	0.831207	1.01392	0.936024	208.6	231.6	180.9	196.2	189.5	289.4	193.2	275.3
Q75N03	79872	CBLL1	E3 ubiquitin-protein ligase Hakai OS=Homo sapiens OX=9606 GN=CBLL1 PE=1 SV=1	0	18.265	20	7	7	7	1	491	54.5	8.29	0.994242	0.979392	0.979125	1.02067	517.4	311.2	536.1	310.7	570.5	368.7	561.8	382.5
P16152	873	CBR1	Carbonyl reductase [NADPH] 1 OS=Homo sapiens OX=9606 GN=CBR1 PE=1 SV=3	0	157.992	71	17	101	14	1	277	30.4	8.32	0.884837	0.85476	0.988072	0.985236	8710.1	13977.3	8027.2	12178.6	8792.5	14209.3	8736.2	14226.6
O75828	874	CBR3	Carbonyl reductase [NADPH] 3 OS=Homo sapiens OX=9606 GN=CBR3 PE=1 SV=3	0	48.823	34	7	20	4	1	277	30.8	6.18	0.903071	0.8263	1.03777	1.09843	870.6	488	819.6	410.8	545.4	303.8	569.3	339.1
Q8N4T8	84869	CBR4	Carbonyl reductase family member 4 OS=Homo sapiens OX=9606 GN=CBR4 PE=1 SV=3	0	25.885	45	7	7	7	1	237	25.3	9.33	1.03839	0.980373	0.99503	1.00984	906.5	464.7	980.8	464.1	843.5	472.5	844.2	484.9
P0DN79	875	CBS	Cystathionine beta-synthase-like protein OS=Homo sapiens OX=9606 GN=CBSL PE=1 SV=1	0	130.737	48	23	59	23	1	551	60.5	6.65	0.984645	1.01766	0.955268	0.949803	5544.2	7226.4	5688.9	7495.8	9069.3	13085.8	8711.9	12633.9
Q8IUF1	150472	CBWD2	COBW domain-containing protein 2 OS=Homo sapiens OX=9606 GN=CBWD2 PE=2 SV=1	0	48.037	29	10	18	10	1	395	44	4.89	0.977927	0.924436	0.981113	0.95374	1386.1	1318.2	1411.8	1241.9	2266.3	2042.1	2237.8	1979.7
P83916	10951	CBX1	Chromobox protein homolog 1 OS=Homo sapiens OX=9606 GN=CBX1 PE=1 SV=1	0	86.598	38	6	102	5	1	185	21.4	4.93	0.991363	1.05496	1.02982	1.02559	529.4	1321.4	547.1	1420.6	1024.7	2739.9	1061.3	2855.4
Q14781	84733	CBX2	Chromobox protein homolog 2 OS=Homo sapiens OX=9606 GN=CBX2 PE=1 SV=2	0	36.088	15	7	18	7	1	532	56	10.01	0.893474	1.07949	0.93837	0.95374	1216	1199.1	1131.9	1318.9	1908.3	1941.8	1801.7	1880.9
Q13185	11335	CBX3	Chromobox protein homolog 3 OS=Homo sapiens OX=9606 GN=CBX3 PE=1 SV=4	0	111.842	49	10	153	8	1	183	20.8	5.33	0.873321	0.853778	0.996024	0.98622	10733.5	21680.8	9772.1	18871.3	12231.8	24408.4	12254.5	24459.2
O00257	8535	CBX4	E3 SUMO-protein ligase CBX4 OS=Homo sapiens OX=9606 GN=CBX4 PE=1 SV=3	0	32.628	15	9	12	9	1	560	61.3	9.36	1.04607	0.940137	1.00398	0.979331	642.4	427.5	700	409.3	706.8	395.2	714.1	393.3
P45973	23468	CBX5	Chromobox protein homolog 5 OS=Homo sapiens OX=9606 GN=CBX5 PE=1 SV=1	0	108.568	47	10	79	9	1	191	22.2	5.86	0.945298	0.940137	1.02386	1.0187	7143.2	13082.4	7035.6	12530.5	5294.3	10423.6	5455.3	10785.9
Q9HC52	57332	CBX8	Chromobox protein homolog 8 OS=Homo sapiens OX=9606 GN=CBX8 PE=1 SV=3	0	51.041	36	11	22	11	1	389	43.4	9.91	0.884837	0.896958	0.981113	0.999016	2053.3	2468.7	1893.7	2257.3	1624.8	1951	1604.2	1980.4
Q6P1N0	54862	CC2D1A	Coiled-coil and C2 domain-containing protein 1A OS=Homo sapiens OX=9606 GN=CC2D1A PE=1 SV=1	0	90.095	25	20	40	19	1	951	104	8.09	0.912668	0.932287	0.984095	1.01575	3069.6	2863	2920.6	2718.8	2597.4	2473.1	2571.7	2551.5
Q5T0F9	200014	CC2D1B	Coiled-coil and C2 domain-containing protein 1B OS=Homo sapiens OX=9606 GN=CC2D1B PE=1 SV=1	0	68.417	24	15	27	15	1	858	94.2	5.26	0.963532	1.03533	1.00099	1.03051	2045.2	1023.8	2052.7	1080.3	2260.7	1098.5	2276.5	1150.2
Q8IX12	55749	CCAR1	Cell division cycle and apoptosis regulator protein 1 OS=Homo sapiens OX=9606 GN=CCAR1 PE=1 SV=2	0	159.242	27	29	74	29	1	1150	132.7	5.76	0.974088	1.02453	1.0159	1.00787	7236.7	9708	7346.8	10131	7217.8	10055.2	7379	10291.6
Q16773	883	CCBL1	Kynurenine--oxoglutarate transaminase 1 OS=Homo sapiens OX=9606 GN=KYAT1 PE=1 SV=1	0	13.891	9	4	8	3	1	422	47.8	6.47	0.929942	1.01178	1.05169	1.00787	165.8	98.5	160.7	101.6	152.6	104.6	161.5	107.1
Q6YP21	56267	CCBL2	Kynurenine--oxoglutarate transaminase 3 OS=Homo sapiens OX=9606 GN=KYAT3 PE=1 SV=1	0	96.625	39	18	54	17	1	454	51.4	8.19	0.954894	0.952895	0.996024	0.990157	3625.4	5857.9	3606.7	5685.6	3906.9	6853.7	3913.5	6892
Q96ES7	112869	CCDC101	SAGA-associated factor 29 OS=Homo sapiens OX=9606 GN=SGF29 PE=1 SV=1	0	11.458	11	3	6	3	1	293	33.2	8.1	0.892514	0.907753	1.0825	0.99311	922.3	676.5	857.6	625.6	941.8	1061.7	1025.1	1070.9
Q96A19	92922	CCDC102A	Coiled-coil domain-containing protein 102A OS=Homo sapiens OX=9606 GN=CCDC102A PE=1 SV=2	0	9.262	7	4	5	4	1	550	62.6	5.58	1.11708	0.922473	0.997018	1.21161	117.1	45.3	136.3	42.6	146.9	54.8	147.3	67.5
Q96G28	112942	CCDC104	Cilia- and flagella-associated protein 36 OS=Homo sapiens OX=9606 GN=CFAP36 PE=1 SV=2	0	10.18	16	4	5	4	1	342	39.4	4.97	0.87428	0.875368	0.994036	1.08169	411.1	280.1	374.6	250	557.4	293.3	557.2	322.3
Q8IWD4	150275	CCDC117	Coiled-coil domain-containing protein 117 OS=Homo sapiens OX=9606 GN=CCDC117 PE=1 SV=1	0.001	8.868	11	3	5	3	1	279	30.5	5.07	0.856046	0.889107	1.03181	0.982283	196	186.6	174.8	169	370.4	337.1	384.3	336.3
Q8WUD4	151903	CCDC12	Coiled-coil domain-containing protein 12 OS=Homo sapiens OX=9606 GN=CCDC12 PE=1 SV=1	0	56.185	42	8	16	8	1	166	19.2	7.34	0.96833	0.885182	1.02684	0.959646	1122.4	1045.4	1132.1	943.1	1866.2	1457.7	1927.4	1420.6
Q96CT7	115098	CCDC124	Coiled-coil domain-containing protein 124 OS=Homo sapiens OX=9606 GN=CCDC124 PE=1 SV=1	0	111.502	57	18	64	18	1	223	25.8	9.54	0.96737	0.939156	1.02087	0.958661	2293.5	6920.5	2312	6620.4	3962.4	12231	4068.2	11907.9
Q96BQ5	133957	CCDC127	Coiled-coil domain-containing protein 127 OS=Homo sapiens OX=9606 GN=CCDC127 PE=1 SV=1	0.001	8.82	7	2	4	2	1	260	30.8	9.2	0.893474	1.0422	1.08151	0.991142	225.1	238.5	209.5	253.3	161.9	193.4	176.1	194.6
Q96JG6	55610	CCDC132	Syndetin OS=Homo sapiens OX=9606 GN=VPS50 PE=1 SV=3	0	44.324	13	12	19	12	1	964	111.1	6.2	0.944338	0.955839	1.01392	0.978346	1336.6	875.9	1314.6	853.3	1059.8	858.5	1080.5	853.3
Q9H6E4	79879	CCDC134	Coiled-coil domain-containing protein 134 OS=Homo sapiens OX=9606 GN=CCDC134 PE=1 SV=1	0	29.216	28	7	13	7	1	229	26.5	8.85	0.991363	0.895976	1.01491	0.948819	1643.2	978.5	1696.7	893.1	2152.3	1439.5	2196.9	1388.3
Q6PK04	339230	CCDC137	Coiled-coil domain-containing protein 137 OS=Homo sapiens OX=9606 GN=CCDC137 PE=1 SV=1	0	36.392	35	10	19	10	1	289	33.2	10.93	0.924184	0.990186	0.976143	1.00295	2189.9	1822.2	2107.8	1839.4	1835.4	1571.7	1801.6	1601.7
Q5T9S5	343099	CCDC18	Coiled-coil domain-containing protein 18 OS=Homo sapiens OX=9606 GN=CCDC18 PE=1 SV=1	0	10.791	3	4	5	4	1	1454	168.9	5.66	0.886756	0.922473	1.04374	0.959646	311.2	596.7	287.7	561	266.9	564.8	280.4	550.6
O60826	28952	CCDC22	Coiled-coil domain-containing protein 22 OS=Homo sapiens OX=9606 GN=CCDC22 PE=1 SV=1	0	87.369	37	17	41	17	1	627	70.7	6.74	0.962572	0.947007	1.01392	1.02264	3066.7	1454.4	3075	1403.8	3540.4	1671.8	3610.7	1736.2
Q86WR0	55246	CCDC25	Coiled-coil domain-containing protein 25 OS=Homo sapiens OX=9606 GN=CCDC25 PE=1 SV=2	0	51.512	45	12	26	12	1	208	24.5	6.8	1.00864	0.947988	1.01093	0.962598	1906.6	1935.3	2003.3	1870	2318.4	2388.2	2357.6	2336.8
Q96MW1	124808	CCDC43	Coiled-coil domain-containing protein 43 OS=Homo sapiens OX=9606 GN=CCDC43 PE=1 SV=2	0	37.398	23	6	22	6	1	224	25.2	4.92	0.93858	0.926398	0.94831	0.954724	926.9	1430.8	906.8	1350.6	1184.4	1982.1	1129.8	1922.9
Q96A33	57003	CCDC47	Coiled-coil domain-containing protein 47 OS=Homo sapiens OX=9606 GN=CCDC47 PE=1 SV=1	0	99.206	39	18	46	18	1	483	55.8	4.87	0.944338	0.959764	0.954274	0.945866	4429.2	4766.2	4360.1	4663.3	5106.7	5983.5	4904.6	5749.8
Q8IVM0	152137	CCDC50	Coiled-coil domain-containing protein 50 OS=Homo sapiens OX=9606 GN=CCDC50 PE=1 SV=1	0	48.107	31	9	17	9	1	306	35.8	6.65	0.918426	1.05496	0.99006	1.07185	779.8	839.1	746	901.8	703.8	606.9	700.7	660.8
Q96ER9	79714	CCDC51	Coiled-coil domain-containing protein 51 OS=Homo sapiens OX=9606 GN=CCDC51 PE=1 SV=2	0	81.098	35	12	35	12	1	411	45.8	8.19	1.03455	1.11286	1.01093	1.06791	1318.5	1983.4	1420.9	2249.6	1584.4	2417	1611.2	2623.6
Q9Y3C0	51019	CCDC53	WASH complex subunit 3 OS=Homo sapiens OX=9606 GN=WASHC3 PE=1 SV=1	0	11.58	15	3	4	3	1	194	21.2	4.46	0.978887	0.976447	1.04175	0.951772	834.8	1130.4	851.8	1124.9	868.2	1208.7	909.9	1168.8
Q4VC31	131076	CCDC58	Coiled-coil domain-containing protein 58 OS=Homo sapiens OX=9606 GN=CCDC58 PE=1 SV=1	0	38.749	44	6	22	6	1	144	16.6	7.81	0.870441	0.908734	0.963221	0.947835	3017.2	4153	2735.9	3847	3437	4997.5	3330.1	4812
Q9P031	29080	CCDC59	Thyroid transcription factor 1-associated protein 26 OS=Homo sapiens OX=9606 GN=CCDC59 PE=1 SV=2	0	10.32	8	2	4	2	1	241	28.7	9.88	0.946257	1.0265	0.981113	0.965551	862.1	230	850.2	240.6	928.5	201.1	916.4	197.3
Q16204	8030	CCDC6	Coiled-coil domain-containing protein 6 OS=Homo sapiens OX=9606 GN=CCDC6 PE=1 SV=2	0	89.893	32	13	54	13	1	474	53.3	7.34	0.96737	1.0265	1.02584	0.992126	5163.2	4801.3	5205.1	5023.2	3973.1	4061.4	4099.3	4092.9
Q9BR77	84318	CCDC77	Coiled-coil domain-containing protein 77 OS=Homo sapiens OX=9606 GN=CCDC77 PE=1 SV=1	0.003	6.24	4	2	3	2	1	488	57.5	8.72	0.859885	0.983317	1.01292	1.07283	16.7	217.1	15	217.5	10.8	183.8	11	200.4
A6NKD9	317762	CCDC85C	Coiled-coil domain-containing protein 85C OS=Homo sapiens OX=9606 GN=CCDC85C PE=1 SV=1	0	30.214	24	8	12	8	1	419	45.2	6.96	0.915547	0.952895	0.941352	0.92815	457	559.2	436	543.1	618	1076	585.5	1014.2
Q9H6F5	79080	CCDC86	Coiled-coil domain-containing protein 86 OS=Homo sapiens OX=9606 GN=CCDC86 PE=1 SV=1	0	58.448	38	10	35	10	1	360	40.2	10.33	0.972169	0.991168	0.979125	0.964567	4660.6	5984.8	4722.9	6044.7	4714.5	6152.2	4645.9	6026.6
Q3V6T2	55704	CCDC88A	Girdin OS=Homo sapiens OX=9606 GN=CCDC88A PE=1 SV=2	0	89.183	15	26	33	25	1	1871	215.9	6.21	1.0048	0.92051	0.967197	0.980315	2018.1	2541.5	2112.9	2383.9	1970.6	2503.9	1916.6	2493.1
Q9P219	440193	CCDC88C	Protein Daple OS=Homo sapiens OX=9606 GN=CCDC88C PE=1 SV=3	0	17.438	2	4	5	4	1	2028	228.1	6.23	0.915547	0.902846	1.03181	1.0561	46	181.6	43.9	167.1	46.4	195	48.2	209.3
Q9Y3X0	26093	CCDC9	Coiled-coil domain-containing protein 9 OS=Homo sapiens OX=9606 GN=CCDC9 PE=1 SV=1	0	27.121	16	7	14	7	1	531	59.7	5.4	1.20633	1.01668	1.06362	0.939961	612.8	1051.8	770	1089.7	611.6	1098.4	654.1	1049.2
Q96AQ8	63933	CCDC90A	Mitochondrial calcium uniporter regulator 1 OS=Homo sapiens OX=9606 GN=MCUR1 PE=1 SV=1	0	22.644	14	8	10	8	1	359	39.7	9.63	0.847409	0.85476	0.95825	0.980315	665.4	2070.4	587.8	1802.8	683.6	2197.1	658.9	2187.7
Q9GZT6	60492	CCDC90B	Coiled-coil domain-containing protein 90B, mitochondrial OS=Homo sapiens OX=9606 GN=CCDC90B PE=1 SV=2	0	19.642	26	5	8	5	1	254	29.5	7.55	0.928983	0.972522	0.964215	0.980315	379.4	155	367.2	153.6	351.5	139.1	340.9	138.6
Q7Z6B0	55297	CCDC91	Coiled-coil domain-containing protein 91 OS=Homo sapiens OX=9606 GN=CCDC91 PE=1 SV=2	0	10.671	11	5	7	5	1	441	49.9	5.07	0.738004	0.969578	0.979125	1.02756	1127.8	666.6	867	658.3	950.5	632.6	936	660.5
Q567U6	54520	CCDC93	Coiled-coil domain-containing protein 93 OS=Homo sapiens OX=9606 GN=CCDC93 PE=1 SV=2	0	77.293	26	15	29	15	1	631	73.2	8.15	0.893474	0.990186	0.989066	0.943898	1277.7	2804.8	1189.1	2831	1200.5	3151.5	1194.9	3022.3
Q9BW85	55702	CCDC94	Coiled-coil domain-containing protein 94 OS=Homo sapiens OX=9606 GN=CCDC94 PE=1 SV=1	0	35.732	41	10	19	9	1	323	37.1	5.92	0.924184	1.04122	1.00895	0.937992	1270.9	887.2	1223.4	941.7	1408.9	1183.8	1429.8	1128
Q96F63	90324	CCDC97	Coiled-coil domain-containing protein 97 OS=Homo sapiens OX=9606 GN=CCDC97 PE=1 SV=1	0	27.843	29	6	9	6	1	343	38.9	4.59	0.916507	1.43768	1.0169	1.13976	710.5	537.3	678.3	787.3	928.4	1008.1	949.4	1167.8
Q9BSQ5	83605	CCM2	Cerebral cavernous malformations 2 protein OS=Homo sapiens OX=9606 GN=CCM2 PE=1 SV=1	0	9.044	9	3	3	3	1	444	48.8	5.54	0.913628	0.967615	0.976143	0.98622	274.6	113.8	261.3	112.2	273.7	118.3	268.8	118.5
P20248	890	CCNA2	Cyclin-A2 OS=Homo sapiens OX=9606 GN=CCNA2 PE=1 SV=2	0	18.39	20	6	11	6	1	432	48.5	6.54	1.24568	1.1423	1.11034	1.14862	544.8	432.2	707	503	767.4	635	857.4	741
P14635	891	CCNB1	G2/mitotic-specific cyclin-B1 OS=Homo sapiens OX=9606 GN=CCNB1 PE=1 SV=1	0	45.129	17	7	19	7	1	433	48.3	7.47	0.952975	0.934249	0.974155	0.995079	1888.9	1931.1	1875.3	1838.6	2281.7	2475.3	2236.7	2502.7
O95067	9133	CCNB2	G2/mitotic-specific cyclin-B2 OS=Homo sapiens OX=9606 GN=CCNB2 PE=1 SV=1	0	17.668	12	4	8	4	1	398	45.3	8.9	0.896353	1.00294	1.00696	1.03642	845.8	354.2	789.7	362.2	830.2	397.4	840.9	418.7
O95273	23582	CCNDBP1	Cyclin-D1-binding protein 1 OS=Homo sapiens OX=9606 GN=CCNDBP1 PE=1 SV=2	0	11.655	18	5	6	5	1	360	40.2	4.82	0.910749	1.01766	0.919483	1.15256	80.4	213.9	76.3	221.9	92.8	224.1	85.8	262.4
P51946	902	CCNH	Cyclin-H OS=Homo sapiens OX=9606 GN=CCNH PE=1 SV=1	0	24.746	14	5	9	5	1	323	37.6	7.15	0.838772	0.938175	0.973161	1.03445	898.5	771	784.9	736.9	761.2	706.5	745.5	742.4
O75909	8812	CCNK	Cyclin-K OS=Homo sapiens OX=9606 GN=CCNK PE=1 SV=2	0	42.956	17	8	19	8	1	580	64.2	8.41	1.02495	0.988224	0.979125	0.988189	1656.2	811	1768.4	817	1898.2	1010.2	1870.1	1014.7
Q9UK58	57018	CCNL1	Cyclin-L1 OS=Homo sapiens OX=9606 GN=CCNL1 PE=1 SV=1	0	10.118	5	3	3	3	1	526	59.6	10.7	0.859885	0.899902	1.0338	1.03248	351.5	246.2	315.1	225.9	316.4	227.2	329	238.4
O60563	904	CCNT1	Cyclin-T1 OS=Homo sapiens OX=9606 GN=CCNT1 PE=1 SV=1	0	39.103	17	10	14	10	1	726	80.6	8.78	0.920345	0.976447	0.986083	0.973425	1414.3	1963.5	1356.8	1954.6	1346.7	1924.2	1335.6	1902.1
O60583	905	CCNT2	Cyclin-T2 OS=Homo sapiens OX=9606 GN=CCNT2 PE=1 SV=2	0.002	6.567	4	2	2	2	1	730	81	8.92	0.900192	0.960746	0.976143	0.981299	131.1	28.7	122.9	28.1	219.9	44.9	216.1	44.8
O43303	9738	CCP110	Centriolar coiled-coil protein of 110 kDa OS=Homo sapiens OX=9606 GN=CCP110 PE=1 SV=3	0.005	4.656	3	2	2	2	1	1012	113.4	8.65	#VALUE!	0.759568	#VALUE!	0.909449		20.7		16		20.9		19.3
Q9ULG6	9236	CCPG1	Cell cycle progression protein 1 OS=Homo sapiens OX=9606 GN=CCPG1 PE=1 SV=3	0	22.939	8	6	10	5	1	757	87.3	5.95	0.799424	1.06968	1.06064	1.01673	738.3	558.2	614.9	608.6	276.5	269	295	278
Q9UK39	25819	CCRN4L	Nocturnin OS=Homo sapiens OX=9606 GN=NOCT PE=2 SV=2	0	18.823	15	5	8	5	1	431	48.2	7.23	0.947217	0.953876	1.03479	1.11713	216.2	191.3	213.3	186	287	218.2	298.8	247.8
O14618	9973	CCS	Copper chaperone for superoxide dismutase OS=Homo sapiens OX=9606 GN=CCS PE=1 SV=1	0	22.696	22	4	7	4	1	274	29	5.58	0.919386	1.00491	1.06561	1.0374	340	501	325.8	512.8	320.3	506.8	343.4	534
P78371	10576	CCT2	T-complex protein 1 subunit beta OS=Homo sapiens OX=9606 GN=CCT2 PE=1 SV=4	0	527.069	79	39	502	39	1	535	57.5	6.46	0.904031	0.965653	0.963221	0.968504	31241.1	60000.5	29440	59062.7	36743.8	74964.2	35590.4	73780.7
P49368	7203	CCT3	T-complex protein 1 subunit gamma OS=Homo sapiens OX=9606 GN=CCT3 PE=1 SV=4	0	463.861	69	42	449	42	1	545	60.5	6.49	0.904031	0.896958	0.984095	0.979331	34020.5	78755.4	32060.1	72010	36282.2	88842.4	35932.6	88381.9
P50991	10575	CCT4	T-complex protein 1 subunit delta OS=Homo sapiens OX=9606 GN=CCT4 PE=1 SV=4	0	416.956	81	43	367	42	1	539	57.9	7.83	0.930902	0.988224	0.99006	0.991142	25699.1	66973	24938.2	67418.4	31603.7	86780.6	31486.4	87374.9
P48643	22948	CCT5	T-complex protein 1 subunit epsilon OS=Homo sapiens OX=9606 GN=CCT5 PE=1 SV=1	0	438.604	74	42	423	41	1	541	59.6	5.66	0.935701	0.92051	0.996024	0.978346	37585.6	109861	36657.7	103090	36645.5	108089	36714.2	107400
P40227	908	CCT6A	T-complex protein 1 subunit zeta OS=Homo sapiens OX=9606 GN=CCT6A PE=1 SV=3	0	234.753	62	30	247	30	1	531	58	6.68	0.857965	0.89107	0.970179	0.974409	22257.1	62622.5	19898.6	56872.8	24964.1	72321.1	24363.6	71574.9
Q99832	10574	CCT7	T-complex protein 1 subunit eta OS=Homo sapiens OX=9606 GN=CCT7 PE=1 SV=2	0	402.471	64	35	360	35	1	543	59.3	7.65	0.84453	0.886163	0.967197	0.957677	27385	62188.7	24090.9	56154.6	29584.4	72343.4	28777.7	70401.6
P50990	10694	CCT8	T-complex protein 1 subunit theta OS=Homo sapiens OX=9606 GN=CCT8 PE=1 SV=4	0	419.1	80	47	440	47	1	548	59.6	5.6	0.919386	0.940137	0.960239	0.962598	39263.8	116770	37596.2	111840	38856	118132	37529.3	115562
P86790	51622	CCZ1	Vacuolar fusion protein CCZ1 homolog B OS=Homo sapiens OX=9606 GN=CCZ1B PE=1 SV=1	0	60.225	30	13	26	13	1	482	55.8	6.48	1.09789	0.981354	1.02883	1.01673	1388.2	1423.8	1588	1423.1	1615.6	1695.8	1672.6	1751.9
Q6YHK3	135228	CD109	CD109 antigen OS=Homo sapiens OX=9606 GN=CD109 PE=1 SV=2	0	51.055	11	14	24	14	1	1445	161.6	5.85	0.944338	0.957802	1.01789	1.01181	3455	1373.3	3399.6	1340.4	1542.4	563.1	1579	578.7
P48509	977	CD151	CD151 antigen OS=Homo sapiens OX=9606 GN=CD151 PE=1 SV=3	0	16.997	21	6	13	6	1	253	28.3	7.47	1.29559	1.41217	1.08648	1.11122	1255.8	2340.4	1695.5	3367	794.3	1273	868.2	1437.4
Q5ZPR3	80381	CD276	CD276 antigen OS=Homo sapiens OX=9606 GN=CD276 PE=1 SV=1	0	25.26	26	6	14	6	1	534	57.2	4.91	0.966411	1.04711	0.976143	1.03642	950.7	1379.8	957	1472.1	699	857.1	686.5	902.2
Q9Y5K6	23607	CD2AP	CD2-associated protein OS=Homo sapiens OX=9606 GN=CD2AP PE=1 SV=1	0	104.077	40	22	48	22	1	639	71.4	6.4	1.02687	1.00687	0.982107	0.968504	4480.2	5706.5	4793.5	5855.7	4262.5	5639.2	4212.4	5549.5
O95400	10421	CD2BP2	CD2 antigen cytoplasmic tail-binding protein 2 OS=Homo sapiens OX=9606 GN=CD2BP2 PE=1 SV=1	0	73.639	41	10	30	10	1	341	37.6	4.61	0.912668	0.890088	0.94831	0.970472	2325.3	1473.2	2210.9	1336.7	3901	2531.9	3723.4	2495.3
Q9NPF0	51293	CD320	CD320 antigen OS=Homo sapiens OX=9606 GN=CD320 PE=1 SV=1	0	10.322	7	2	5	2	1	282	29	4.75	1.02207	1.01178	0.989066	0.91437	488.2	431.5	520.1	444.7	275.1	283.7	273.8	263.7
O15446	10849	CD3EAP	DNA-directed RNA polymerase I subunit RPA34 OS=Homo sapiens OX=9606 GN=CD3EAP PE=1 SV=1	0	64.874	36	10	28	10	1	510	55	8.51	0.998081	0.980373	0.988072	1.01083	1876.8	1353.6	1951.5	1351.8	1830.7	1294	1819.7	1328.5
P16070	960	CD44	CD44 antigen OS=Homo sapiens OX=9606 GN=CD44 PE=1 SV=3	0	89.95	13	10	76	10	1	742	81.5	5.33	0.997121	1.10795	1.10437	1.18898	9360.8	26569.1	9727.2	29991.6	1913.4	3166.3	2125.3	3824.4
P15529	4179	CD46	Membrane cofactor protein OS=Homo sapiens OX=9606 GN=CD46 PE=1 SV=3	0	26.95	18	6	23	6	1	392	43.7	6.74	1.10365	1.08243	1.05765	1.09154	3043.5	4370.4	3498.6	4822.2	1286.6	1590.1	1369.3	1764
Q08722	961	CD47	Leukocyte surface antigen CD47 OS=Homo sapiens OX=9606 GN=CD47 PE=1 SV=1	0	16.265	9	3	11	3	1	323	35.2	7.21	0.932821	0.923454	0.986083	0.96752	600.8	629.9	584.2	592.8	1273.6	1450.3	1263.7	1425
P08174	1604	CD55	Complement decay-accelerating factor OS=Homo sapiens OX=9606 GN=CD55 PE=1 SV=4	0	97.027	48	20	90	20	1	381	41.4	7.59	0.801344	0.994112	1.09344	1.25098	12944.5	34666.2	10803.7	35117	2073.8	3542.2	2281.9	4501.7
P19256	965	CD58	Lymphocyte function-associated antigen 3 OS=Homo sapiens OX=9606 GN=CD58 PE=1 SV=1	0.001	7.453	10	2	3	2	1	250	28.1	6.76	1.16891	1.11482	1.13022	1.06004	234.3	352.2	285.3	400.2	133.1	264.6	151.4	284.9
P13987	966	CD59	CD59 glycoprotein OS=Homo sapiens OX=9606 GN=CD59 PE=1 SV=1	0	27.887	25	4	22	4	1	128	14.2	6.48	1.06718	1.07753	1.1004	1.14764	3476.6	11338.3	3865	12449.6	712.2	2056.8	788.6	2397.8
P08962	967	CD63	CD63 antigen OS=Homo sapiens OX=9606 GN=CD63 PE=1 SV=2	0	20.902	19	4	13	4	1	238	25.6	7.81	1.34837	1.46909	1.05169	1.12795	1326.1	1899.7	1862.9	2844.2	583.4	868.1	617	995.2
P60033	975	CD81	CD81 antigen OS=Homo sapiens OX=9606 GN=CD81 PE=1 SV=1	0	24.53	25	3	10	3	1	236	25.8	5.29	1.13532	1.0736	1.01789	1.04528	516.5	287.8	611.1	314.9	778.3	389.6	797.1	413.8
P21926	928	CD9	CD9 antigen OS=Homo sapiens OX=9606 GN=CD9 PE=1 SV=4	0	33.819	24	5	14	5	1	228	25.4	7.15	0.877159	1.15898	1.01988	1.03642	2192	1275.8	2003.4	1506.6	619.3	455.3	635.7	479.5
P48960	976	CD97	CD97 antigen OS=Homo sapiens OX=9606 GN=CD97 PE=1 SV=4	0	40.979	16	8	16	8	1	835	91.8	6.87	0.979846	0.998037	1.0159	1.22047	1395.5	1067.4	1425.1	1085.9	474.6	476	485.2	590
P14209	4267	CD99	CD99 antigen OS=Homo sapiens OX=9606 GN=CD99 PE=1 SV=1	0	14.291	13	2	4	2	1	185	18.8	4.75	1.64395	0.943081	1.07654	0.893701	80	86.1	137	82.7	192.5	165.6	208.4	150.4
P32320	978	CDA	Cytidine deaminase OS=Homo sapiens OX=9606 GN=CDA PE=1 SV=2	0	36.118	62	5	15	5	1	146	16.2	6.92	1.21305	0.882237	1.0507	1.1378	1587.1	1802.5	2006.1	1620.8	584.7	240.2	618.2	277.7
O75794	8872	CDC123	Cell division cycle protein 123 homolog OS=Homo sapiens OX=9606 GN=CDC123 PE=1 SV=1	0	82.432	32	11	40	11	1	336	39.1	4.81	0.830134	0.86261	1.01491	0.983268	6295.6	4693.8	5444.7	4124.8	4204.2	3581.7	4292.8	3578.3
Q13042	8881	CDC16	Cell division cycle protein 16 homolog OS=Homo sapiens OX=9606 GN=CDC16 PE=1 SV=2	0	68.187	24	15	33	15	1	620	71.6	5.85	0.980806	0.95682	1.00298	0.998031	2322.8	2518.6	2374.5	2454.6	2280.6	2603.2	2301.8	2638.6
Q12834	991	CDC20	Cell division cycle protein 20 homolog OS=Homo sapiens OX=9606 GN=CDC20 PE=1 SV=2	0	36.026	23	8	14	8	1	499	54.7	9.23	1.02015	1.00491	1.03678	1.0935	1318.8	610.5	1401.6	625.4	1521.7	685.1	1586.8	760.9
Q9UJX2	8697	CDC23	Cell division cycle protein 23 homolog OS=Homo sapiens OX=9606 GN=CDC23 PE=1 SV=3	0	52.652	19	11	20	11	1	597	68.8	7.02	0.966411	1.00785	1.02087	1.0374	1317.5	1448.6	1327.1	1488.1	1506.3	1550.3	1546.4	1633.8
P30307	995	CDC25C	M-phase inducer phosphatase 3 OS=Homo sapiens OX=9606 GN=CDC25C PE=1 SV=2	0	28.767	15	6	9	6	1	473	53.3	6.79	0.879079	0.803729	1.09245	0.96752	66	379.5	60.5	310.9	124.4	577.5	136.7	567.7
Q8NHZ8	246184	CDC26	Anaphase-promoting complex subunit CDC26 OS=Homo sapiens OX=9606 GN=CDC26 PE=1 SV=1	0	16.387	65	5	10	5	1	85	9.8	6.81	0.961612	0.936212	0.963221	1.12795	538.3	441.3	539.2	420.8	696.1	501.3	674.5	574.7
P30260	996	CDC27	Cell division cycle protein 27 homolog OS=Homo sapiens OX=9606 GN=CDC27 PE=1 SV=2	0	66.417	20	13	39	13	1	824	91.8	7.02	0.919386	1.04416	0.982107	0.974409	3718.3	4295.8	3561.6	4569.3	4522.5	5744.6	4469.7	5685
P49427	997	CDC34	Ubiquitin-conjugating enzyme E2 R1 OS=Homo sapiens OX=9606 GN=CDC34 PE=1 SV=2	0	29.371	25	8	19	7	1	236	26.7	4.54	0.862764	0.902846	0.941352	0.951772	1036.1	2875.6	931.4	2646.9	984	3197.9	932.3	3091.8
Q16543	11140	CDC37	Hsp90 co-chaperone Cdc37 OS=Homo sapiens OX=9606 GN=CDC37 PE=1 SV=1	0	156.925	43	20	101	20	1	378	44.4	5.25	1.03263	1.07164	0.967197	0.992126	8581.2	20822.4	9229.8	22730.4	9612.9	23628.7	9350	23818.1
Q7L3B6	55664	CDC37L1	Hsp90 co-chaperone Cdc37-like 1 OS=Homo sapiens OX=9606 GN=CDC37L1 PE=1 SV=1	0	16.005	11	4	5	4	1	337	38.8	5.34	0.941459	0.883219	1.01491	0.937992	573.9	193.9	563.1	174.6	418.5	123	427.4	117.2
O60508	51362	CDC40	Pre-mRNA-processing factor 17 OS=Homo sapiens OX=9606 GN=CDC40 PE=1 SV=1	0	89.261	43	21	35	21	1	579	65.5	7.06	1.03743	1.07164	1.00895	0.977362	3282.4	1761.7	3549.3	1924	5195.2	2846.5	5272.2	2826.5
P60953	998	CDC42	Cell division control protein 42 homolog OS=Homo sapiens OX=9606 GN=CDC42 PE=1 SV=2	0	77.674	48	9	54	8	1	191	21.2	6.55	0.90595	0.964671	1.04374	0.977362	4332.6	9555.1	4090	9389.9	3173.2	7530.8	3330.8	7476.1
Q5VT25	8476	CDC42BPA	Serine/threonine-protein kinase MRCK alpha OS=Homo sapiens OX=9606 GN=CDC42BPA PE=1 SV=1	0	69.901	12	19	30	12	1	1732	197.2	6.58	0.976967	1.01178	1.0338	1.01673	719.9	762	733.1	785.4	845.2	880.2	878.6	909.1
Q9Y5S2	9578	CDC42BPB	Serine/threonine-protein kinase MRCK beta OS=Homo sapiens OX=9606 GN=CDC42BPB PE=1 SV=2	0	107.97	19	28	47	20	1	1711	194.2	6.37	0.954894	0.984298	0.975149	0.994094	3584.9	3403.9	3568.6	3412.6	3549.1	3469.1	3481.7	3502.7
Q00587	11135	CDC42EP1	Cdc42 effector protein 1 OS=Homo sapiens OX=9606 GN=CDC42EP1 PE=1 SV=1	0	30.978	24	8	18	7	1	391	40.3	7.15	1.02591	1.02061	1.04076	1.07185	1666.6	1871.9	1781.2	1946.7	1731	1747.8	1812.5	1903.6
Q9H3Q1	23580	CDC42EP4	Cdc42 effector protein 4 OS=Homo sapiens OX=9606 GN=CDC42EP4 PE=1 SV=1	0	50.06	30	8	20	7	1	356	38	5.19	0.991363	1.03042	1.00795	1.06398	1194.1	1676	1233.1	1760.4	589.3	828.2	597.7	895.1
O75419	8318	CDC45	Cell division control protein 45 homolog OS=Homo sapiens OX=9606 GN=CDC45 PE=1 SV=1	0	33.356	12	6	10	6	1	566	65.5	5.53	0.93666	0.955839	0.994036	1.02264	1212.1	1262.4	1182.4	1229.4	1663.2	1777.6	1662.5	1846.9
Q99459	988	CDC5L	Cell division cycle 5-like protein OS=Homo sapiens OX=9606 GN=CDC5L PE=1 SV=2	0	257.039	52	38	121	38	1	802	92.2	8.18	0.926104	0.932287	0.95825	0.96063	6580.8	10316.8	6352.5	9805.4	8063.4	12896.1	7769.2	12586
Q99741	990	CDC6	Cell division control protein 6 homolog OS=Homo sapiens OX=9606 GN=CDC6 PE=1 SV=1	0	19.737	15	7	8	7	1	560	62.7	9.58	0.868522	0.976447	0.957256	0.999016	1166	702.6	1054.8	698.8	1255.2	801.9	1209.1	814.1
O00311	8317	CDC7	Cell division cycle 7-related protein kinase OS=Homo sapiens OX=9606 GN=CDC7 PE=1 SV=1	0	21.196	11	5	9	5	1	574	63.8	8.73	0.898273	0.941119	1.02883	1.03051	1271.5	388	1190.7	371.9	1651.7	695.7	1709	728.5
Q6P1J9	79577	CDC73	Parafibromin OS=Homo sapiens OX=9606 GN=CDC73 PE=1 SV=1	0	132.125	55	29	69	29	1	531	60.5	9.61	0.952975	0.921492	1.01093	0.985236	7087.5	9747.8	7035.1	9153.7	6843.3	9653.6	6956.5	9660.7
Q69YH5	157313	CDCA2	Cell division cycle-associated protein 2 OS=Homo sapiens OX=9606 GN=CDCA2 PE=1 SV=2	0	30.814	12	8	13	7	1	1023	112.6	8.4	0.926104	1.02453	1.08549	0.915354	643.2	468.4	620.8	489.1	597.6	545.4	652.2	507.1
Q99618	83461	CDCA3	Cell division cycle-associated protein 3 OS=Homo sapiens OX=9606 GN=CDCA3 PE=1 SV=1	0	20.654	25	4	10	4	1	268	29	6.43	0.97025	0.912659	0.969185	1.01772	554.7	492.4	560.8	458.1	589	466.1	574.3	482.1
Q96FF9	113130	CDCA5	Sororin OS=Homo sapiens OX=9606 GN=CDCA5 PE=1 SV=1	0	20.979	27	6	14	6	1	252	27.6	9.61	0.871401	0.888126	0.972167	0.96752	446.7	269.8	405.8	244.3	603.3	426.7	590.3	419.4
Q96GN5	55536	CDCA7L	Cell division cycle-associated 7-like protein OS=Homo sapiens OX=9606 GN=CDCA7L PE=1 SV=2	0	26.155	15	7	13	6	1	454	52.2	5.74	0.910749	0.981354	0.988072	1.05413	660.2	771.3	626.5	771.3	1031.7	1002.5	1025.5	1073.7
Q53HL2	55143	CDCA8	Borealin OS=Homo sapiens OX=9606 GN=CDCA8 PE=1 SV=2	0	31.721	25	6	12	6	1	280	31.3	9.86	0.866603	0.860648	0.984095	0.974409	1346.7	1367.1	1216.3	1198.6	1394.4	1520.3	1380.3	1505.2
Q9Y6N8	1008	CDH10	Cadherin-10 OS=Homo sapiens OX=9606 GN=CDH10 PE=1 SV=2	0	23.221	8	6	9	6	1	788	88.4	4.98	1.1286	1.06084	1.09742	1.10236	806.5	888.4	948.5	960	298.1	255.5	329.1	286
P19022	1000	CDH2	Cadherin-2 OS=Homo sapiens OX=9606 GN=CDH2 PE=1 SV=4	0	15.969	10	6	6	6	1	906	99.7	4.81	0.931862	0.662414	0.985089	0.984252	293	28.4	284.4	19.2	824	133.3	816.7	133.3
P06493	983	CDK1	Cyclin-dependent kinase 1 OS=Homo sapiens OX=9606 GN=CDK1 PE=1 SV=3	0	181.605	71	21	142	18	1	297	34.1	8.4	0.952975	0.953876	1.01491	1.02953	13292.1	37345.2	13196.8	36300.6	9758.7	27015.6	9960.9	28245.9
P21127	984	CDK11B	Cyclin-dependent kinase 11B OS=Homo sapiens OX=9606 GN=CDK11B PE=1 SV=3	0	79.798	24	22	42	2	1	795	92.7	5.57	0.916507	0.936212	0.991054	0.978346	5055.5	4796.3	4829.3	4577.4	5835.5	5827.1	5816.3	5791.5
Q9NYV4	51755	CDK12	Cyclin-dependent kinase 12 OS=Homo sapiens OX=9606 GN=CDK12 PE=1 SV=2	0	73.364	18	19	44	15	1	1490	164.1	9.44	1.01056	0.813543	1.00497	0.992126	4396.4	1993.8	4630.7	1651.9	4532.1	2064.2	4583.4	2080.5
Q14004	8621	CDK13	Cyclin-dependent kinase 13 OS=Homo sapiens OX=9606 GN=CDK13 PE=1 SV=2	0	60.737	13	15	32	11	1	1512	164.8	9.69	0.834933	0.822375	0.964215	1.01181	618.5	470.3	538	394	661.8	488.6	641.9	502.3
Q00536	5127	CDK16	Cyclin-dependent kinase 16 OS=Homo sapiens OX=9606 GN=CDK16 PE=1 SV=1	0	27.307	19	8	22	6	1	496	55.7	7.62	0.971209	0.937193	1.03579	1.06594	522.6	650.8	528.6	621.2	554.4	710.1	577.6	768.8
Q00537	5128	CDK17	Cyclin-dependent kinase 17 OS=Homo sapiens OX=9606 GN=CDK17 PE=1 SV=2	0	23.663	9	5	15	2	1	523	59.5	9.03	1.02303	0.909715	1.02485	0.950787	1192.9	346.5	1271.9	321.1	1135	328	1170.2	317
P24941	1017	CDK2	Cyclin-dependent kinase 2 OS=Homo sapiens OX=9606 GN=CDK2 PE=1 SV=2	0	102.412	58	15	62	12	1	298	33.9	8.68	0.997121	1.00883	1.02584	1.00787	4047.2	7097.9	4205.5	7295.4	3821.9	5697.6	3945.2	5831.7
O14519	8099	CDK2AP1	Cyclin-dependent kinase 2-associated protein 1 OS=Homo sapiens OX=9606 GN=CDK2AP1 PE=1 SV=1	0	11.336	38	3	8	3	1	115	12.4	9.38	1.14971	1.00785	0.93837	0.884843	301.8	1186.9	361.6	1218.5	348.1	1575.9	328.7	1416.7
P11802	1019	CDK4	Cyclin-dependent kinase 4 OS=Homo sapiens OX=9606 GN=CDK4 PE=1 SV=2	0	129.638	61	19	72	18	1	303	33.7	7.01	0.872361	0.883219	0.974155	0.966535	3608.6	5075.4	3280.6	4569.2	4775.7	6903.8	4681.1	6780.3
Q00535	1020	CDK5	Cyclin-dependent-like kinase 5 OS=Homo sapiens OX=9606 GN=CDK5 PE=1 SV=3	0	77.146	49	15	44	14	1	292	33.3	7.66	0.973129	0.950932	1.01292	0.998031	3083.4	3520.6	3125.8	3411.3	3580	4443.8	3648.9	4505.4
Q96SZ6	51654	CDK5RAP1	CDK5 regulatory subunit-associated protein 1 OS=Homo sapiens OX=9606 GN=CDK5RAP1 PE=1 SV=2	0	68.54	32	16	29	16	1	601	67.6	8.21	0.90499	0.921492	0.954274	0.972441	976.9	1703.4	921.5	1599.7	1193.4	2128.4	1146	2102
Q96SN8	55755	CDK5RAP2	CDK5 regulatory subunit-associated protein 2 OS=Homo sapiens OX=9606 GN=CDK5RAP2 PE=1 SV=5	0	69.277	11	19	24	18	1	1893	214.9	5.58	1.03263	0.993131	1.09841	1.05118	1922.9	899.2	2068.7	909.8	2064.5	1090.3	2281.4	1164.8
Q96JB5	80279	CDK5RAP3	CDK5 regulatory subunit-associated protein 3 OS=Homo sapiens OX=9606 GN=CDK5RAP3 PE=1 SV=2	0	72.032	24	15	43	14	1	506	56.9	4.75	0.93762	0.972522	0.99006	0.989173	3222.7	4525.1	3148.9	4486.6	3613.2	5291.3	3599.1	5319.5
Q00534	1021	CDK6	Cyclin-dependent kinase 6 OS=Homo sapiens OX=9606 GN=CDK6 PE=1 SV=1	0	59.531	42	11	35	10	1	326	36.9	6.46	0.815739	0.899902	1.00895	1.01575	1428.1	1173.7	1214.4	1076.3	2027.3	1676.6	2058.7	1729.5
P50613	1022	CDK7	Cyclin-dependent kinase 7 OS=Homo sapiens OX=9606 GN=CDK7 PE=1 SV=1	0	66.833	40	12	26	12	1	346	39	8.47	0.78023	0.842002	0.986083	0.982283	3222.4	2965.4	2618.9	2544	2644.8	2670	2624.6	2665
P49336	1024	CDK8	Cyclin-dependent kinase 8 OS=Homo sapiens OX=9606 GN=CDK8 PE=1 SV=1	0	17.696	8	3	7	3	1	464	53.3	8.57	0.853167	0.842002	1.00199	0.955709	742.8	624.2	660.4	535.5	897.1	728.1	903.9	706.8
P50750	1025	CDK9	Cyclin-dependent kinase 9 OS=Homo sapiens OX=9606 GN=CDK9 PE=1 SV=3	0	73.454	42	13	35	12	1	372	42.8	8.79	0.913628	0.926398	0.99503	0.98622	2385.3	3185	2270.7	3006.2	2306.5	3406	2309	3411.4
Q5VV42	54901	CDKAL1	Threonylcarbamoyladenosine tRNA methylthiotransferase OS=Homo sapiens OX=9606 GN=CDKAL1 PE=1 SV=1	0	48.83	25	11	20	11	1	579	65.1	7.46	0.945298	0.929342	0.982107	1.02953	799.3	533	787.6	504.7	997.6	600.3	985.5	627.7
P42771	1029	CDKN2A	Cyclin-dependent kinase inhibitor 2A OS=Homo sapiens OX=9606 GN=CDKN2A PE=1 SV=2	0	71.39	56	7	57	7	1	156	16.5	5.81	0.883877	0.853778	0.99006	1.00689	2139.3	4684.2	1970.5	4074	1870.3	4057	1862.3	4151.2
Q8N726	1029	CDKN2A	Tumor suppressor ARF OS=Homo sapiens OX=9606 GN=CDKN2A PE=1 SV=2	0.001	7.634	33	3	4	3	1	132	13.9	12.41	1.04319	1.13641	1.11531	1.11713	201.5	318.6	219	369.1	174.2	354.5	195.5	402.3
Q9NXV6	55602	CDKN2AIP	CDKN2A-interacting protein OS=Homo sapiens OX=9606 GN=CDKN2AIP PE=1 SV=3	0	67.392	30	14	28	14	1	580	61.1	9.01	0.951056	0.936212	1.03777	0.999016	2351.3	1439.8	2331.2	1373.5	1742.9	1113.2	1819.8	1130.3
P42773	1031	CDKN2C	Cyclin-dependent kinase 4 inhibitor C OS=Homo sapiens OX=9606 GN=CDKN2C PE=1 SV=1	0.001	7.402	14	3	4	3	1	168	18.1	6.52	0.84453	0.933268	1.13618	0.950787	118.5	569.2	104.2	541.1	170.8	856.9	195.3	827.9
Q86X02	30850	CDR2L	Cerebellar degeneration-related protein 2-like OS=Homo sapiens OX=9606 GN=CDR2L PE=1 SV=2	0	17.394	13	6	6	6	1	465	53	6.01	0.899232	0.940137	1.03082	1.0187	406.6	132.2	380.8	126.6	312.7	109.3	324.3	113.1
Q9UKY7	55573	CDV3	Protein CDV3 homolog OS=Homo sapiens OX=9606 GN=CDV3 PE=1 SV=1	0	163.184	75	14	93	14	1	258	27.3	6.4	1.11708	1.0157	1.00199	0.989173	4567.1	11412.7	5315.1	11808.8	4569	12038.6	4604.6	12104.7
Q9Y232	9425	CDYL	Chromodomain Y-like protein OS=Homo sapiens OX=9606 GN=CDYL PE=1 SV=2	0	55.441	20	12	20	12	1	598	66.4	9.45	0.863724	1.04416	1.04274	1.02264	2017.6	1340.8	1815.3	1426.4	1297.3	885.3	1361.2	919.6
P17676	1051	CEBPB	CCAAT/enhancer-binding protein beta OS=Homo sapiens OX=9606 GN=CEBPB PE=1 SV=2	0	25.066	18	5	17	5	1	345	36.1	8.31	0.943378	0.968597	1.09245	1.04429	1546.6	1124.8	1521	1110.6	556.8	488.1	611.9	518.1
Q03701	10153	CEBPZ	CCAAT/enhancer-binding protein zeta OS=Homo sapiens OX=9606 GN=CEBPZ PE=1 SV=3	0	203.503	33	31	79	31	1	1054	120.9	5.94	0.897313	0.979392	0.986083	0.998031	8068.1	6904.5	7545.3	6893.2	7954.1	6992.4	7893.8	7091
Q9BXW7	27440	CECR5	Haloacid dehalogenase-like hydrolase domain-containing 5 OS=Homo sapiens OX=9606 GN=HDHD5 PE=1 SV=1	0	96.724	42	13	48	13	1	423	46.3	8.13	0.952015	0.988224	0.996024	0.987205	2924	3655.2	2900.7	3679.3	4295.3	5618.2	4303.8	5634.9
Q92879	10658	CELF1	CUGBP Elav-like family member 1 OS=Homo sapiens OX=9606 GN=CELF1 PE=1 SV=2	0	124.595	28	13	75	11	1	486	52	8.46	0.972169	0.968597	1.00398	0.99311	6082.7	7026	6162.9	6931.4	6154.3	7678.7	6217.9	7746.6
O95319	10659	CELF2	CUGBP Elav-like family member 2 OS=Homo sapiens OX=9606 GN=CELF2 PE=1 SV=1	0	13.078	10	4	6	2	1	508	54.3	8.76	0.857006	0.816487	1.11332	1.05413	133.4	32.3	119.1	26.9	192.5	49.7	215.7	53.3
Q9HCU4	1952	CELSR2	Cadherin EGF LAG seven-pass G-type receptor 2 OS=Homo sapiens OX=9606 GN=CELSR2 PE=1 SV=1	0.009	3.722	1	2	2	2	1	2923	317.3	5.31	0.909789	1.07164	0.973161	0.902559	157.7	62.3	149.5	68	156.9	40.3	153.6	36.9
P07199	1059	CENPB	Major centromere autoantigen B OS=Homo sapiens OX=9606 GN=CENPB PE=1 SV=2	0	41.994	21	10	17	10	1	599	65.1	4.55	0.966411	0.994112	0.986083	1.00689	1015.2	790.4	1022.7	800.6	1144.1	927.4	1135.1	948.6
Q03188	1060	CENPC	Centromere protein C OS=Homo sapiens OX=9606 GN=CENPC PE=1 SV=2	0	15.443	7	6	6	6	1	943	106.8	9.39	0.881958	0.825319	0.857853	1.01969	29.6	255.5	27.2	214.9	48.1	312.4	41.6	323.8
Q02224	1062	CENPE	Centromere-associated protein E OS=Homo sapiens OX=9606 GN=CENPE PE=1 SV=2	0	40.975	6	16	17	15	1	2701	316.2	5.64	1.07294	0.995093	0.991054	0.978346	758.1	506.4	847.7	513.3	1138.7	689.6	1135.5	685.4
P49454	1063	CENPF	Centromere protein F OS=Homo sapiens OX=9606 GN=CENPF PE=1 SV=2	0	265.784	23	65	96	64	1	3210	367.5	5.07	0.96929	0.941119	1.03777	1.04232	7175.1	6160.1	7244.7	5907.2	6698.3	5937.5	6994.5	6289.1
Q9H3R5	64946	CENPH	Centromere protein H OS=Homo sapiens OX=9606 GN=CENPH PE=1 SV=1	0	41.916	41	9	17	9	1	247	28.5	5.29	0.887716	0.954858	1.07455	1.09744	646.2	722.3	597.5	702.5	801.1	926.4	866	1033
Q92674	2491	CENPI	Centromere protein I OS=Homo sapiens OX=9606 GN=CENPI PE=1 SV=2	0	11.99	7	6	7	5	1	756	86.7	8.76	1	0.917566	0.947316	1.02362	215.5	164.8	224.5	154.1	269.7	200.9	256.9	208.9
Q9BS16	64105	CENPK	Centromere protein K OS=Homo sapiens OX=9606 GN=CENPK PE=1 SV=1	0	12.756	12	3	5	3	1	269	31.6	4.89	1.08925	0.977429	0.957256	1	196.9	268.2	223.5	267.2	255.6	334.9	246	340.3
Q8N0S6	91687	CENPL	Centromere protein L OS=Homo sapiens OX=9606 GN=CENPL PE=1 SV=2	0.008	4.001	6	2	2	2	1	344	39	6.52	0.922265	0.964671	0.994036	0.964567	46.1	49.7	44.3	48.9	40.9	49.9	40.9	48.9
Q9NSP4	79019	CENPM	Centromere protein M OS=Homo sapiens OX=9606 GN=CENPM PE=1 SV=1	0.004	5.525	12	2	2	2	1	180	19.7	7.2	1.0048	0.998037	0.967197	1.20965	988.4	21.5	1034.7	21.9	1350.7	30.5	1314.4	37.5
Q96H22	55839	CENPN	Centromere protein N OS=Homo sapiens OX=9606 GN=CENPN PE=1 SV=2	0.002	6.705	10	2	2	2	1	339	39.5	9.13	0.946257	0.842002	1.02883	0.937008	111.5	55.6	110	47.7	123.2	54.6	127.5	52
Q7L2Z9	55166	CENPQ	Centromere protein Q OS=Homo sapiens OX=9606 GN=CENPQ PE=1 SV=1	0	10.922	24	5	8	5	1	268	30.6	9.42	0.907869	0.970559	0.949304	1.08169	175.6	364.7	166.2	360.7	274.9	409.4	262.6	450.1
Q7Z7K6	201161	CENPV	Centromere protein V OS=Homo sapiens OX=9606 GN=CENPV PE=1 SV=1	0	50.591	38	7	24	7	1	275	29.9	9.73	0.833013	1.16192	1.00895	1.18701	1805	1887.2	1566	2234	2282.3	2567.8	2317.3	3096.7
Q66GS9	9662	CEP135	Centrosomal protein of 135 kDa OS=Homo sapiens OX=9606 GN=CEP135 PE=1 SV=2	0	17.307	5	6	8	5	1	1140	133.4	6.21	0.960653	1.00687	0.935388	0.982283	180.8	254.2	181	260.8	312.4	424.6	293.9	423.9
O94986	22995	CEP152	Centrosomal protein of 152 kDa OS=Homo sapiens OX=9606 GN=CEP152 PE=1 SV=4	0.011	3.475	2	2	2	2	1	1710	195.5	5.6	0.877159	0.823356	1.05865	1.02264	646.8	64.6	591.3	54.2	475	53.3	505.6	55.4
Q5SW79	9859	CEP170	Centrosomal protein of 170 kDa OS=Homo sapiens OX=9606 GN=CEP170 PE=1 SV=1	0	171.154	28	34	74	32	1	1584	175.2	7.11	1.01727	1.01374	1.03181	1.02067	5079.4	4347.2	5381.8	4490.2	6383.4	5577.7	6628.1	5783
Q9Y4F5	283638	CEP170B	Centrosomal protein of 170 kDa protein B OS=Homo sapiens OX=9606 GN=CEP170B PE=1 SV=4	0	14.773	4	6	10	4	1	1589	171.6	6.84	1.06334	0.809617	1.10139	0.969488	143.3	96.9	158.8	80	141.7	88	156.9	86.7
Q8TEP8	55125	CEP192	Centrosomal protein of 192 kDa OS=Homo sapiens OX=9606 GN=CEP192 PE=1 SV=2	0.002	6.739	1	3	3	3	1	1941	213	6.51	0.899232	0.953876	1.00298	1.05906	278	165.8	260.5	161.2	226.4	170.1	228.5	182.9
Q9BV73	11190	CEP250	Centrosome-associated protein CEP250 OS=Homo sapiens OX=9606 GN=CEP250 PE=1 SV=2	0	45.505	7	12	14	12	1	2442	281	5.02	0.984645	1.00785	1	1.0748	556.8	394.2	571.2	404.7	661.3	368.8	665	402.8
O15078	80184	CEP290	Centrosomal protein of 290 kDa OS=Homo sapiens OX=9606 GN=CEP290 PE=1 SV=2	0	32.754	5	10	11	10	1	2479	290.2	5.95	0.959693	0.899902	0.987078	1.0128	1069.1	134.7	1068.7	123.5	1444.3	164.3	1434.5	169.1
Q5VT06	9857	CEP350	Centrosome-associated protein 350 OS=Homo sapiens OX=9606 GN=CEP350 PE=1 SV=1	0	47.729	6	16	20	16	1	3117	350.7	6.33	0.956814	0.919529	0.971173	0.983268	788	710.4	785.8	665.5	1154	971.2	1128	970.6
Q9BYV8	95681	CEP41	Centrosomal protein of 41 kDa OS=Homo sapiens OX=9606 GN=CEP41 PE=1 SV=1	0	24.368	27	6	11	6	1	373	41.3	8.32	1.03071	1.07851	0.935388	1.00787	51.9	166.4	55.7	183	92.2	275.2	86.8	281.8
Q9C0F1	80817	CEP44	Centrosomal protein of 44 kDa OS=Homo sapiens OX=9606 GN=CEP44 PE=1 SV=2	0	25.048	19	5	9	5	1	390	44.1	5.21	0.862764	0.908734	0.977137	0.979331	577.6	434.5	519.5	402.3	736.2	625.9	723.7	622.7
Q53EZ4	55165	CEP55	Centrosomal protein of 55 kDa OS=Homo sapiens OX=9606 GN=CEP55 PE=1 SV=3	0	45.831	22	9	15	9	1	464	54.1	7.01	0.867562	0.988224	0.930417	0.962598	1338	858.5	1209.6	864.6	1537.8	1008.9	1439.9	986.8
Q9P209	55722	CEP72	Centrosomal protein of 72 kDa OS=Homo sapiens OX=9606 GN=CEP72 PE=1 SV=2	0	9.533	6	3	4	3	1	647	71.7	6.52	0.956814	0.912659	1.00298	1.03642	134.5	115.8	134.1	107.7	115.4	85.5	116.4	90.1
Q5JTW2	84131	CEP78	Centrosomal protein of 78 kDa OS=Homo sapiens OX=9606 GN=CEP78 PE=1 SV=1	0	25.92	10	6	9	6	1	689	76.3	8.18	0.935701	0.898921	1.06561	1.09646	365.9	198.3	356.7	181.6	457.6	285.1	490.6	317.5
Q6P2H3	64793	CEP85	Centrosomal protein of 85 kDa OS=Homo sapiens OX=9606 GN=CEP85 PE=1 SV=1	0	40.748	17	10	12	10	1	762	85.6	6	0.93762	0.950932	1.01789	0.990157	720.7	872.8	704	845.4	928	1111.3	950.5	1118.5
Q96GE4	90799	CEP95	Centrosomal protein of 95 kDa OS=Homo sapiens OX=9606 GN=CEP95 PE=1 SV=1	0.005	4.588	4	3	3	3	1	821	95.2	8.59	#VALUE!	0.957802	#VALUE!	0.874016		29.5		28.8		32.6		29
Q8IW35	79598	CEP97	Centrosomal protein of 97 kDa OS=Homo sapiens OX=9606 GN=CEP97 PE=1 SV=1	0	51.204	17	10	17	10	1	865	96.9	5.02	0.963532	0.952895	0.991054	1.02165	843.5	778.9	846.5	756.6	948.1	849.1	945.5	881.4
Q96G23	29956	CERS2	Ceramide synthase 2 OS=Homo sapiens OX=9606 GN=CERS2 PE=1 SV=1	0	16.47	7	3	6	3	1	380	44.8	8.98	1.00864	0.971541	0.998012	0.976378	624.7	1835	656.5	1817.3	624.4	1870.7	627.1	1856.4
P41208	1069	CETN2	Centrin-2 OS=Homo sapiens OX=9606 GN=CETN2 PE=1 SV=1	0	30.99	45	7	18	7	1	172	19.7	5	0.904031	0.979392	0.973161	0.970472	900	2539	847.9	2533.6	1145.9	2992.1	1121.9	2949.7
O15182	1070	CETN3	Centrin-3 OS=Homo sapiens OX=9606 GN=CETN3 PE=1 SV=2	0	9.502	16	2	5	2	1	167	19.5	4.74	0.914587	0.799804	1.09642	0.992126	355.9	504.2	339.3	411.1	398.8	616.3	439.9	621.3
P00751	629	CFB	Complement factor B OS=Homo sapiens OX=9606 GN=CFB PE=1 SV=2	0.001	7.738	4	3	3	3	1	764	85.5	7.06	1.17658	1.60648	1.00895	1.17224	139.3	327.2	170.8	535.7	68.6	196.7	69.7	234.2
Q9UEE9	10428	CFDP1	Craniofacial development protein 1 OS=Homo sapiens OX=9606 GN=CFDP1 PE=1 SV=1	0	45.633	23	6	17	6	1	299	33.6	4.81	1.13052	0.894995	1.09344	1.04823	918.8	867.7	1082.4	791.7	1351	1141.6	1485.7	1215.9
P23528	1072	CFL1	Cofilin-1 OS=Homo sapiens OX=9606 GN=CFL1 PE=1 SV=3	0	200.562	72	19	258	14	1	166	18.5	8.09	0.928023	1.00687	1.01093	1.00886	32884.6	101337	31813.9	103945	21697.9	64891	22062.3	66526.2
Q9Y281	1073	CFL2	Cofilin-2 OS=Homo sapiens OX=9606 GN=CFL2 PE=1 SV=1	0	99.261	68	13	97	8	1	166	18.7	7.88	0.942418	0.919529	0.984095	0.975394	2192.7	3275.8	2153.6	3070.5	3159.3	4986.4	3127.6	4940.8
Q9UFW8	8545	CGGBP1	CGG triplet repeat-binding protein 1 OS=Homo sapiens OX=9606 GN=CGGBP1 PE=1 SV=2	0	43.543	44	8	19	8	1	167	18.8	8.95	0.907869	0.866536	0.987078	0.934055	686.4	1461.5	649.3	1291.1	1401.1	2680.6	1391.4	2544.5
Q9P2M7	57530	CGN	Cingulin OS=Homo sapiens OX=9606 GN=CGN PE=1 SV=2	0	57.118	17	16	18	16	1	1197	136.3	5.54	0.90595	0.923454	1.00795	0.969488	1288.7	310.9	1217.1	292.6	1980.7	658	2008.9	648.2
Q8WUX2	494143	CHAC2	Glutathione-specific gamma-glutamylcyclotransferase 2 OS=Homo sapiens OX=9606 GN=CHAC2 PE=1 SV=1	0	25.892	30	5	13	5	1	184	20.9	5.43	0.622841	0.77527	0.934394	0.982283	409.7	1163.5	266	918.9	428.8	1166.2	403.2	1163.6
Q13111	10036	CHAF1A	Chromatin assembly factor 1 subunit A OS=Homo sapiens OX=9606 GN=CHAF1A PE=1 SV=2	0	79.005	22	18	42	18	1	956	106.9	5.94	0.948177	0.995093	0.974155	0.978346	1922.7	2052.8	1899	2082.4	2325.7	2434.1	2278.7	2419.1
Q13112	8208	CHAF1B	Chromatin assembly factor 1 subunit B OS=Homo sapiens OX=9606 GN=CHAF1B PE=1 SV=1	0	51.144	31	14	24	14	1	559	61.5	7.5	1.10461	1.11187	1.07157	1.01378	1170.5	1150.6	1347.7	1304.2	1554.7	1679.8	1675.4	1729.9
Q96JM3	283489	CHAMP1	Chromosome alignment-maintaining phosphoprotein 1 OS=Homo sapiens OX=9606 GN=CHAMP1 PE=1 SV=2	0	113.351	32	24	55	24	1	812	89	8.44	1.01727	1.02552	1.03181	1.02854	6663.7	3682.1	7060.8	3848.3	6829.8	3693.3	7090.9	3860
Q96BP2	118487	CHCHD1	Coiled-coil-helix-coiled-coil-helix domain-containing protein 1 OS=Homo sapiens OX=9606 GN=CHCHD1 PE=1 SV=1	0	15.865	31	3	6	3	1	118	13.5	10.21	0.806142	1.00981	0.945328	0.896654	380.3	207.1	319.5	213	470	243.2	446.8	221.6
Q9Y6H1	51142	CHCHD2	Coiled-coil-helix-coiled-coil-helix domain-containing protein 2 OS=Homo sapiens OX=9606 GN=CHCHD2 PE=1 SV=1	0	32.214	36	4	27	4	1	151	15.5	9.22	0.952975	1.06771	1.20378	1.25886	987.5	2556.3	980.6	2780.9	1371.5	3903.8	1661.3	4992.3
Q9NX63	54927	CHCHD3	MICOS complex subunit MIC19 OS=Homo sapiens OX=9606 GN=CHCHD3 PE=1 SV=1	0	62.151	42	11	31	11	1	227	26.1	8.28	0.888676	0.735034	0.989066	0.942913	3754.5	6864.7	3477.6	5140.4	4349.8	8034.4	4330.1	7698.7
Q8N4Q1	131474	CHCHD4	Mitochondrial intermembrane space import and assembly protein 40 OS=Homo sapiens OX=9606 GN=CHCHD4 PE=1 SV=1	0	16.858	35	3	13	3	1	142	16	4.31	1.08061	0.979392	0.962227	0.95374	197.6	533.1	222.4	531.9	269.6	634.5	261.1	614.7
Q9BRQ6	84303	CHCHD6	MICOS complex subunit MIC25 OS=Homo sapiens OX=9606 GN=CHCHD6 PE=1 SV=1	0	24.186	29	5	11	5	1	235	26.4	8.85	1.03551	0.957802	0.964215	1.02264	491.8	537.6	530.4	524.8	531.2	606.7	515.5	630.3
O14646	1105	CHD1	Chromodomain-helicase-DNA-binding protein 1 OS=Homo sapiens OX=9606 GN=CHD1 PE=1 SV=2	0	115.543	20	30	51	22	1	1710	196.6	7.14	0.902111	0.947988	0.99006	0.990157	3860.9	3457.2	3629.8	3338.8	4515.8	4250.9	4498.5	4278.5
Q86WJ1	9557	CHD1L	Chromodomain-helicase-DNA-binding protein 1-like OS=Homo sapiens OX=9606 GN=CHD1L PE=1 SV=2	0	79.114	23	21	43	21	1	897	100.9	6.9	0.93762	1.06673	0.997018	1.03642	2812.7	2413.7	2747.6	2623.1	3734.4	3365.7	3746.8	3545.1
O14647	1106	CHD2	Chromodomain-helicase-DNA-binding protein 2 OS=Homo sapiens OX=9606 GN=CHD2 PE=1 SV=2	0	64.23	10	18	23	10	1	1828	211.2	8.1	0.90499	1.07753	0.977137	1.02067	225.1	919.8	212.3	1010.1	247	1042.2	242.8	1081
Q12873	1107	CHD3	Chromodomain-helicase-DNA-binding protein 3 OS=Homo sapiens OX=9606 GN=CHD3 PE=1 SV=3	0	113.101	16	28	51	13	1	2000	226.5	7.3	0.973129	0.915604	0.987078	0.999016	1862.2	1645.6	1889.1	1534.6	1346.1	1087.8	1336.3	1104
Q14839	1108	CHD4	Chromodomain-helicase-DNA-binding protein 4 OS=Homo sapiens OX=9606 GN=CHD4 PE=1 SV=2	0	481.019	42	74	235	57	1	1912	217.9	5.86	0.953935	0.960746	0.991054	0.982283	18074.7	29413.4	17972.4	28809.8	21551	38191.7	21488.2	38131.7
Q8TD26	84181	CHD6	Chromodomain-helicase-DNA-binding protein 6 OS=Homo sapiens OX=9606 GN=CHD6 PE=1 SV=4	0	35.185	4	9	13	5	1	2715	305.2	6.27	0.838772	0.94897	1.01789	1.09055	213.1	61.1	186.2	59.1	166.7	60.1	170.7	66.6
Q9P2D1	55636	CHD7	Chromodomain-helicase-DNA-binding protein 7 OS=Homo sapiens OX=9606 GN=CHD7 PE=1 SV=3	0	69.036	8	19	26	15	1	2997	335.7	6.34	0.911708	0.78999	0.982107	0.964567	1024.2	1050.8	973.1	845.8	1320.4	1246.8	1303.9	1222.1
Q9HCK8	57680	CHD8	Chromodomain-helicase-DNA-binding protein 8 OS=Homo sapiens OX=9606 GN=CHD8 PE=1 SV=5	0	86.597	12	23	35	19	1	2581	290.3	6.47	0.916507	0.930324	1.01789	0.940945	2687.8	1949.2	2567.6	1848.7	3065.1	2307.8	3138.1	2207.3
Q3L8U1	80205	CHD9	Chromodomain-helicase-DNA-binding protein 9 OS=Homo sapiens OX=9606 GN=CHD9 PE=1 SV=2	0	25.063	2	6	11	2	1	2897	325.8	7.01	0.828215	0.911678	1.05567	0.937992	76.7	116.4	66.2	108.2	65.9	108.4	70	103.3
Q8NE62	55349	CHDH	Choline dehydrogenase, mitochondrial OS=Homo sapiens OX=9606 GN=CHDH PE=1 SV=2	0.001	8.778	7	3	4	3	1	594	65.3	8.28	1.01823	0.987242	0.946322	0.944882	499.1	314.7	529.5	316.5	874.4	668.4	832.6	641.5
O14757	1111	CHEK1	Serine/threonine-protein kinase Chk1 OS=Homo sapiens OX=9606 GN=CHEK1 PE=1 SV=2	0	63.281	34	15	29	15	1	476	54.4	8.25	0.920345	0.951914	1.01093	1.01476	2090.4	2558.6	2004.2	2481.3	3016.5	3622.2	3067	3735
O96017	11200	CHEK2	Serine/threonine-protein kinase Chk2 OS=Homo sapiens OX=9606 GN=CHEK2 PE=1 SV=1	0	41.177	23	11	19	11	1	543	60.9	5.91	0.927063	1.00196	1.02783	0.965551	1597.8	1761.1	1542.7	1798.9	1726.3	2124.8	1785.7	2085.5
Q8IWX8	10523	CHERP	Calcium homeostasis endoplasmic reticulum protein OS=Homo sapiens OX=9606 GN=CHERP PE=1 SV=3	0	133.557	25	21	64	21	1	916	103.6	9.04	0.932821	0.861629	0.989066	0.944882	5303.6	7133.8	5157.6	6265.7	5338.8	7632.6	5313.3	7326.2
Q9BWS9	66005	CHID1	Chitinase domain-containing protein 1 OS=Homo sapiens OX=9606 GN=CHID1 PE=1 SV=1	0	51.063	30	10	21	10	1	393	44.9	8.63	0.972169	1.04907	1.02286	1	1198.4	1415.2	1213.4	1512.8	1815.3	2328.1	1867.6	2365.9
P35790	1119	CHKA	Choline kinase alpha OS=Homo sapiens OX=9606 GN=CHKA PE=1 SV=3	0	12.482	9	3	7	3	1	457	52.2	6.55	0.896353	0.812561	1.06163	1.00295	97.5	233.6	91.1	193.5	96.8	245.4	103.4	249.9
P24386	1121	CHM	Rab proteins geranylgeranyltransferase component A 1 OS=Homo sapiens OX=9606 GN=CHM PE=1 SV=3	0	34.979	17	10	14	7	1	653	73.4	4.75	#VALUE!	1.01472	#VALUE!	0.96752		917.3		948.8		1095.9		1077.4
P26374	1122	CHML	Rab proteins geranylgeranyltransferase component A 2 OS=Homo sapiens OX=9606 GN=CHML PE=1 SV=2	0	35.548	15	11	16	8	1	656	74	4.93	1.05758	1.16094	0.970179	0.952756	1087.6	1161.6	1198.8	1374.4	1086	1089.7	1059.9	1055.3
Q9HD42	5119	CHMP1A	Charged multivesicular body protein 1a OS=Homo sapiens OX=9606 GN=CHMP1A PE=1 SV=1	0	22.415	21	6	19	6	1	196	21.7	8.06	1.01823	0.908734	1.0169	0.959646	2734.9	4026.5	2901.3	3726.7	2935.6	4405.4	3004.1	4293.6
Q7LBR1	57132	CHMP1B	Charged multivesicular body protein 1b OS=Homo sapiens OX=9606 GN=CHMP1B PE=1 SV=1	0	14.087	16	4	10	4	1	199	22.1	8.1	1.00576	1.00981	1.06561	1.05807	1551.6	1841.1	1626.4	1894.9	723.9	906.6	776.3	974.5
O43633	27243	CHMP2A	Charged multivesicular body protein 2a OS=Homo sapiens OX=9606 GN=CHMP2A PE=1 SV=1	0	62.397	34	10	35	9	1	222	25.1	5.97	0.978887	0.990186	1.04374	0.985236	867.4	4082.9	884.7	4120.7	693.3	3458.2	727.8	3461.1
Q9UQN3	25978	CHMP2B	Charged multivesicular body protein 2b OS=Homo sapiens OX=9606 GN=CHMP2B PE=1 SV=1	0	51.182	38	11	37	11	1	213	23.9	8.76	1.03263	1.05594	1.04771	1.05512	3304.1	3174.9	3556.8	3416.9	4869.2	5437.5	5134.3	5829.9
Q9Y3E7	51652	CHMP3	Charged multivesicular body protein 3 OS=Homo sapiens OX=9606 GN=CHMP3 PE=1 SV=3	0	14.434	18	5	9	5	1	222	25.1	5.12	1.06238	0.929342	1.06362	1.00591	1334.4	4032.2	1476.9	3819.8	1375.8	3851.3	1471.8	3935.5
Q9BY43	29082	CHMP4A	Charged multivesicular body protein 4a OS=Homo sapiens OX=9606 GN=CHMP4A PE=1 SV=3	0	49.513	50	10	23	9	1	222	25.1	4.7	0.941459	1.2159	0.960239	0.984252	1309.8	2257.9	1285.1	2798.6	1323	2532.4	1278.2	2531.3
Q9H444	128866	CHMP4B	Charged multivesicular body protein 4b OS=Homo sapiens OX=9606 GN=CHMP4B PE=1 SV=1	0	80.531	60	13	50	12	1	224	24.9	4.82	0.983685	0.979392	1.02783	0.977362	4686.9	13154.1	4806.3	13125	4354	12789.7	4500.2	12705.6
Q9NZZ3	51510	CHMP5	Charged multivesicular body protein 5 OS=Homo sapiens OX=9606 GN=CHMP5 PE=1 SV=1	0	56.634	33	7	36	7	1	219	24.6	4.83	0.940499	0.972522	0.997018	0.980315	1413.2	3267.2	1384.9	3239.1	1263.2	3218.1	1266.8	3206
Q96FZ7	79643	CHMP6	Charged multivesicular body protein 6 OS=Homo sapiens OX=9606 GN=CHMP6 PE=1 SV=3	0	14.55	17	4	5	4	1	201	23.5	5.31	0.853167	0.991168	1.0825	1.02854	134	395.9	119.1	399.8	159.9	473.9	174.1	495.5
Q8WUX9	91782	CHMP7	Charged multivesicular body protein 7 OS=Homo sapiens OX=9606 GN=CHMP7 PE=1 SV=1	0	52.26	27	9	16	9	1	453	50.9	5.35	0.855086	0.913641	0.954274	0.989173	1294.2	938.5	1153.7	873.3	1492.7	1017.4	1432.8	1022.6
Q9UHD1	26973	CHORDC1	Cysteine and histidine-rich domain-containing protein 1 OS=Homo sapiens OX=9606 GN=CHORDC1 PE=1 SV=2	0	207.637	67	21	145	21	1	332	37.5	7.87	0.787908	0.786065	0.970179	0.95374	15477.3	26326	12709.5	21079.5	15728.4	27133.6	15350.2	26299.4
Q99653	11261	CHP1	Calcineurin B homologous protein 1 OS=Homo sapiens OX=9606 GN=CHP1 PE=1 SV=3	0	39.019	51	7	19	7	1	195	22.4	5.1	0.902111	0.839058	0.956262	0.937992	1225	1102.8	1152.1	943.3	1460.5	1187.2	1405	1131.7
Q9P2E5	54480	CHPF2	Chondroitin sulfate glucuronyltransferase OS=Homo sapiens OX=9606 GN=CHPF2 PE=2 SV=2	0	9.95	6	5	6	5	1	772	85.9	7.83	0.841651	0.933268	0.964215	1.04035	86.9	42.9	76.2	40.8	87.9	41.6	85.2	44
Q9NRG0	54108	CHRAC1	Chromatin accessibility complex protein 1 OS=Homo sapiens OX=9606 GN=CHRAC1 PE=1 SV=1	0	21.638	31	3	9	3	1	131	14.7	5.1	0.890595	0.936212	0.993042	1.00394	1379.8	996.4	1280.1	950.2	790.2	883.5	789.4	901.4
Q8NCH0	113189	CHST14	Carbohydrate sulfotransferase 14 OS=Homo sapiens OX=9606 GN=CHST14 PE=1 SV=2	0.007	4.173	6	2	2	2	1	376	43	9.48	0.925144	1.14426	1.0328	1.02756	486.5	74.5	468.9	86.9	425.7	77	442.4	80.3
Q8WVB6	63922	CHTF18	Chromosome transmission fidelity protein 18 homolog OS=Homo sapiens OX=9606 GN=CHTF18 PE=1 SV=1	0	52.559	25	15	24	15	1	975	107.3	7.21	0.90595	0.894995	1.02883	0.979331	2490.7	1321.5	2350.3	1205.3	2586.4	1556.4	2676.2	1547.9
P0CG12	54921	CHTF8	Chromosome transmission fidelity protein 8 homolog isoform 2 OS=Homo sapiens OX=9606 GN=CHTF8 PE=1 SV=1	0	25.94	16	6	11	6	1	524	51.4	12.41	0.899232	0.86261	0.977137	0.96752	991.1	1443.9	928.9	1269.1	998.2	1383	980.9	1359.3
Q9Y3Y2	26097	CHTOP	Chromatin target of PRMT1 protein OS=Homo sapiens OX=9606 GN=CHTOP PE=1 SV=2	0	58.49	29	5	32	5	1	248	26.4	12.23	0.896353	0.976447	0.9334	0.963583	1811.5	2500.4	1691.8	2489	2307.8	3400.1	2166.1	3329.8
O15111	1147	CHUK	Inhibitor of nuclear factor kappa-B kinase subunit alpha OS=Homo sapiens OX=9606 GN=CHUK PE=1 SV=2	0	47.036	21	14	24	13	1	745	84.6	6.73	0.964491	0.964671	0.982107	0.997047	1357.8	1480.3	1364.4	1455.4	1899.2	1752.1	1877.1	1774.3
Q8WUH1	91612	CHURC1	Protein Churchill OS=Homo sapiens OX=9606 GN=CHURC1 PE=1 SV=2	0	33.6	48	5	14	5	1	139	16.1	5.54	0.957774	0.935231	1.0666	1.06496	527.1	519	525.9	494.6	535.8	629.8	574.8	681.5
O76071	9391	CIAO1	Probable cytosolic iron-sulfur protein assembly protein CIAO1 OS=Homo sapiens OX=9606 GN=CIAO1 PE=1 SV=1	0	41.307	24	6	20	6	1	339	37.8	4.97	0.889635	0.96369	0.971173	1.00098	1521.7	2530.1	1411.1	2483.4	1563.4	2539	1526.9	2582.9
Q6FI81	57019	CIAPIN1	Anamorsin OS=Homo sapiens OX=9606 GN=CIAPIN1 PE=1 SV=2	0	91.265	51	15	50	15	1	312	33.6	5.62	0.994242	1.01079	0.993042	0.996063	5023.1	10843.9	5206.3	11171.2	5357.6	12003.2	5351.3	12149.4
Q99828	10519	CIB1	Calcium and integrin-binding protein 1 OS=Homo sapiens OX=9606 GN=CIB1 PE=1 SV=4	0.001	6.85	23	3	3	3	1	191	21.7	4.78	1.01536	1.08636	1.11332	1.18898	766.6	30	811.1	33.2	503.4	20.7	563.6	25
Q96RK0	23152	CIC	Protein capicua homolog OS=Homo sapiens OX=9606 GN=CIC PE=1 SV=2	0	9.443	2	3	3	3	1	1608	163.7	8.56	1.03071	#VALUE!	0.94831	#VALUE!	429.8		461.6		349.8		333.7
Q86X95	9541	CIR1	Corepressor interacting with RBPJ 1 OS=Homo sapiens OX=9606 GN=CIR1 PE=1 SV=1	0.001	7.411	6	3	4	3	1	450	52.3	9.86	1.24952	0.919529	0.811133	0.994094	101.4	470.7	132.1	441.1	142.4	463.6	116.2	468.1
Q14011	1153	CIRBP	Cold-inducible RNA-binding protein OS=Homo sapiens OX=9606 GN=CIRBP PE=1 SV=1	0	51.147	53	8	40	7	1	172	18.6	9.51	1.09885	1.00981	1.03181	0.987205	1473.3	2947.1	1686.3	3033.1	3109.9	7157.3	3228.5	7181.2
Q969X6	84916	CIRH1A	U3 small nucleolar RNA-associated protein 4 homolog OS=Homo sapiens OX=9606 GN=UTP4 PE=1 SV=1	0	115.931	32	21	53	21	1	686	76.8	8.85	0.933781	0.936212	0.959245	0.982283	3943.2	4524.5	3836.5	4316.4	4331.3	5336.6	4179.5	5326.8
Q9NZ45	55847	CISD1	CDGSH iron-sulfur domain-containing protein 1 OS=Homo sapiens OX=9606 GN=CISD1 PE=1 SV=1	0	53.469	45	5	32	5	1	108	12.2	9.09	0.950096	0.974485	0.95825	0.982283	4533.7	6962.2	4486.9	6914.4	3663.6	5438.4	3531.5	5426.4
Q8N5K1	493856	CISD2	CDGSH iron-sulfur domain-containing protein 2 OS=Homo sapiens OX=9606 GN=CISD2 PE=1 SV=1	0	34.996	39	4	18	4	1	135	15.3	9.61	0.925144	0.871443	0.9334	0.956693	1022.6	1214.6	986	1078.7	1670.7	2229.9	1568.6	2168.2
O14578	11113	CIT	Citron Rho-interacting kinase OS=Homo sapiens OX=9606 GN=CIT PE=1 SV=2	0	61.631	10	18	29	18	1	2027	231.3	6.57	0.975048	0.995093	1.0159	0.992126	2521.4	1100.1	2561.1	1115.3	2502.8	1171.9	2556.8	1181.1
Q9ULV3	25792	CIZ1	Cip1-interacting zinc finger protein OS=Homo sapiens OX=9606 GN=CIZ1 PE=1 SV=2	0	22.386	11	7	7	7	1	898	100	6.11	0.954894	0.933268	0.978131	0.94685	690.7	351.7	687.4	334.4	1092.5	605.8	1075.3	582.8
Q8WWK9	26586	CKAP2	Cytoskeleton-associated protein 2 OS=Homo sapiens OX=9606 GN=CKAP2 PE=1 SV=1	0	87.554	24	15	32	15	1	683	76.9	9.41	0.991363	0.940137	1.02584	1.01181	1459.7	1373.7	1507.4	1315.7	2766.5	2549.6	2854.1	2620.1
Q07065	10970	CKAP4	Cytoskeleton-associated protein 4 OS=Homo sapiens OX=9606 GN=CKAP4 PE=1 SV=2	0	202.592	56	31	98	31	1	602	66	5.92	0.963532	0.941119	0.971173	0.940945	5734.7	13591.6	5755	13031.7	6030.6	14691.7	5890.2	14043.6
Q14008	9793	CKAP5	Cytoskeleton-associated protein 5 OS=Homo sapiens OX=9606 GN=CKAP5 PE=1 SV=3	0	471.133	40	79	234	79	1	2032	225.4	7.8	0.895393	0.928361	0.985089	0.980315	18799.9	20101.6	17549.2	19017.8	25840.9	28759.2	25606	28640
P12277	1152	CKB	Creatine kinase B-type OS=Homo sapiens OX=9606 GN=CKB PE=1 SV=1	0	355.938	74	24	507	24	1	381	42.6	5.59	0.886756	0.899902	0.979125	0.974409	13848	30049	12793	27567.2	35294.9	96018.9	34751.4	95067.2
P12532	1159	CKMT1B	Creatine kinase U-type, mitochondrial OS=Homo sapiens OX=9606 GN=CKMT1A PE=1 SV=1	0	125.775	42	15	79	12	1	417	47	8.34	1	0.959764	0.992048	0.968504	3932.4	4792.1	4098.1	4685.4	10077.5	14010.8	10056.5	13793.1
P61024	1163	CKS1B	Cyclin-dependent kinases regulatory subunit 1 OS=Homo sapiens OX=9606 GN=CKS1B PE=1 SV=1	0	22.741	41	5	20	4	1	79	9.7	8.94	1.32342	1.5682	1.0835	1.07677	1083.6	2611.1	1494.8	4171.7	1168.3	3065.8	1273.9	3353
P33552	1164	CKS2	Cyclin-dependent kinases regulatory subunit 2 OS=Homo sapiens OX=9606 GN=CKS2 PE=1 SV=1	0	20.35	33	3	11	2	1	79	9.9	8.46	1.03743	1.0265	1.07555	1.04626	600.5	681.7	649	713	443.7	576.5	480.1	612.5
Q7Z460	23332	CLASP1	CLIP-associating protein 1 OS=Homo sapiens OX=9606 GN=CLASP1 PE=1 SV=1	0	167.18	30	38	69	33	1	1538	169.3	9.03	0.96833	0.98528	0.99006	1.02264	5795.4	4399.6	5846.3	4415.3	6687.4	5296.6	6660.7	5502.2
O75122	23122	CLASP2	CLIP-associating protein 2 OS=Homo sapiens OX=9606 GN=CLASP2 PE=1 SV=2	0	149.693	31	32	71	27	1	1294	141	8.47	0.980806	0.970559	1.0159	0.985236	2925.7	2740.3	2990.5	2710.5	4039.6	4049.1	4128.4	4054.5
Q8N2M8	11129	CLASRP	CLK4-associating serine/arginine rich protein OS=Homo sapiens OX=9606 GN=CLASRP PE=1 SV=4	0	20.656	6	2	4	2	1	674	77.1	10.45	0.914587	0.994112	0.994036	1.125	883.8	167.1	842	169.3	1093.9	198	1093.9	226.2
Q96S66	23155	CLCC1	Chloride channel CLIC-like protein 1 OS=Homo sapiens OX=9606 GN=CLCC1 PE=1 SV=1	0	33.134	22	11	13	11	1	551	62	5.55	0.919386	0.92051	0.972167	0.936024	1111.7	804.1	1064.5	753.9	1455.4	1192.8	1423.6	1134.5
P51790	1182	CLCN3	H(+)/Cl(-) exchange transporter 3 OS=Homo sapiens OX=9606 GN=CLCN3 PE=1 SV=2	0.001	8.276	6	4	4	4	1	818	90.9	6.28	0.93858	0.8842	0.994036	0.983268	621	274.8	607.3	247.5	831.1	298	830.9	297.7
P51798	1186	CLCN7	H(+)/Cl(-) exchange transporter 7 OS=Homo sapiens OX=9606 GN=CLCN7 PE=1 SV=2	0	29.347	9	7	14	7	1	805	88.6	8.43	0.951056	1.0422	0.975149	1.10433	1123.2	1051.7	1113.6	1116.4	854.8	642.5	838.8	721
Q2KHT3	23274	CLEC16A	Protein CLEC16A OS=Homo sapiens OX=9606 GN=CLEC16A PE=1 SV=2	0	11.639	4	4	5	4	1	1053	117.6	5.86	0.983685	1.05986	1.07753	1.09154	139.5	191.3	143	206.6	133.5	194.9	144.8	216.1
O00299	1192	CLIC1	Chloride intracellular channel protein 1 OS=Homo sapiens OX=9606 GN=CLIC1 PE=1 SV=4	0	184.365	77	17	170	17	1	241	26.9	5.17	0.93762	0.952895	1.03777	1.0187	13106.4	38720.2	12798.4	37578.6	7438.5	21373.4	7769.1	22120.6
O95833	9022	CLIC3	Chloride intracellular channel protein 3 OS=Homo sapiens OX=9606 GN=CLIC3 PE=1 SV=2	0	15.154	27	4	6	4	1	236	26.6	6.43	0.880998	1.00196	1.07256	1.08957	805.1	251.4	738.9	256.7	216.3	176.3	233.5	195.2
Q9Y696	25932	CLIC4	Chloride intracellular channel protein 4 OS=Homo sapiens OX=9606 GN=CLIC4 PE=1 SV=4	0	149.104	69	14	74	14	1	253	28.8	5.59	0.904031	0.945044	1.02584	1.01378	4092.8	5135.4	3853.4	4946.1	4896.7	6813.8	5055.2	7020.9
Q14677	9685	CLINT1	Clathrin interactor 1 OS=Homo sapiens OX=9606 GN=CLINT1 PE=1 SV=1	0	113.569	30	18	51	18	1	625	68.2	6.42	0.927063	0.97841	0.970179	0.96752	3359.6	5235.7	3246.1	5219.6	3667.7	5833	3580.5	5731.4
P30622	6249	CLIP1	CAP-Gly domain-containing linker protein 1 OS=Homo sapiens OX=9606 GN=CLIP1 PE=1 SV=2	0	297.241	41	54	128	54	1	1438	162.1	5.36	1.03455	1.01472	1.0328	1.01772	12943.8	14089	13958.3	14573.4	7066.2	7978	7344.9	8250.2
P49759	1195	CLK1	Dual specificity protein kinase CLK1 OS=Homo sapiens OX=9606 GN=CLK1 PE=1 SV=2	0.001	8.466	8	2	3	2	1	484	57.3	8.87	0.90691	0.952895	0.986083	1.12795	324.4	32	306.5	31.1	353.3	36.9	350.4	42.3
P49761	1198	CLK3	Dual specificity protein kinase CLK3 OS=Homo sapiens OX=9606 GN=CLK3 PE=1 SV=3	0	15.654	7	4	5	4	1	638	73.5	9.92	1.00864	0.852797	1.06561	1.01181	976.3	133.1	1026.1	115.6	750.6	126.3	804.8	129.9
Q9H6B4	79827	CLMP	CXADR-like membrane protein OS=Homo sapiens OX=9606 GN=CLMP PE=1 SV=1	0	15.481	21	5	8	5	1	373	41.3	7.99	1.03263	0.992149	0.863817	0.940945	222.5	474.5	239.5	479.7	146.7	392.6	127.5	375.2
Q13286	1201	CLN3	Battenin OS=Homo sapiens OX=9606 GN=CLN3 PE=1 SV=1	0	10.539	6	2	3	2	1	438	47.6	6.38	0.93762	1.05299	1.03976	1.27953	275.5	85.2	269.2	91.5	138.3	40.7	144.7	53
O75503	1203	CLN5	Ceroid-lipofuscinosis neuronal protein 5 OS=Homo sapiens OX=9606 GN=CLN5 PE=1 SV=2	0	18.909	15	6	9	6	1	358	41.5	7.4	1.02687	0.960746	0.987078	0.958661	969.9	844.6	1038	827	1220.4	1410.1	1212.1	1373.5
P54105	1207	CLNS1A	Methylosome subunit pICln OS=Homo sapiens OX=9606 GN=CLNS1A PE=1 SV=1	0	64.661	44	6	77	6	1	237	26.2	4.11	0.891555	0.8842	0.966203	0.974409	3460.2	8248.2	3216.2	7435.1	3776.2	9752.2	3669.6	9652.7
Q92989	10978	CLP1	Polyribonucleotide 5'-hydroxyl-kinase Clp1 OS=Homo sapiens OX=9606 GN=CLP1 PE=1 SV=1	0	41.202	26	9	19	9	1	425	47.6	6.62	0.890595	0.872424	1.02684	0.968504	1301.5	1776.7	1207.7	1579.6	1254.5	2078.5	1296	2044.8
Q9H078	81570	CLPB	Caseinolytic peptidase B protein homolog OS=Homo sapiens OX=9606 GN=CLPB PE=1 SV=1	0	120.904	33	21	52	21	1	707	78.7	9.01	0.859885	0.958783	1	0.983268	4674.5	3446	4188.4	3366.2	5221	4341.9	5250.6	4335.4
Q16740	8192	CLPP	ATP-dependent Clp protease proteolytic subunit, mitochondrial OS=Homo sapiens OX=9606 GN=CLPP PE=1 SV=1	0	91.537	43	12	44	12	1	277	30.2	8.09	0.928023	0.976447	1.0169	1.00984	2558.1	2491.5	2474.7	2477.8	2779.7	2713.8	2843.7	2784.4
O96005	1209	CLPTM1	Cleft lip and palate transmembrane protein 1 OS=Homo sapiens OX=9606 GN=CLPTM1 PE=1 SV=1	0	44.483	19	10	25	10	1	669	76	6.3	0.959693	0.897939	0.981113	0.940945	802	865.6	802	791.6	801	1028.9	790.6	984
Q96KA5	81037	CLPTM1L	Cleft lip and palate transmembrane protein 1-like protein OS=Homo sapiens OX=9606 GN=CLPTM1L PE=1 SV=1	0	39.044	21	9	17	9	1	538	62.2	8.56	0.951056	0.967615	1.00994	1.00886	2506.9	1367.9	2484	1348.7	1694	935.7	1721.4	959.6
O76031	10845	CLPX	ATP-dependent Clp protease ATP-binding subunit clpX-like, mitochondrial OS=Homo sapiens OX=9606 GN=CLPX PE=1 SV=2	0	122.493	36	21	63	21	1	633	69.2	7.58	0.923225	0.98528	1.00696	1.02067	9102.4	6978.5	8754	7003.4	8009.8	6163.8	8116.1	6392.1
Q9HAW4	63967	CLSPN	Claspin OS=Homo sapiens OX=9606 GN=CLSPN PE=1 SV=3	0	41.286	10	11	14	11	1	1339	151	4.82	0.892514	0.935231	1.00895	1.01969	1432.4	554.1	1332.7	528.1	1759.8	710.7	1786.3	736.3
P09496	1211	CLTA	Clathrin light chain A OS=Homo sapiens OX=9606 GN=CLTA PE=1 SV=1	0	39.507	24	10	36	10	1	248	27.1	4.51	0.986564	0.973503	0.99006	0.971457	2623.1	17300.7	2697.2	17167.4	2431.3	16259.5	2422	16042.5
P09497	1212	CLTB	Clathrin light chain B OS=Homo sapiens OX=9606 GN=CLTB PE=1 SV=1	0	43.101	29	10	24	10	1	229	25.2	4.64	0.931862	0.744848	0.984095	0.956693	3451.3	9174	3351.3	6964.8	3246.8	8128.9	3213.3	7903.9
Q00610	1213	CLTC	Clathrin heavy chain 1 OS=Homo sapiens OX=9606 GN=CLTC PE=1 SV=5	0	890.31	58	92	625	72	1	1675	191.5	5.69	0.976967	0.999019	1.01491	0.995079	50327.4	99640.8	51252.1	101452	49067.8	99312.9	50095	100419
P53675	8218	CLTCL1	Clathrin heavy chain 2 OS=Homo sapiens OX=9606 GN=CLTCL1 PE=1 SV=2	0	226.321	19	27	152	7	1	1640	186.9	5.85	0.988484	0.997056	1.01392	1.00295	641.7	266.2	660.9	270.3	503.7	214.2	513.7	218.2
P10909	1191	CLU	Clusterin OS=Homo sapiens OX=9606 GN=CLU PE=1 SV=1	0	28.46	13	5	12	5	1	449	52.5	6.27	1.17658	1.05594	1.07555	1.08169	785.8	934.5	963.4	1005.7	253.3	326.1	274.2	358.2
O75153	23277	CLUH	Clustered mitochondria protein homolog OS=Homo sapiens OX=9606 GN=CLUH PE=1 SV=2	0	280.197	48	48	151	48	1	1309	146.6	6.13	0.952975	0.972522	0.986083	0.974409	13102.1	19827.8	13010.7	19654.5	11753.7	18238.4	11659.3	18059.7
Q8N0X4	171425	CLYBL	Citramalyl-CoA lyase, mitochondrial OS=Homo sapiens OX=9606 GN=CLYBL PE=1 SV=2	0	14.369	7	2	4	2	1	340	37.3	8.73	0.988484	0.996075	1.06262	1.01181	182.4	172.7	187.8	175.3	343.5	309.7	367.2	318.3
Q8NFW8	55907	CMAS	N-acylneuraminate cytidylyltransferase OS=Homo sapiens OX=9606 GN=CMAS PE=1 SV=2	0	83.964	42	17	31	17	1	434	48.3	7.93	0.866603	0.897939	0.994036	1	4226.4	2311.8	3814.9	2115.6	5146.8	2847.4	5145.9	2892.2
Q96DG6	134147	CMBL	Carboxymethylenebutenolidase homolog OS=Homo sapiens OX=9606 GN=CMBL PE=1 SV=1	0	51.574	39	11	30	11	1	245	28	7.18	1.00768	0.998037	1.04473	1.0748	9049.7	18810.7	9503.5	19139.8	2590	4821.2	2721	5264
Q9NRP2	56942	CMC2	COX assembly mitochondrial protein 2 homolog OS=Homo sapiens OX=9606 GN=CMC2 PE=1 SV=1	0	18.514	62	5	11	5	1	79	9.5	7.87	1.38676	0.92051	1.1839	1.04134	549	1490.7	793.2	1399	436.4	1129.5	519.9	1194.8
Q8IY22	80790	CMIP	C-Maf-inducing protein OS=Homo sapiens OX=9606 GN=CMIP PE=1 SV=3	0	11.097	3	3	4	3	1	773	86.3	6.7	0.958733	0.959764	1.04473	1.04528	826.9	551.1	825.9	539.1	522.1	338.2	548.5	359.2
P30085	51727	CMPK1	UMP-CMP kinase OS=Homo sapiens OX=9606 GN=CMPK1 PE=1 SV=3	0	99.302	67	12	55	12	1	196	22.2	5.57	1.00576	0.990186	1.00398	0.994094	5767.3	9271.5	6042.3	9351.2	3583.4	5481.2	3620.7	5534.9
Q9BQ75	84319	CMSS1	Protein CMSS1 OS=Homo sapiens OX=9606 GN=CMSS1 PE=1 SV=2	0	18.019	17	6	12	3	1	279	31.9	9.19	0.858925	0.840039	0.975149	0.952756	1741.2	1343.6	1558.6	1150.5	2445.6	1660.2	2398.8	1607.5
P62633	7555	CNBP	Cellular nucleic acid-binding protein OS=Homo sapiens OX=9606 GN=CNBP PE=1 SV=1	0	37.852	34	6	31	6	1	177	19.5	7.71	1.22265	1.31894	1.12624	1.11516	1938.3	4320.7	2468.8	5808.1	2190.6	4973.9	2481.9	5635.6
Q96KP4	55748	CNDP2	Cytosolic non-specific dipeptidase OS=Homo sapiens OX=9606 GN=CNDP2 PE=1 SV=2	0	175.236	50	20	66	20	1	475	52.8	5.97	0.973129	0.999019	0.989066	0.96752	3656.6	7576.6	3707.9	7714.2	3835.4	7926	3815.5	7794.8
Q99439	1265	CNN2	Calponin-2 OS=Homo sapiens OX=9606 GN=CNN2 PE=1 SV=4	0	96.184	43	13	67	10	1	309	33.7	7.33	0.884837	0.918548	1.01093	1.0561	10296.7	9129	9491.1	8548.2	4956.7	3298.7	5042.4	3539.4
Q15417	1266	CNN3	Calponin-3 OS=Homo sapiens OX=9606 GN=CNN3 PE=1 SV=1	0	110.557	46	14	78	11	1	329	36.4	6.05	0.904031	0.959764	0.950298	0.968504	1885.8	6546.1	1777.3	6401.2	7189.3	11939.5	6870.6	11747.3
Q9H8M5	54805	CNNM2	Metal transporter CNNM2 OS=Homo sapiens OX=9606 GN=CNNM2 PE=1 SV=2	0	17.697	6	4	5	3	1	875	96.6	6.38	0.923225	1.0844	1	1.04724	445.2	58.5	428.2	64.6	370.4	49.1	372.6	52.2
Q8NE01	26505	CNNM3	Metal transporter CNNM3 OS=Homo sapiens OX=9606 GN=CNNM3 PE=1 SV=1	0	43.817	17	12	19	10	1	707	76.1	6.09	0.880038	0.910697	0.981113	1.00591	1737.9	1396.6	1594.2	1296.5	1575.9	1221	1555	1248.5
Q6P4Q7	26504	CNNM4	Metal transporter CNNM4 OS=Homo sapiens OX=9606 GN=CNNM4 PE=1 SV=3	0	15.478	6	4	6	3	1	775	86.6	6.07	0.884837	0.832188	1.05169	1.07677	271.1	276.5	249.9	234.4	273.3	293.4	289.1	321
A5YKK6	23019	CNOT1	CCR4-NOT transcription complex subunit 1 OS=Homo sapiens OX=9606 GN=CNOT1 PE=1 SV=2	0	336.783	34	67	156	67	1	2376	266.8	7.11	0.974088	0.947007	1.01491	1.01083	13637.5	14839.4	13843.9	14313	14802.6	16489.4	15109.8	16941.6
Q9H9A5	25904	CNOT10	CCR4-NOT transcription complex subunit 10 OS=Homo sapiens OX=9606 GN=CNOT10 PE=1 SV=1	0	61.572	22	11	22	11	1	744	82.3	7.78	0.913628	0.925417	1.0169	0.985236	1855.9	1381.2	1766.4	1302.8	1955.9	1562.5	2001.5	1563.5
Q9NZN8	4848	CNOT2	CCR4-NOT transcription complex subunit 2 OS=Homo sapiens OX=9606 GN=CNOT2 PE=1 SV=1	0	46.995	18	8	17	8	1	540	59.7	7.66	0.932821	0.991168	0.984095	1.01673	1565	1112.7	1521.2	1123.7	1626.1	1219.8	1609.2	1259.6
O75175	4849	CNOT3	CCR4-NOT transcription complex subunit 3 OS=Homo sapiens OX=9606 GN=CNOT3 PE=1 SV=1	0	59.221	14	12	22	12	1	753	81.8	6.2	0.926104	0.98528	1.02187	0.998031	1956.8	3025.2	1888.2	3036.9	2133.1	3120.4	2192.4	3165.5
O95628	4850	CNOT4	CCR4-NOT transcription complex subunit 4 OS=Homo sapiens OX=9606 GN=CNOT4 PE=1 SV=3	0	29.34	18	7	11	7	1	575	63.5	7.03	0.90499	0.92738	1.01491	0.981299	2417.4	737.2	2280.5	696.6	2433.3	808.1	2485.3	806
Q96LI5	246175	CNOT6L	CCR4-NOT transcription complex subunit 6-like OS=Homo sapiens OX=9606 GN=CNOT6L PE=1 SV=2	0	15.791	11	5	7	3	1	555	63	6.74	1.04415	0.944063	0.944334	0.980315	544.8	427.6	592.5	411.6	622.6	459.3	591.2	457.5
Q9UIV1	29883	CNOT7	CCR4-NOT transcription complex subunit 7 OS=Homo sapiens OX=9606 GN=CNOT7 PE=1 SV=3	0	31.052	26	5	9	5	1	285	32.7	4.84	0.974088	1.0157	1.03579	0.989173	634.2	294.2	643.8	304.5	639.1	277.9	665.8	279.3
Q9UFF9	9337	CNOT8	CCR4-NOT transcription complex subunit 8 OS=Homo sapiens OX=9606 GN=CNOT8 PE=1 SV=1	0	26.089	13	3	7	3	1	292	33.5	4.81	1.1929	0.941119	1.16799	1.00394	368.3	502.4	457.9	481.8	454.9	555.8	534.4	566.8
P09543	1267	CNP	2',3'-cyclic-nucleotide 3'-phosphodiesterase OS=Homo sapiens OX=9606 GN=CNP PE=1 SV=2	0	86.834	37	17	35	16	1	421	47.5	9.07	0.944338	1.00098	0.985089	0.994094	2527.5	4990.4	2487.2	5090.4	2326	4838.2	2305.1	4888.2
Q9Y2B0	10330	CNPY2	Protein canopy homolog 2 OS=Homo sapiens OX=9606 GN=CNPY2 PE=1 SV=1	0	48.273	57	8	19	8	1	182	20.6	4.92	1.13148	1.10991	1.02087	1.00098	2381	2300.9	2806.8	2601.9	2296.5	2122.7	2357.9	2158.9
Q9BT09	10695	CNPY3	Protein canopy homolog 3 OS=Homo sapiens OX=9606 GN=CNPY3 PE=1 SV=1	0	33.339	23	5	13	5	1	278	30.7	5.49	0.977927	1.02846	0.988072	0.985236	807	982.2	822.2	1029.1	812.2	1155.9	806.9	1157.3
Q9NXG0	54875	CNTLN	Centlein OS=Homo sapiens OX=9606 GN=CNTLN PE=1 SV=5	0.015	3.12	2	2	2	2	1	1405	161.5	8.15	1.04894	#VALUE!	1.04473	#VALUE!	209.3		228.7		229.1		240.8
Q9GZY4	55744	COA1	Cytochrome c oxidase assembly factor 1 homolog OS=Homo sapiens OX=9606 GN=COA1 PE=1 SV=1	0	9.209	14	2	2	2	1	146	16.7	8.81	0.788868	0.912659	1.05765	1.07185	219.4	176.4	180.4	164.1	261.8	237.6	278.6	258.6
Q9Y2R0	28958	COA3	Cytochrome c oxidase assembly factor 3 homolog, mitochondrial OS=Homo sapiens OX=9606 GN=COA3 PE=1 SV=1	0	24.297	27	3	19	3	1	106	11.7	9.6	0.947217	1.08734	0.966203	0.987205	673.4	1366.9	664.4	1515.1	901.5	2024.7	876.4	2030.3
Q9NYJ1	51287	COA4	Cytochrome c oxidase assembly factor 4 homolog, mitochondrial OS=Homo sapiens OX=9606 GN=COA4 PE=1 SV=2	0	31.282	63	5	11	5	1	87	10.1	6.04	1.13628	0.912659	0.966203	0.999016	388	607.4	459.5	565	724.7	856.2	704.7	868.6
Q86WW8	493753	COA5	Cytochrome c oxidase assembly factor 5 OS=Homo sapiens OX=9606 GN=COA5 PE=1 SV=1	0.002	6.533	34	2	2	2	1	74	8.4	8.68	0.971209	#VALUE!	0.981113	#VALUE!	233.9		236.6		386.9		382
Q5JTJ3	388753	COA6	Cytochrome c oxidase assembly factor 6 homolog OS=Homo sapiens OX=9606 GN=COA6 PE=1 SV=1	0	32.104	41	7	20	7	1	125	14.1	8.25	0.910749	0.900883	0.975149	0.98622	1683.1	2188.6	1597.3	2009.5	2198.3	2832.5	2156.5	2838.8
Q13057	80347	COASY	Bifunctional coenzyme A synthase OS=Homo sapiens OX=9606 GN=COASY PE=1 SV=4	0	67.006	23	11	35	11	1	564	62.3	6.99	1.09597	1.09912	1.02485	1.06791	4452	3401.4	5084.2	3810	2643.3	2025.2	2725.4	2198
O75128	23242	COBL	Protein cordon-bleu OS=Homo sapiens OX=9606 GN=COBL PE=1 SV=2	0	29.487	11	10	12	10	1	1261	135.5	7.75	0.986564	1.05888	1.00596	1.02165	698.1	696.1	717.4	751.3	369.1	531.6	373.6	552
Q53SF7	22837	COBLL1	Cordon-bleu protein-like 1 OS=Homo sapiens OX=9606 GN=COBLL1 PE=1 SV=2	0	37.882	13	11	14	11	1	1204	131.7	6.67	0.988484	0.98528	0.999006	1.07579	1449.3	584.9	1492.3	587.1	872.1	428.6	876.1	468.3
Q8WX92	25920	COBRA1	Negative elongation factor B OS=Homo sapiens OX=9606 GN=NELFB PE=1 SV=1	0	73.1	24	16	38	16	1	580	65.7	6.13	0.887716	0.861629	0.988072	0.997047	1816.7	3184.3	1679.7	2796.8	1939.7	3210.8	1927.8	3253.1
Q8WTW3	9382	COG1	Conserved oligomeric Golgi complex subunit 1 OS=Homo sapiens OX=9606 GN=COG1 PE=1 SV=1	0	64.914	19	16	28	16	1	980	108.9	7.31	0.954894	1.05299	1.01789	1.00886	2842.5	1191.4	2828.7	1278.5	3238.9	1501.6	3317.7	1539.5
Q14746	22796	COG2	Conserved oligomeric Golgi complex subunit 2 OS=Homo sapiens OX=9606 GN=COG2 PE=1 SV=1	0	62.736	24	15	26	15	1	738	83.2	6.62	0.998081	0.913641	1.01193	0.984252	2528	1335.8	2628.3	1243.2	3296.2	1647.4	3355.7	1646.9
Q96JB2	83548	COG3	Conserved oligomeric Golgi complex subunit 3 OS=Homo sapiens OX=9606 GN=COG3 PE=1 SV=3	0	61.625	25	15	24	15	1	828	94	5.57	0.925144	1.04711	1	0.995079	2201	748.6	2121.4	798.5	2948.8	990.4	2965.2	1001.4
Q9H9E3	25839	COG4	Conserved oligomeric Golgi complex subunit 4 OS=Homo sapiens OX=9606 GN=COG4 PE=1 SV=3	0	62.483	21	14	24	13	1	785	89	5.19	0.947217	0.980373	0.992048	1.04331	1567.2	1128.9	1546.9	1127.2	1837.3	1407.3	1834.1	1491.7
Q9UP83	10466	COG5	Conserved oligomeric Golgi complex subunit 5 OS=Homo sapiens OX=9606 GN=COG5 PE=1 SV=3	0	52.799	15	11	19	11	1	839	92.7	6.6	0.947217	0.90579	1.00497	1.00098	3201.8	1782.7	3159	1645.6	3435.1	1889.9	3474.5	1922.4
Q9Y2V7	57511	COG6	Conserved oligomeric Golgi complex subunit 6 OS=Homo sapiens OX=9606 GN=COG6 PE=1 SV=2	0	53.624	23	13	22	12	1	657	73.2	5.76	1	0.918548	1.00298	0.979331	1135.6	1733.1	1183.3	1621.5	1492.3	2210.1	1506	2198.1
P83436	91949	COG7	Conserved oligomeric Golgi complex subunit 7 OS=Homo sapiens OX=9606 GN=COG7 PE=1 SV=1	0	96.598	25	17	35	17	1	770	86.3	5.47	0.952975	0.9421	1.00596	0.996063	1810.2	2372.2	1797.9	2276.6	1712.2	2560.1	1732.2	2591.9
Q96MW5	84342	COG8	Conserved oligomeric Golgi complex subunit 8 OS=Homo sapiens OX=9606 GN=COG8 PE=1 SV=2	0	35.026	26	12	17	12	1	612	68.4	5.2	0.952015	0.967615	1.00696	1.00689	2159.9	716.3	2142	706.2	2703.1	843.2	2737.1	862.9
P38432	8161	COIL	Coilin OS=Homo sapiens OX=9606 GN=COIL PE=1 SV=1	0	117.38	34	18	50	18	1	576	62.6	9.07	0.93858	0.878312	0.947316	0.952756	1469.3	2977.9	1436.3	2666.1	1702.8	3935.9	1623.5	3809.9
Q99715	1303	COL12A1	Collagen alpha-1(XII) chain OS=Homo sapiens OX=9606 GN=COL12A1 PE=1 SV=2	0	50.27	7	16	19	15	1	3063	332.9	5.53	0.966411	1.03337	1.07256	1.02657	1277.9	541.3	1286.4	570.2	560.6	324.7	604.9	338.5
P02462	1282	COL4A1	Collagen alpha-1(IV) chain OS=Homo sapiens OX=9606 GN=COL4A1 PE=1 SV=3	0.001	8.464	2	3	5	3	1	1669	160.5	8.28	1.05374	0.916585	1.03082	1.09449	250.5	172.5	275.1	161.1	219.3	125	227.5	139.1
P08572	1284	COL4A2	Collagen alpha-2(IV) chain OS=Homo sapiens OX=9606 GN=COL4A2 PE=1 SV=4	0	13.019	3	3	6	3	1	1712	167.4	8.66	1.00096	0.977429	1.04473	0.950787	816.2	183.9	851.6	183.2	585.9	178.5	616	172.4
Q9Y5P4	10087	COL4A3BP	Collagen type IV alpha-3-binding protein OS=Homo sapiens OX=9606 GN=COL4A3BP PE=1 SV=1	0	43.708	22	12	14	12	1	624	70.8	5.48	1.06334	1.02944	1.02982	0.990157	1365.3	1089.8	1512.2	1143.6	1915.5	1510.8	1984.8	1519.6
P20908	1289	COL5A1	Collagen alpha-1(V) chain OS=Homo sapiens OX=9606 GN=COL5A1 PE=1 SV=3	0	14.394	4	5	6	5	1	1838	183.4	5.06	1.18426	1.13445	1.08847	1.14764	547.8	268.1	675.8	309.9	241.6	167	264.6	194.7
P12109	1291	COL6A1	Collagen alpha-1(VI) chain OS=Homo sapiens OX=9606 GN=COL6A1 PE=1 SV=3	0	16.611	6	5	7	5	1	1028	108.5	5.43	0.980806	1.08636	1.07455	1.04232	368.7	116.8	376.8	129.3	528.2	198.3	570.8	210.1
Q8NBJ5	79709	COLGALT1	Procollagen galactosyltransferase 1 OS=Homo sapiens OX=9606 GN=COLGALT1 PE=1 SV=1	0	92.325	34	22	53	22	1	622	71.6	7.31	0.977927	0.987242	0.986083	0.983268	6809.8	8097.8	6941.1	8145	6168	7468.2	6116	7457.7
Q8N668	150684	COMMD1	COMM domain-containing protein 1 OS=Homo sapiens OX=9606 GN=COMMD1 PE=1 SV=1	0	16.492	22	3	8	3	1	190	21.2	6.2	0.987524	0.739941	1.04076	0.964567	257.3	675.8	264.7	509.3	269	751.6	281.6	736.6
Q9Y6G5	51397	COMMD10	COMM domain-containing protein 10 OS=Homo sapiens OX=9606 GN=COMMD10 PE=1 SV=1	0	25.928	35	6	12	6	1	202	23	6.54	0.966411	1.15211	1.02684	1.05512	1488.3	839.6	1498.9	985.4	1313.8	672.2	1356.7	720.7
Q86X83	51122	COMMD2	COMM domain-containing protein 2 OS=Homo sapiens OX=9606 GN=COMMD2 PE=1 SV=2	0	10.069	17	3	4	3	1	199	22.7	6.73	0.829175	0.867517	1.02087	0.980315	480.1	214.7	415	189.8	480.2	221.8	493.3	220.9
Q9UBI1	23412	COMMD3	COMM domain-containing protein 3 OS=Homo sapiens OX=9606 GN=COMMD3 PE=1 SV=1	0	51.81	43	6	16	6	1	195	22.1	5.99	0.928983	0.930324	1.02684	0.98622	1545.4	817.6	1495.5	775.1	1800.9	940	1859.9	942
Q9H0A8	54939	COMMD4	COMM domain-containing protein 4 OS=Homo sapiens OX=9606 GN=COMMD4 PE=1 SV=1	0	24.3	36	5	10	5	1	199	21.8	7.31	1.09021	1.11973	1.03877	1.00295	1304.1	812.7	1481	927.2	1652.1	1106.2	1726	1126.9
Q9GZQ3	28991	COMMD5	COMM domain-containing protein 5 OS=Homo sapiens OX=9606 GN=COMMD5 PE=1 SV=1	0	23.36	25	5	10	5	1	224	24.7	7.02	0.891555	0.923454	0.945328	1.02362	629.8	423.6	585.3	398.4	529.2	401.8	503.3	418
Q7Z4G1	170622	COMMD6	COMM domain-containing protein 6 OS=Homo sapiens OX=9606 GN=COMMD6 PE=1 SV=1	0	17.317	49	4	8	4	1	85	9.6	6	1.06526	0.953876	1.26342	1.1378	299.9	335.3	333	325.9	440	390.2	559	450.9
Q9NX08	54951	COMMD8	COMM domain-containing protein 8 OS=Homo sapiens OX=9606 GN=COMMD8 PE=1 SV=1	0.001	8.258	10	2	3	2	1	183	21.1	5.43	0.949136	0.982336	0.99006	1.06988	492.2	190.9	486.8	191	611.2	223.1	608.7	242.5
Q9P000	29099	COMMD9	COMM domain-containing protein 9 OS=Homo sapiens OX=9606 GN=COMMD9 PE=1 SV=2	0	40.315	48	7	19	7	1	198	21.8	5.88	0.889635	0.900883	1.00199	1.03642	2039.1	1966.4	1889.8	1805	1830.2	1832.1	1844	1929.8
P21964	1312	COMT	Catechol O-methyltransferase OS=Homo sapiens OX=9606 GN=COMT PE=1 SV=2	0	100.646	59	14	48	14	1	271	30	5.47	0.827255	0.878312	0.99006	0.994094	3171.2	7689.6	2733.7	6881.5	2752.9	6716.5	2742.9	6780.8
Q86VU5	118881	COMTD1	Catechol O-methyltransferase domain-containing protein 1 OS=Homo sapiens OX=9606 GN=COMTD1 PE=1 SV=1	0	11.284	23	4	5	4	1	262	28.8	8.38	0.931862	0.964671	1.04473	1.12697	448.4	49.7	435.3	48.9	320.4	51.3	336.7	58.8
P53621	1314	COPA	Coatomer subunit alpha OS=Homo sapiens OX=9606 GN=COPA PE=1 SV=2	0	456.44	59	69	258	69	1	1224	138.3	7.66	0.935701	0.98528	0.991054	0.988189	23410.5	41071.4	22825.9	41230.5	20245.6	37449.8	20176.5	37605.5
P53618	1315	COPB1	Coatomer subunit beta OS=Homo sapiens OX=9606 GN=COPB1 PE=1 SV=3	0	428.175	53	45	208	45	1	953	107.1	6.05	0.959693	0.951914	0.988072	0.970472	14605.3	20958.6	14611.1	20322.2	13195.5	19670.6	13119	19400.9
P35606	9276	COPB2	Coatomer subunit beta' OS=Homo sapiens OX=9606 GN=COPB2 PE=1 SV=2	0	257.433	54	41	131	41	1	906	102.4	5.27	0.997121	0.976447	0.982107	0.976378	10747.7	21137.2	11168.4	21029.2	10382.8	21081.5	10254.2	20914.5
O14579	11316	COPE	Coatomer subunit epsilon OS=Homo sapiens OX=9606 GN=COPE PE=1 SV=3	0	89.487	40	12	44	12	1	308	34.5	5.12	0.975048	0.939156	0.985089	1.01083	5101.6	5678.5	5184.4	5437.1	4220.1	4726	4181.2	4853.3
Q9Y678	22820	COPG1	Coatomer subunit gamma-1 OS=Homo sapiens OX=9606 GN=COPG1 PE=1 SV=1	0	324.081	58	39	156	34	1	874	97.7	5.47	0.96833	0.997056	1.00895	0.985236	17591.5	17098	17756	17378	14004.2	13700.7	14209	13716.7
Q9UBF2	26958	COPG2	Coatomer subunit gamma-2 OS=Homo sapiens OX=9606 GN=COPG2 PE=1 SV=1	0	119.184	27	19	44	14	1	871	97.6	5.81	0.944338	0.95682	0.998012	0.999016	4140.7	3527.3	4074.7	3440	6395.9	3475.4	6423.5	3528.2
Q9NQ92	55352	COPRS	Coordinator of PRMT5 and differentiation stimulator OS=Homo sapiens OX=9606 GN=COPRS PE=1 SV=3	0.008	3.955	14	2	2	2	1	184	20.1	4.18	1.15355	0.964671	1.06461	0.972441	140.6	76.9	169	75.6	195.3	83.8	209.2	82.8
P61201	9318	COPS2	COP9 signalosome complex subunit 2 OS=Homo sapiens OX=9606 GN=COPS2 PE=1 SV=1	0	118.244	39	17	65	17	1	443	51.6	5.53	0.913628	0.960746	0.966203	0.961614	7893.3	9245.9	7513.5	9048	7074.2	9144.5	6876.6	8935.8
Q9UNS2	8533	COPS3	COP9 signalosome complex subunit 3 OS=Homo sapiens OX=9606 GN=COPS3 PE=1 SV=3	0	104.945	42	14	63	14	1	423	47.8	6.65	0.974088	1.06771	0.979125	0.951772	4653.3	6864	4723.7	7464.6	5054.9	8721	4980	8431.3
Q9BT78	51138	COPS4	COP9 signalosome complex subunit 4 OS=Homo sapiens OX=9606 GN=COPS4 PE=1 SV=1	0	166.168	61	20	90	20	1	406	46.2	5.83	0.896353	0.9421	0.999006	0.988189	6580.6	9439.6	6149.5	9059.4	6978.7	10013.4	7016.6	10050.7
Q92905	10987	COPS5	COP9 signalosome complex subunit 5 OS=Homo sapiens OX=9606 GN=COPS5 PE=1 SV=4	0	103.583	52	14	54	14	1	334	37.6	6.54	0.941459	0.958783	0.979125	0.961614	5823.5	6305.7	5715.1	6159.5	6176.8	7133	6083.6	6972.1
Q7L5N1	10980	COPS6	COP9 signalosome complex subunit 6 OS=Homo sapiens OX=9606 GN=COPS6 PE=1 SV=1	0	116.533	57	13	59	13	1	327	36.1	5.73	0.917466	0.892051	0.996024	0.981299	4999.2	5932.1	4779.4	5392	5091.1	6276.4	5099.7	6260.3
Q9UBW8	50813	COPS7A	COP9 signalosome complex subunit 7a OS=Homo sapiens OX=9606 GN=COPS7A PE=1 SV=1	0	35.594	41	8	17	8	1	275	30.3	8.22	0.959693	0.94897	1.01093	1.1939	1653.4	2034.7	1652.7	1966.7	1394.9	1754.3	1418.9	2127.7
Q9H9Q2	64708	COPS7B	COP9 signalosome complex subunit 7b OS=Homo sapiens OX=9606 GN=COPS7B PE=1 SV=1	0	42.622	23	7	15	7	1	264	29.6	6.15	0.978887	0.874387	0.947316	0.985236	780	794.4	795.4	708.1	1155.7	1062.7	1101.5	1064
Q99627	10920	COPS8	COP9 signalosome complex subunit 8 OS=Homo sapiens OX=9606 GN=COPS8 PE=1 SV=1	0	51.865	35	5	38	5	1	209	23.2	5.38	0.922265	0.901865	0.978131	0.969488	2182.2	3483.2	2096.6	3201.9	2630	4279.4	2587.2	4214.9
P61923	22818	COPZ1	Coatomer subunit zeta-1 OS=Homo sapiens OX=9606 GN=COPZ1 PE=1 SV=1	0	51.874	27	5	29	5	1	177	20.2	4.81	0.930902	0.915604	0.961233	0.966535	3139.5	4961.2	3045.1	4629.5	2621.3	4373.5	2534.5	4293.1
Q5HYK3	84274	COQ5	2-methoxy-6-polyprenyl-1,4-benzoquinol methylase, mitochondrial OS=Homo sapiens OX=9606 GN=COQ5 PE=1 SV=2	0	39.283	27	8	13	8	1	327	37.1	6.95	1.01823	0.92051	1.02187	0.995079	1487.1	1861.4	1577.1	1745.5	1281.4	1449.7	1317.3	1466.4
Q9Y2Z9	51004	COQ6	Ubiquinone biosynthesis monooxygenase COQ6, mitochondrial OS=Homo sapiens OX=9606 GN=COQ6 PE=1 SV=2	0.001	8.226	6	3	34	3	1	468	50.8	7.3	0.90499	1.05986	1.01093	1.00197	404.3	260.4	381.1	281.1	391.8	285	398.7	290
Q99807	10229	COQ7	5-demethoxyubiquinone hydroxylase, mitochondrial OS=Homo sapiens OX=9606 GN=COQ7 PE=1 SV=3	0	11.958	17	4	7	4	1	217	24.3	8.59	1.09597	1.2051	1.03082	0.972441	970.4	281.6	1108.1	345.8	830.5	276.6	861.3	273.3
O75208	57017	COQ9	Ubiquinone biosynthesis protein COQ9, mitochondrial OS=Homo sapiens OX=9606 GN=COQ9 PE=1 SV=1	0	31.428	18	5	19	5	1	318	35.5	5.94	1.04127	1.01865	1.00199	1.01673	1779.4	2111.4	1929.9	2192.6	1523.9	1919.7	1535.8	1982.4
P31146	11151	CORO1A	Coronin-1A OS=Homo sapiens OX=9606 GN=CORO1A PE=1 SV=4	0	14.114	10	4	8	3	1	461	51	6.68	0.840691	0.896958	1.00497	0.893701	226.5	202.1	198.4	184.8	374.8	522.7	379.1	474.4
Q9BR76	57175	CORO1B	Coronin-1B OS=Homo sapiens OX=9606 GN=CORO1B PE=1 SV=1	0	64.181	37	15	37	15	1	489	54.2	5.88	1.03455	1.07164	1.0497	1	2649.5	6603.8	2854.9	7209.3	2282.5	6005.9	2410	6100.2
Q9ULV4	23603	CORO1C	Coronin-1C OS=Homo sapiens OX=9606 GN=CORO1C PE=1 SV=1	0	104.876	36	18	79	17	1	474	53.2	7.08	1.01056	1.08342	0.993042	1.03839	10741.4	16014.2	11313.7	17683.7	9445	14497.2	9440	15293.6
Q92828	7464	CORO2A	Coronin-2A OS=Homo sapiens OX=9606 GN=CORO2A PE=1 SV=2	0	12.552	8	3	3	3	1	525	59.7	8.05	0.898273	0.863592	0.983101	1.04232	634	105.9	593.5	93.2	711.9	122.1	704.1	129.3
P57737	79585	CORO7	Coronin-7 OS=Homo sapiens OX=9606 GN=CORO7 PE=1 SV=2	0	71.093	20	13	27	13	1	925	100.5	5.8	0.957774	0.962709	0.970179	0.977362	1790	1399.3	1787.3	1372.6	3150.5	2756.6	3074.3	2738.3
Q14019	23406	COTL1	Coactosin-like protein OS=Homo sapiens OX=9606 GN=COTL1 PE=1 SV=3	0	77.735	76	13	71	13	1	142	15.9	5.67	0.831094	0.856722	1.02783	1.03445	8825.4	31807.5	7639	27760.1	3494.9	10188.6	3612.5	10712.9
Q9Y6N1	1353	COX11	Cytochrome c oxidase assembly protein COX11, mitochondrial OS=Homo sapiens OX=9606 GN=COX11 PE=1 SV=3	0	16.294	21	4	8	4	1	276	31.4	9.06	0.96929	0.930324	1.10239	1.01083	278.2	721.4	281	683.7	389.1	1119.1	431.4	1149
Q7KZN9	1355	COX15	Cytochrome c oxidase assembly protein COX15 homolog OS=Homo sapiens OX=9606 GN=COX15 PE=1 SV=1	0	23.027	15	5	11	5	1	410	46	9.82	0.958733	0.952895	0.989066	1.02362	1288.3	723.4	1287.2	702.7	1403.8	765.6	1396.7	795.9
Q14061	10063	COX17	Cytochrome c oxidase copper chaperone OS=Homo sapiens OX=9606 GN=COX17 PE=1 SV=2	0.001	7.591	32	2	7	2	1	63	6.9	7.24	0.995202	0.92051	0.950298	0.915354	693.6	481.6	719.2	451.6	1168.2	1007.3	1117.3	936.4
Q49B96	90639	COX19	Cytochrome c oxidase assembly protein COX19 OS=Homo sapiens OX=9606 GN=COX19 PE=1 SV=1	0.001	7.963	20	2	3	2	1	90	10.4	8.72	0.948177	1.02453	1.00099	1.00098	1568.7	1018.6	1549.5	1063.4	1606.5	1177.6	1617.7	1198.1
P00403	4513	COX2	Cytochrome c oxidase subunit 2 OS=Homo sapiens OX=9606 GN=MT-CO2 PE=1 SV=1	0	46.526	35	8	38	8	1	227	25.5	4.82	1.21305	1.34347	1.0666	0.999016	1939.3	4108.6	2451	5624.6	2515.1	6432.2	2698.5	6525.7
P13073	1327	COX4I1	Cytochrome c oxidase subunit 4 isoform 1, mitochondrial OS=Homo sapiens OX=9606 GN=COX4I1 PE=1 SV=1	0	89.031	44	9	100	9	1	169	19.6	9.51	1.06046	1.06968	0.989066	0.988189	5702.8	19539.1	6302.3	21298.4	7058.8	25438.2	7020	25542.8
P20674	9377	COX5A	Cytochrome c oxidase subunit 5A, mitochondrial OS=Homo sapiens OX=9606 GN=COX5A PE=1 SV=2	0	74.121	38	8	49	8	1	150	16.8	6.79	1.03071	1.0893	0.993042	0.98622	5280.8	15117	5672.5	16774.4	6218.7	20129	6210.8	20169.9
P10606	1329	COX5B	Cytochrome c oxidase subunit 5B, mitochondrial OS=Homo sapiens OX=9606 GN=COX5B PE=1 SV=2	0	73.519	51	9	59	9	1	129	13.7	8.81	1.08445	1.15211	1.01988	0.992126	6615.4	14929	7477.1	17530.1	8209.7	20845.2	8420	21006.8
P14854	1340	COX6B1	Cytochrome c oxidase subunit 6B1 OS=Homo sapiens OX=9606 GN=COX6B1 PE=1 SV=2	0	53.729	67	8	47	8	1	86	10.2	7.05	1.12668	1.22571	1.01292	1	2429.3	7990.2	2851.2	9983.7	2907	9544.1	2960.9	9700.6
P09669	1345	COX6C	Cytochrome c oxidase subunit 6C OS=Homo sapiens OX=9606 GN=COX6C PE=1 SV=2	0	13.865	52	5	15	5	1	75	8.8	10.39	1.09309	1.11089	0.981113	0.957677	3587.4	6905.3	4086.1	7815	4352.8	10436.7	4296.2	10151
P14406	1347	COX7A2	Cytochrome c oxidase subunit 7A2, mitochondrial OS=Homo sapiens OX=9606 GN=COX7A2 PE=1 SV=1	0	12.125	28	2	11	2	1	83	9.4	9.76	1.17754	1.18449	0.986083	0.972441	1125.7	2016.8	1380.9	2434.3	1521.4	3086.6	1509.6	3048.3
O14548	9167	COX7A2L	Cytochrome c oxidase subunit 7A-related protein, mitochondrial OS=Homo sapiens OX=9606 GN=COX7A2L PE=1 SV=2	0	19.857	41	7	12	7	1	114	12.6	9.42	1.11228	1.11286	1.0497	1.02854	1884.2	1753.9	2184.4	1989.4	1662	1513.3	1754.5	1581.8
P15954	1350	COX7C	Cytochrome c oxidase subunit 7C, mitochondrial OS=Homo sapiens OX=9606 GN=COX7C PE=1 SV=1	0	19.285	29	3	16	3	1	63	7.2	10.27	1.381	1.32679	1.05865	1.06693	1639.9	3667.4	2359.8	4958.7	2653.5	5937.1	2826.5	6435.9
Q9UI42	51200	CPA4	Carboxypeptidase A4 OS=Homo sapiens OX=9606 GN=CPA4 PE=1 SV=2	0	35.696	25	10	14	10	1	421	47.3	6.7	0.997121	0.972522	0.973161	1.15551	1715.9	931.8	1782.9	923.6	515	268	504.1	314.6
O75976	1362	CPD	Carboxypeptidase D OS=Homo sapiens OX=9606 GN=CPD PE=1 SV=2	0	104.825	19	24	50	24	1	1380	152.8	6.05	0.897313	0.913641	1.02386	1.03248	3858.9	4043.7	3609.2	3763.5	4200.4	4775.4	4325.1	5009.4
Q17RY0	80315	CPEB4	Cytoplasmic polyadenylation element-binding protein 4 OS=Homo sapiens OX=9606 GN=CPEB4 PE=1 SV=1	0	9.342	4	3	5	2	1	729	80.1	7.18	0.925144	0.939156	1.0169	0.877953	805.4	181.1	776.3	173.3	719.7	168.4	736.5	150.2
P14384	1368	CPM	Carboxypeptidase M OS=Homo sapiens OX=9606 GN=CPM PE=1 SV=2	0	21.87	17	6	9	6	1	443	50.5	7.36	0.961612	0.968597	0.986083	1.07776	2204.6	1890.4	2207.9	1866.2	1147.6	844.7	1138.9	924.9
Q99829	8904	CPNE1	Copine-1 OS=Homo sapiens OX=9606 GN=CPNE1 PE=1 SV=1	0	58.622	23	13	46	13	1	537	59	5.83	0.981766	0.977429	1.00298	1.01181	6667.4	9109.2	6821.9	9069.5	5475.9	7505.5	5526.9	7718.6
Q96FN4	221184	CPNE2	Copine-2 OS=Homo sapiens OX=9606 GN=CPNE2 PE=1 SV=3	0	19.639	11	5	10	4	1	548	61.2	6.07	0.871401	0.838077	1.02883	1.0748	565.7	531.5	513.6	454.1	490.9	499.8	507.9	545.7
O75131	8895	CPNE3	Copine-3 OS=Homo sapiens OX=9606 GN=CPNE3 PE=1 SV=1	0	158.603	44	21	96	20	1	537	60.1	5.85	0.889635	0.941119	0.975149	0.990157	10052.5	14995.2	9318.3	14373.4	12701.8	19578.3	12465.5	19687.6
Q86YQ8	144402	CPNE8	Copine-8 OS=Homo sapiens OX=9606 GN=CPNE8 PE=1 SV=2	0	42.376	26	11	20	10	1	564	63.1	5.96	0.928983	0.959764	1.02386	1.04035	1738.8	1417.8	1682.8	1386.2	1095.4	977.3	1128.5	1033.1
P36551	1371	CPOX	Oxygen-dependent coproporphyrinogen-III oxidase, mitochondrial OS=Homo sapiens OX=9606 GN=CPOX PE=1 SV=3	0	108.495	43	21	50	21	1	454	50.1	8.25	1.00192	1.09912	0.985089	0.955709	3746.5	2751.5	3909.7	3082.9	8350	6859.1	8277.4	6661.9
Q9BRF8	55313	CPPED1	Serine/threonine-protein phosphatase CPPED1 OS=Homo sapiens OX=9606 GN=CPPED1 PE=1 SV=3	0	21.699	16	4	6	4	1	314	35.5	6.2	0.858925	0.915604	0.964215	1.01575	794.3	817	710.8	762.5	796.2	736.1	772.1	759.5
P31327	1373	CPS1	Carbamoyl-phosphate synthase [ammonia], mitochondrial OS=Homo sapiens OX=9606 GN=CPS1 PE=1 SV=2	0	636.579	62	81	384	79	1	1500	164.8	6.74	1.19386	1.19529	1.09742	1.125	48047	87400.4	59765.8	106423	10932.1	19658.3	12066.8	22469
Q10570	29894	CPSF1	Cleavage and polyadenylation specificity factor subunit 1 OS=Homo sapiens OX=9606 GN=CPSF1 PE=1 SV=2	0	106.114	21	25	42	25	1	1443	160.8	6.4	1.00864	0.92051	1.00497	0.991142	5166.8	2796.2	5428.8	2622.8	6019.1	3055.2	6087	3075.4
Q9P2I0	53981	CPSF2	Cleavage and polyadenylation specificity factor subunit 2 OS=Homo sapiens OX=9606 GN=CPSF2 PE=1 SV=2	0	118.788	35	23	55	23	1	782	88.4	5.11	0.959693	0.966634	1.0159	1.00295	4007.4	4570	4008	4501.9	4912.5	6016.5	5019.4	6130
Q9UKF6	51692	CPSF3	Cleavage and polyadenylation specificity factor subunit 3 OS=Homo sapiens OX=9606 GN=CPSF3 PE=1 SV=1	0	106.84	32	23	46	23	1	684	77.4	5.6	1.0048	0.983317	1.00099	1.00984	4025.8	3619.6	4216.3	3625.3	5794.4	5815.7	5835.7	5968.3
Q5TA45	54973	CPSF3L	Integrator complex subunit 11 OS=Homo sapiens OX=9606 GN=INTS11 PE=1 SV=2	0	26.311	11	5	9	5	1	600	67.6	8.06	0.890595	0.959764	1.01392	1.00591	669.9	610.5	621.8	597	861.9	784.3	879.4	801.5
O95639	10898	CPSF4	Cleavage and polyadenylation specificity factor subunit 4 OS=Homo sapiens OX=9606 GN=CPSF4 PE=1 SV=1	0	33.37	35	7	16	7	1	269	30.2	8.31	0.976008	0.838077	0.999006	0.991142	1925.6	1678.4	1957.6	1433.9	2031	1761.2	2041.7	1772.7
Q16630	11052	CPSF6	Cleavage and polyadenylation specificity factor subunit 6 OS=Homo sapiens OX=9606 GN=CPSF6 PE=1 SV=2	0	126.817	32	17	64	17	1	551	59.2	7.15	0.920345	0.935231	0.988072	0.965551	7167.1	6951.5	6876.1	6627.3	9162.2	9509.4	9111.7	9331
Q8N684	79869	CPSF7	Cleavage and polyadenylation specificity factor subunit 7 OS=Homo sapiens OX=9606 GN=CPSF7 PE=1 SV=1	0	86.009	34	16	56	16	1	471	52	8	0.993282	1.00785	1.02087	1.0128	4114.9	7235	4258.2	7433.2	4348.4	8313.1	4465.2	8554.8
P50416	1374	CPT1A	Carnitine O-palmitoyltransferase 1, liver isoform OS=Homo sapiens OX=9606 GN=CPT1A PE=1 SV=2	0	104.577	31	22	49	22	1	773	88.3	8.65	0.942418	0.976447	1.06461	1.04528	6349.2	5899.6	6232.7	5871.5	3181.4	3053.1	3406.1	3243.8
P23786	1376	CPT2	Carnitine O-palmitoyltransferase 2, mitochondrial OS=Homo sapiens OX=9606 GN=CPT2 PE=1 SV=2	0	88.371	34	20	40	20	1	658	73.7	8.18	1.34261	1.34544	1.01292	1.02067	2903.9	3329.8	4062.8	4564.9	4387.4	5304.5	4470.3	5502.7
Q9H3G5	54504	CPVL	Probable serine carboxypeptidase CPVL OS=Homo sapiens OX=9606 GN=CPVL PE=1 SV=2	0	37.193	22	8	16	8	1	476	54.1	5.62	0.881958	0.959764	1.02485	1.02264	364.7	621	335.2	607.2	1013.8	1450.1	1045.3	1506.8
P29373	1382	CRABP2	Cellular retinoic acid-binding protein 2 OS=Homo sapiens OX=9606 GN=CRABP2 PE=1 SV=2	0	57.485	55	7	35	7	1	138	15.7	5.4	0.944338	0.906771	0.962227	0.943898	781.2	2093.6	768.4	1935	5936.6	24574.4	5748.6	23579
P78560	8738	CRADD	Death domain-containing protein CRADD OS=Homo sapiens OX=9606 GN=CRADD PE=1 SV=1	0	9.35	28	4	4	4	1	199	22.7	6.8	0.845489	0.767419	0.99503	1.06299	621.2	100.1	547.6	78.3	598.2	116	598.6	125.3
P43155	1384	CRAT	Carnitine O-acetyltransferase OS=Homo sapiens OX=9606 GN=CRAT PE=1 SV=5	0	9.872	5	4	5	4	1	626	70.8	8.44	1.08829	0.968597	0.988072	0.983268	1199.4	509.6	1360.3	502.9	1612.3	619	1603.4	618.1
Q96SW2	51185	CRBN	Protein cereblon OS=Homo sapiens OX=9606 GN=CRBN PE=1 SV=1	0	15.258	18	5	9	5	1	442	50.5	5.63	0.84453	1.22964	0.936382	1.11614	202.3	347.7	178	435.6	226	393.6	212.8	446.2
O75575	27297	CRCP	DNA-directed RNA polymerase III subunit RPC9 OS=Homo sapiens OX=9606 GN=CRCP PE=1 SV=1	0	11.842	22	3	6	3	1	148	16.9	5.39	0.857006	0.954858	0.974155	0.968504	645.8	424.1	576.9	412.7	899.3	643.5	881.1	633.3
P16220	1385	CREB1	Cyclic AMP-responsive element-binding protein 1 OS=Homo sapiens OX=9606 GN=CREB1 PE=1 SV=2	0	33.538	19	5	16	3	1	341	36.7	5.57	1.02015	0.903827	1.00596	0.999016	869	1589.7	923.5	1463.6	770.9	1312.5	780.2	1332.2
Q92793	1387	CREBBP	CREB-binding protein OS=Homo sapiens OX=9606 GN=CREBBP PE=1 SV=3	0	116.139	13	27	52	18	1	2442	265.2	8.53	0.909789	0.983317	0.99503	1.01181	3459.5	2941.6	3280	2948.2	3345.1	3290.5	3348.6	3381.1
O75629	8804	CREG1	Protein CREG1 OS=Homo sapiens OX=9606 GN=CREG1 PE=1 SV=1	0.001	8.89	15	3	6	3	1	220	24.1	7.59	0.962572	1.11089	1.00099	0.936024	1345.6	381.4	1350.1	431.6	1447.9	462.6	1458.4	439.8
Q6UXH1	79174	CRELD2	Cysteine-rich with EGF-like domain protein 2 OS=Homo sapiens OX=9606 GN=CRELD2 PE=1 SV=1	0	27.91	17	6	12	6	1	353	38.2	4.59	0.989443	1.3366	0.961233	0.985236	1218.7	898.2	1256.5	1223.7	1473.3	1285.7	1424.2	1286.6
Q9NZV1	51232	CRIM1	Cysteine-rich motor neuron 1 protein OS=Homo sapiens OX=9606 GN=CRIM1 PE=1 SV=1	0	32.546	15	10	13	10	1	1036	113.7	5.21	1.25816	1.30128	1.09145	1.12697	1344.7	727.9	1762.5	965.4	437.6	331.2	480.6	379.2
P50238	1396	CRIP1	Cysteine-rich protein 1 OS=Homo sapiens OX=9606 GN=CRIP1 PE=1 SV=3	0	17.097	68	4	24	4	1	77	8.5	8.75	1.28215	1.26791	1.35686	2.25689	2356.6	12701.4	3148.7	16408.9	143.6	358.4	196	821.6
P52943	1397	CRIP2	Cysteine-rich protein 2 OS=Homo sapiens OX=9606 GN=CRIP2 PE=1 SV=1	0	35.837	36	4	15	4	1	208	22.5	8.72	1.30326	1.04318	1.0825	1.11713	1555.1	1113.7	2112.5	1184.4	562	495.7	611.9	562.4
Q9P021	9419	CRIPT	Cysteine-rich PDZ-binding protein OS=Homo sapiens OX=9606 GN=CRIPT PE=1 SV=1	0	16.789	37	4	8	4	1	101	11.2	9.47	0.97025	0.897939	1.01093	0.99311	1231.1	1147.7	1245.1	1049.7	1337.1	1327.5	1360.2	1339.6
P46108	1398	CRK	Adapter molecule crk OS=Homo sapiens OX=9606 GN=CRK PE=1 SV=2	0	106.154	54	17	44	17	1	304	33.8	5.55	0.940499	0.947988	0.972167	1.01378	2072.5	4431.2	2030.4	4281.7	2205.2	4868.2	2157.3	5016.4
P46109	1399	CRKL	Crk-like protein OS=Homo sapiens OX=9606 GN=CRKL PE=1 SV=1	0	120.415	55	14	78	14	1	303	33.8	6.74	0.901152	0.881256	0.981113	0.975394	7344.8	8487.2	6898.8	7618.1	9476.5	11453.3	9357.3	11345.5
Q8IUI8	51379	CRLF3	Cytokine receptor-like factor 3 OS=Homo sapiens OX=9606 GN=CRLF3 PE=1 SV=2	0	22.097	15	5	8	5	1	442	49.7	5.14	1.12668	0.878312	0.941352	0.970472	289.9	420	340.4	375.9	409.7	513.9	388.1	506.6
Q9BZJ0	51340	CRNKL1	Crooked neck-like protein 1 OS=Homo sapiens OX=9606 GN=CRNKL1 PE=1 SV=4	0	114.711	28	24	54	24	1	848	100.4	8	0.943378	0.900883	1.00596	1.04823	3509.9	4946.5	3450.4	4542.1	4311.6	6710.9	4362	7144.7
Q5TZA2	9696	CROCC	Rootletin OS=Homo sapiens OX=9606 GN=CROCC PE=1 SV=1	0	15.655	3	6	10	5	1	2017	228.4	5.5	0.884837	1.2316	0.976143	1.03937	168.9	250.7	155.7	314.6	298.9	330.6	293.4	349.1
Q9UKG9	54677	CROT	Peroxisomal carnitine O-octanoyltransferase OS=Homo sapiens OX=9606 GN=CROT PE=1 SV=2	0.002	6.705	4	2	2	2	1	612	70.1	7.08	0.834933	1.00785	0.981113	0.96063	230.1	78	200.1	80.1	501.7	159.1	495.3	155.3
O75718	10491	CRTAP	Cartilage-associated protein OS=Homo sapiens OX=9606 GN=CRTAP PE=1 SV=1	0	70.096	42	16	40	16	1	401	46.5	5.73	1.00768	1.0314	0.994036	1.00098	2749.2	5565.1	2887.9	5848.7	2017.9	4308.1	2017.1	4383.4
Q6UUV9	23373	CRTC1	CREB-regulated transcription coactivator 1 OS=Homo sapiens OX=9606 GN=CRTC1 PE=1 SV=2	0	11.719	7	3	6	3	1	634	67.3	6.05	0.950096	0.874387	0.998012	0.972441	163.4	196	161.8	174.6	194.7	227.2	195.4	224.5
Q53ET0	200186	CRTC2	CREB-regulated transcription coactivator 2 OS=Homo sapiens OX=9606 GN=CRTC2 PE=1 SV=2	0.001	8.022	10	4	5	4	1	693	73.3	7.11	0.863724	0.951914	0.999006	1.05217	466.7	141.4	420.1	137.1	516	166.7	518.6	178.2
Q6UUV7	64784	CRTC3	CREB-regulated transcription coactivator 3 OS=Homo sapiens OX=9606 GN=CRTC3 PE=1 SV=2	0	11.477	5	3	6	3	1	619	66.9	6.84	0.97025	0.96369	1.02584	1.06201	758.8	103.5	767.1	101.6	565.1	80.1	583	86.5
Q68DQ2	131544	CRYBG3	Very large A-kinase anchor protein OS=Homo sapiens OX=9606 GN=CRYBG3 PE=1 SV=3	0	34.783	5	13	13	13	1	2970	330.4	5.2	0.925144	1.04024	0.983101	0.968504	1690.7	540.6	1629.7	573.1	2056	721.4	2034.1	709.9
Q08257	1429	CRYZ	Quinone oxidoreductase OS=Homo sapiens OX=9606 GN=CRYZ PE=1 SV=1	0	91.319	66	16	45	16	1	329	35.2	8.44	0.921305	0.941119	1.00895	1.01969	4519.6	7121.6	4339.5	6831.6	3222.1	4994.3	3269.6	5176.4
O95825	9946	CRYZL1	Quinone oxidoreductase-like protein 1 OS=Homo sapiens OX=9606 GN=CRYZL1 PE=1 SV=2	0	39.724	33	10	19	10	1	349	38.7	5.78	0.873321	0.986261	0.994036	1.01476	923.2	1411.8	840.4	1419.5	1021	1637	1020.9	1687.4
O75390	1431	CS	Citrate synthase, mitochondrial OS=Homo sapiens OX=9606 GN=CS PE=1 SV=2	0	116.813	41	17	161	17	1	466	51.7	8.32	0.907869	0.893032	0.979125	0.96752	11727.6	33581.3	11095.1	30543.3	13318.2	40256.6	13123.2	39573
P16989	8531	CSDA	Y-box-binding protein 3 OS=Homo sapiens OX=9606 GN=YBX3 PE=1 SV=4	0	118.199	50	16	220	10	1	372	40.1	9.77	0.998081	1.14033	1.01093	1.07087	2201.4	3709.4	2290.5	4310.8	2330.6	4424.2	2370.4	4813.6
O75534	7812	CSDE1	Cold shock domain-containing protein E1 OS=Homo sapiens OX=9606 GN=CSDE1 PE=1 SV=2	0	302.877	56	43	249	43	1	798	88.8	6.25	1.01248	0.975466	0.955268	0.931102	16202.8	47228.3	17089.7	46939.4	18152.9	54138.2	17444.6	51191.4
P55060	1434	CSE1L	Exportin-2 OS=Homo sapiens OX=9606 GN=CSE1L PE=1 SV=3	0	353.439	44	47	263	47	1	971	110.3	5.77	0.96929	0.967615	0.986083	0.977362	20005.5	39007	20206.8	38465.8	25673.6	51239.2	25470.1	50882.4
P41240	1445	CSK	Tyrosine-protein kinase CSK OS=Homo sapiens OX=9606 GN=CSK PE=1 SV=1	0	116.403	52	19	62	19	1	450	50.7	7.06	0.927063	0.883219	0.972167	0.973425	5038.5	4783.5	4866.7	4302.9	8070.5	7424.6	7890.9	7341.7
P48729	1452	CSNK1A1	Casein kinase I isoform alpha OS=Homo sapiens OX=9606 GN=CSNK1A1 PE=1 SV=2	0	71.173	39	12	29	11	1	337	38.9	9.57	0.979846	0.932287	1.02584	0.981299	6893.6	6696.4	7036.6	6361.3	4877.1	5007.8	5034.4	4990.5
P49674	1454	CSNK1E	Casein kinase I isoform epsilon OS=Homo sapiens OX=9606 GN=CSNK1E PE=1 SV=1	0	92.424	36	16	56	5	1	416	47.3	9.66	1.09501	1.03337	1.0338	1.00098	2718	3402.6	3100.5	3581.8	3576.7	4935.9	3720	5021.5
Q9Y6M4	1456	CSNK1G3	Casein kinase I isoform gamma-3 OS=Homo sapiens OX=9606 GN=CSNK1G3 PE=1 SV=2	0	32.783	25	10	16	2	1	447	51.4	9.22	1.0499	0.923454	1.0328	0.992126	209.2	1508	229	1419.4	236.9	1435.4	246.1	1447.4
P68400	1457	CSNK2A1	Casein kinase II subunit alpha OS=Homo sapiens OX=9606 GN=CSNK2A1 PE=1 SV=1	0	181.96	58	19	83	18	1	391	45.1	7.74	0.925144	0.933268	0.975149	0.982283	4655.2	7629.3	4489.3	7252.4	6718.3	11010.6	6593.8	10992.1
P19784	1459	CSNK2A2	Casein kinase II subunit alpha' OS=Homo sapiens OX=9606 GN=CSNK2A2 PE=1 SV=1	0	148.843	61	17	74	16	1	350	41.2	8.56	1.02111	0.892051	1.04374	0.978346	5916.4	6739.5	6293.5	6129	7327.8	7720	7695.6	7674.9
P67870	1460	CSNK2B	Casein kinase II subunit beta OS=Homo sapiens OX=9606 GN=CSNK2B PE=1 SV=1	0	78.06	41	7	50	7	1	215	24.9	5.55	0.961612	0.883219	0.992048	0.963583	4233.2	6943.3	4243.3	6246.4	4870.4	9710.6	4862.9	9502.3
Q6UVK1	1464	CSPG4	Chondroitin sulfate proteoglycan 4 OS=Homo sapiens OX=9606 GN=CSPG4 PE=1 SV=2	0	83.859	13	18	30	18	1	2322	250.4	5.47	0.960653	1.00196	1.34891	1.10039	3393.1	1958	3396	1999.2	1948.4	939.6	2644.8	1050
Q1MSJ5	79848	CSPP1	Centrosome and spindle pole-associated protein 1 OS=Homo sapiens OX=9606 GN=CSPP1 PE=1 SV=4	0.002	6.509	4	4	4	4	1	1256	145.4	6.8	0.817658	0.945044	1.00497	0.937992	101.9	114.7	86.9	110.5	105.6	150.5	106.8	143.4
P21291	1465	CSRP1	Cysteine and glycine-rich protein 1 OS=Homo sapiens OX=9606 GN=CSRP1 PE=1 SV=3	0	103.088	60	11	53	11	1	193	20.6	8.57	0.901152	0.938175	1.07058	1.11909	7835.8	12405	7361.1	11863.9	1597.8	2099.2	1720.6	2386
Q16527	1466	CSRP2	Cysteine and glycine-rich protein 2 OS=Homo sapiens OX=9606 GN=CSRP2 PE=1 SV=3	0	60.27	51	8	26	8	1	193	20.9	8.62	1.00864	0.889107	0.970179	0.965551	1596.6	1864.4	1678.8	1688.6	3203.9	4462	3126.8	4379.1
P01034	1471	CST3	Cystatin-C OS=Homo sapiens OX=9606 GN=CST3 PE=1 SV=1	0.001	8.083	19	3	4	3	1	146	15.8	8.75	0.946257	1.01668	1.0666	1.2313	171.4	65.4	169	67.8	207.5	57.6	222.7	72.1
P04080	1476	CSTB	Cystatin-B OS=Homo sapiens OX=9606 GN=CSTB PE=1 SV=2	0	49.901	61	5	48	5	1	98	11.1	7.56	0.997121	1.25221	0.99503	1.00098	5108.3	13950.4	5306.3	17795.5	4657.1	12968.8	4660.1	13189.7
Q05048	1477	CSTF1	Cleavage stimulation factor subunit 1 OS=Homo sapiens OX=9606 GN=CSTF1 PE=1 SV=1	0	69.43	41	13	30	13	1	431	48.3	6.58	0.897313	0.92051	1.01392	0.958661	2877.7	3287.9	2691	3083.6	3417.7	4158	3484.9	4051.8
P33240	1478	CSTF2	Cleavage stimulation factor subunit 2 OS=Homo sapiens OX=9606 GN=CSTF2 PE=1 SV=1	0	103.401	42	17	72	11	1	577	60.9	6.83	0.944338	0.917566	0.965209	0.99311	3535.1	5961.4	3479.8	5571.5	5256.4	8901.9	5105.9	8985.4
Q9H0L4	23283	CSTF2T	Cleavage stimulation factor subunit 2 tau variant OS=Homo sapiens OX=9606 GN=CSTF2T PE=1 SV=1	0	70.125	29	13	48	7	1	616	64.4	7.25	1.02495	1.0157	1.01392	0.981299	946.1	550.9	1010.6	570.4	1284.4	745.4	1310.2	743.3
Q12996	1479	CSTF3	Cleavage stimulation factor subunit 3 OS=Homo sapiens OX=9606 GN=CSTF3 PE=1 SV=1	0	141.528	40	24	63	24	1	717	82.9	8.12	0.919386	0.912659	0.988072	1.01083	4459.4	4538.7	4272.5	4222.4	6490.6	6955.9	6449.1	7140.4
Q96PC5	4253	CTAGE5	Melanoma inhibitory activity protein 2 OS=Homo sapiens OX=9606 GN=MIA2 PE=1 SV=4	0	30.969	6	8	16	7	1	1412	159.7	4.69	1.18042	1.02355	1.04076	1.1752	1447.4	421.7	1779.8	439.8	1321	459.1	1382.5	548.2
Q13363	1487	CTBP1	C-terminal-binding protein 1 OS=Homo sapiens OX=9606 GN=CTBP1 PE=1 SV=2	0	51.333	26	10	32	6	1	440	47.5	6.77	0.896353	0.918548	0.991054	1.01575	911.3	1674.1	851.2	1567.3	1186	2154.3	1182.6	2223.7
P56545	1488	CTBP2	C-terminal-binding protein 2 OS=Homo sapiens OX=9606 GN=CTBP2 PE=1 SV=1	0	80.314	35	12	45	8	1	445	48.9	6.95	0.922265	0.938175	0.977137	0.996063	3796.8	5357.2	3649.9	5120.3	4281.4	6396.7	4209.9	6475.9
P49711	10664	CTCF	Transcriptional repressor CTCF OS=Homo sapiens OX=9606 GN=CTCF PE=1 SV=1	0	41.065	16	8	19	8	1	727	82.7	6.96	0.962572	1.06084	0.936382	1.00394	1969.4	772.8	1975.8	835.7	2354.9	729.9	2219.4	744.7
Q9Y5B0	9150	CTDP1	RNA polymerase II subunit A C-terminal domain phosphatase OS=Homo sapiens OX=9606 GN=CTDP1 PE=1 SV=3	0	28.966	11	10	16	10	1	961	104.3	5.27	0.873321	1.14033	0.932406	1	2037.4	627	1853.2	728.8	1796.4	690.3	1685.3	701.1
Q05D32	51496	CTDSPL2	CTD small phosphatase-like protein 2 OS=Homo sapiens OX=9606 GN=CTDSPL2 PE=1 SV=2	0	18.643	14	6	9	6	1	466	53	6.4	1.02687	0.915604	1.01292	0.987205	1336.5	1286.5	1429.4	1200	1264.8	1326.3	1288.7	1330.6
P32929	1491	CTH	Cystathionine gamma-lyase OS=Homo sapiens OX=9606 GN=CTH PE=1 SV=3	0	74.438	38	13	32	13	1	405	44.5	6.7	0.952975	1.0265	1.07157	1.05315	3647.5	3921.6	3620.5	4100.9	4319.1	4488.1	4657.8	4803.1
O43310	9811	CTIF	CBP80/20-dependent translation initiation factor OS=Homo sapiens OX=9606 GN=CTIF PE=1 SV=1	0	9.885	7	4	5	4	1	598	67.5	6.54	0.962572	1.01276	0.996024	0.950787	516.1	232.4	517.6	239.9	675.5	295.9	677	285.8
P35221	1495	CTNNA1	Catenin alpha-1 OS=Homo sapiens OX=9606 GN=CTNNA1 PE=1 SV=1	0	325.54	52	39	148	39	1	906	100	6.29	1.08829	0.974485	1.03678	1.02067	15926.6	20338.2	18055.3	20197.3	10824.1	12896.5	11284.8	13373.8
Q9UBT7	8727	CTNNAL1	Alpha-catulin OS=Homo sapiens OX=9606 GN=CTNNAL1 PE=1 SV=2	0	28.097	9	7	12	7	1	734	81.8	6.64	0.928023	0.954858	1.00497	1.02067	2539.7	1060.5	2455.6	1032	2271.4	961.5	2296.8	996.8
P35222	1499	CTNNB1	Catenin beta-1 OS=Homo sapiens OX=9606 GN=CTNNB1 PE=1 SV=1	0	82.447	21	13	31	9	1	781	85.4	5.86	1.09213	0.994112	1.01093	0.991142	1806.9	1151.6	2055.8	1166.4	2673.8	1719.8	2718.5	1732.1
Q8WYA6	56259	CTNNBL1	Beta-catenin-like protein 1 OS=Homo sapiens OX=9606 GN=CTNNBL1 PE=1 SV=1	0	65.05	25	15	33	15	1	563	65.1	5.05	0.929942	0.911678	0.998012	0.980315	5015.6	4345.7	4859.7	4038.3	6027.1	5173	6049.9	5153.5
O60716	1500	CTNND1	Catenin delta-1 OS=Homo sapiens OX=9606 GN=CTNND1 PE=1 SV=1	0	159.613	40	28	98	28	1	968	108.1	6.23	0.958733	0.921492	0.969185	0.978346	6321.1	8073.4	6317.1	7582.3	5950.1	7874.2	5799	7830
P17812	1503	CTPS1	CTP synthase 1 OS=Homo sapiens OX=9606 GN=CTPS1 PE=1 SV=2	0	201.7	60	29	117	27	1	591	66.6	6.46	1.02015	0.982336	1.00298	0.978346	10081.6	22024.7	10715.5	22053.4	9851.3	21918.5	9935.6	21792.2
Q9NRF8	56474	CTPS2	CTP synthase 2 OS=Homo sapiens OX=9606 GN=CTPS2 PE=1 SV=1	0	116.324	35	20	63	18	1	586	65.6	6.9	0.993282	1.01668	1.01093	1.0128	4362.8	4718.5	4514.8	4886.7	3826.5	4895.7	3890.7	5036.2
Q6PD62	9646	CTR9	RNA polymerase-associated protein CTR9 homolog OS=Homo sapiens OX=9606 GN=CTR9 PE=1 SV=1	0	169.777	30	33	83	33	1	1173	133.4	6.77	0.898273	0.909715	0.998012	0.995079	7056.2	9700.3	6607.7	8995.5	5866.5	7731.8	5889.5	7814.5
P10619	5476	CTSA	Lysosomal protective protein OS=Homo sapiens OX=9606 GN=CTSA PE=1 SV=2	0	33.861	12	5	15	5	1	480	54.4	6.61	1.12572	1.13543	1.01392	1.02362	2095.1	2518.9	2457.7	2914.8	1545.5	2330.6	1576	2424.8
P07858	1508	CTSB	Cathepsin B OS=Homo sapiens OX=9606 GN=CTSB PE=1 SV=3	0	26.913	15	5	24	5	1	339	37.8	6.3	0.961612	0.966634	0.99503	0.998031	2011	4154.7	2014.9	4091.3	1471.2	3830.9	1472.5	3882.9
P53634	1075	CTSC	Dipeptidyl peptidase 1 OS=Homo sapiens OX=9606 GN=CTSC PE=1 SV=2	0	48.036	27	10	19	10	1	463	51.8	6.99	0.882917	1.02453	0.99006	0.985236	1034.6	769.6	952.2	803.8	1319.7	971.6	1314.3	972.6
P07339	1509	CTSD	Cathepsin D OS=Homo sapiens OX=9606 GN=CTSD PE=1 SV=1	0	130.136	48	16	81	16	1	412	44.5	6.54	0.878119	0.89107	1.0169	1.02657	6507.8	9634.7	5954.1	8745.5	6036.3	9569.1	6172.9	9983
P07711	1514	CTSL	Cathepsin L1 OS=Homo sapiens OX=9606 GN=CTSL PE=1 SV=2	0	29.492	15	5	15	4	1	333	37.5	5.45	0.71881	0.991168	0.935388	0.992126	1781.8	1401.8	1334.5	1415.3	1120.4	1108.5	1054.8	1117
Q9UBR2	1522	CTSZ	Cathepsin Z OS=Homo sapiens OX=9606 GN=CTSZ PE=1 SV=1	0	24.409	18	6	10	6	1	303	33.8	7.11	1.03647	1.10697	1.08151	1.14075	1364.7	2077.9	1474.4	2343.5	352.8	357.7	383.7	414.5
Q14247	2017	CTTN	Src substrate cortactin OS=Homo sapiens OX=9606 GN=CTTN PE=1 SV=2	0	141.685	51	25	84	25	1	550	61.5	5.4	0.947217	0.95682	0.989066	0.998031	6567.3	20775.5	6483.9	20246.1	4852.7	14093.6	4826.7	14289.2
Q9P2B4	55917	CTTNBP2NL	CTTNBP2 N-terminal-like protein OS=Homo sapiens OX=9606 GN=CTTNBP2NL PE=1 SV=2	0	59.077	34	17	24	17	1	639	70.1	8.06	0.929942	0.951914	0.972167	1.02067	1583.6	1887.9	1534.1	1831	1560.9	1943.7	1526.5	2014.7
Q7Z7A3	90353	CTU1	Cytoplasmic tRNA 2-thiolation protein 1 OS=Homo sapiens OX=9606 GN=CTU1 PE=1 SV=1	0.001	8.177	6	2	4	2	1	348	36.4	9.2	0.8762	0.881256	1.02684	1.06594	442.5	214	403.9	192.3	658.9	290	680.4	314.2
Q2VPK5	348180	CTU2	Cytoplasmic tRNA 2-thiolation protein 2 OS=Homo sapiens OX=9606 GN=CTU2 PE=1 SV=1	0	36.517	22	10	19	10	1	515	56.1	6.32	0.971209	0.996075	0.984095	0.943898	849	835.8	858.8	847.9	1152.2	1332.6	1140.1	1278.2
Q9H467	79004	CUEDC2	CUE domain-containing protein 2 OS=Homo sapiens OX=9606 GN=CUEDC2 PE=1 SV=1	0	33.014	24	6	14	6	1	287	32	4.81	1.0048	0.991168	0.991054	1.03346	668.4	636.7	699.9	642.8	824	907.2	821.5	952.6
Q13616	8454	CUL1	Cullin-1 OS=Homo sapiens OX=9606 GN=CUL1 PE=1 SV=2	0	190.827	47	37	96	37	1	776	89.6	8	0.934741	0.934249	0.992048	0.96752	9922.5	12134.7	9668.6	11557.5	11660.9	15226.5	11632.1	14971.4
Q13617	8453	CUL2	Cullin-2 OS=Homo sapiens OX=9606 GN=CUL2 PE=1 SV=2	0	121.427	37	23	52	23	1	745	86.9	6.92	0.948177	0.987242	0.980119	0.975394	7899.2	6284.6	7806.8	6321.5	6793.5	5701.9	6700.6	5648
Q13618	8452	CUL3	Cullin-3 OS=Homo sapiens OX=9606 GN=CUL3 PE=1 SV=2	0	180.952	40	31	89	30	1	768	88.9	8.48	0.96929	1.05201	0.985089	0.994094	5408.9	7598.1	5461.9	8144.6	6913.6	9617.3	6852.4	9716.5
Q13619	8451	CUL4A	Cullin-4A OS=Homo sapiens OX=9606 GN=CUL4A PE=1 SV=3	0	162.981	45	36	86	23	1	759	87.6	8.13	1.0643	1.02552	1.04374	1.01083	3874.5	6320.1	4295.7	6606.6	1962.3	3195.8	2059.6	3283.3
Q13620	8450	CUL4B	Cullin-4B OS=Homo sapiens OX=9606 GN=CUL4B PE=1 SV=4	0	219.337	43	41	103	28	1	913	103.9	7.37	1.01248	1.00098	1.01193	0.964567	12477.5	14987.4	13159.2	15285.5	14822.9	19712.1	15090.3	19312.5
Q93034	8065	CUL5	Cullin-5 OS=Homo sapiens OX=9606 GN=CUL5 PE=1 SV=4	0	73.431	22	16	27	16	1	780	90.9	7.94	0.93858	0.928361	0.976143	0.974409	1680.8	1902.4	1643.7	1800.3	2606.9	2705	2558.9	2677.4
O60888	51596	CUTA	Protein CutA OS=Homo sapiens OX=9606 GN=CUTA PE=1 SV=2	0	36.053	16	3	39	3	1	179	19.1	5.5	1.02111	1.00785	1.05865	1.03445	2350.6	2637.7	2500	2710	1851.2	2302.1	1971.5	2419.9
Q9NTM9	51076	CUTC	Copper homeostasis protein cutC homolog OS=Homo sapiens OX=9606 GN=CUTC PE=1 SV=1	0	22.618	21	4	7	4	1	273	29.3	8.18	0.927063	1.07556	1.03976	1.07776	2098.3	902.5	2025.9	989.5	2089.3	991.8	2186.3	1086
P39880	1523	CUX1	Homeobox protein cut-like 1 OS=Homo sapiens OX=9606 GN=CUX1 PE=1 SV=3	0	119.245	21	25	46	25	1	1505	164.1	5.9	0.916507	0.910697	0.991054	1.02067	2822.6	2498.7	2694.3	2319	3254.6	2795.4	3243.9	2899.1
Q9P013	51503	CWC15	Spliceosome-associated protein CWC15 homolog OS=Homo sapiens OX=9606 GN=CWC15 PE=1 SV=2	0	31.048	28	8	16	8	1	229	26.6	5.71	0.900192	0.97841	0.952286	0.969488	1298.1	2394.8	1217.8	2387.2	1597.1	2876.5	1530.4	2834.5
Q9HCG8	57703	CWC22	Pre-mRNA-splicing factor CWC22 homolog OS=Homo sapiens OX=9606 GN=CWC22 PE=1 SV=3	0	50.292	17	15	21	15	1	908	105.4	7.03	0.884837	0.901865	1.00497	0.99311	2906.3	1586.8	2678.4	1458.2	4152.7	2106.3	4199.9	2124.4
Q9NXE8	54883	CWC25	Pre-mRNA-splicing factor CWC25 homolog OS=Homo sapiens OX=9606 GN=CWC25 PE=1 SV=1	0	13.152	9	4	5	4	1	425	49.6	10.18	0.883877	0.8263	0.981113	1.04134	1135.5	295.7	1045.8	249	1221.3	296.6	1205.4	313.8
Q6UX04	10283	CWC27	Peptidyl-prolyl cis-trans isomerase CWC27 homolog OS=Homo sapiens OX=9606 GN=CWC27 PE=1 SV=1	0	55.727	28	8	20	8	1	472	53.8	5.8	0.846449	0.868499	1	1.0128	1426.4	1049.6	1257.9	929	1678.1	1352.5	1687.9	1391.2
Q69YN2	55280	CWF19L1	CWF19-like protein 1 OS=Homo sapiens OX=9606 GN=CWF19L1 PE=1 SV=2	0	77.899	33	16	33	16	1	538	60.6	7.24	0.93666	0.969578	0.993042	0.994094	3419.5	2502.5	3338.8	2472.2	4384.6	3464.8	4382.3	3497.9
Q2TBE0	143884	CWF19L2	CWF19-like protein 2 OS=Homo sapiens OX=9606 GN=CWF19L2 PE=1 SV=4	0	48.124	15	12	18	12	1	894	103.7	8.65	0.852207	0.865554	0.984095	0.966535	844.1	675.3	749.5	595.3	991.4	852.1	981.2	836.8
P78310	1525	CXADR	Coxsackievirus and adenovirus receptor OS=Homo sapiens OX=9606 GN=CXADR PE=1 SV=1	0	45.239	27	9	24	9	1	365	40	7.56	0.965451	1.05201	0.981113	1.02165	1455.1	2391.3	1464.4	2562.7	1201	2175.7	1185.2	2257.5
Q9BVG4	51260	CXorf26	Protein PBDC1 OS=Homo sapiens OX=9606 GN=PBDC1 PE=1 SV=1	0	60.493	36	9	31	9	1	233	26	4.79	0.930902	0.981354	0.975149	0.987205	973.8	1088.2	945	1088.2	4081.4	3791.5	4003.1	3802
Q8TB03	159013	CXorf38	Uncharacterized protein CXorf38 OS=Homo sapiens OX=9606 GN=CXorf38 PE=1 SV=1	0	24.072	30	8	10	8	1	319	36.6	6.3	0.859885	0.8842	0.899602	0.998031	1067.1	1108.6	955.9	998.4	1205.4	1128.6	1090.8	1144.3
Q9H5V9	63932	CXorf56	UPF0428 protein CXorf56 OS=Homo sapiens OX=9606 GN=CXorf56 PE=1 SV=1	0	38.595	36	7	18	7	1	222	25.6	8.73	0.882917	0.909715	0.989066	1.01181	1651.2	2197.9	1519.4	2038.4	2662.3	3776.7	2648.2	3883.4
Q6NSI4	55086	CXorf57	RPA-related protein RADX OS=Homo sapiens OX=9606 GN=RADX PE=1 SV=2	0	68.572	20	17	31	17	1	855	97.5	8.41	0.949136	1.18646	1.01292	1.08169	767.9	1105.3	759.8	1336.5	2005.6	3152.7	2044	3465.3
Q9P0U4	30827	CXXC1	CXXC-type zinc finger protein 1 OS=Homo sapiens OX=9606 GN=CXXC1 PE=1 SV=2	0	41.901	21	9	15	9	1	656	75.7	8.24	1.03455	1.00491	1.0169	0.976378	753.6	696.6	812.2	713.5	833.8	823.1	853.4	816.4
P00167	1528	CYB5A	Cytochrome b5 OS=Homo sapiens OX=9606 GN=CYB5A PE=1 SV=2	0	19.259	38	5	9	5	1	134	15.3	4.96	0.926104	0.940137	0.985089	0.955709	468.4	470.7	452.1	450.7	1121.6	1716.5	1111.2	1665.8
O43169	80777	CYB5B	Cytochrome b5 type B OS=Homo sapiens OX=9606 GN=CYB5B PE=1 SV=2	0	27.413	38	3	16	3	1	146	16.3	4.97	1.01823	1.0736	0.95328	0.970472	867	721.4	919.8	789	929.2	753.1	891	742.5
Q9UHQ9	51706	CYB5R1	NADH-cytochrome b5 reductase 1 OS=Homo sapiens OX=9606 GN=CYB5R1 PE=1 SV=1	0	63.358	52	13	39	13	1	305	34.1	9.38	1.03167	1.03827	0.999006	1.01673	3248.4	4703	3491.3	4973.8	2739.1	4017.6	2751.9	4149.6
P00387	1727	CYB5R3	NADH-cytochrome b5 reductase 3 OS=Homo sapiens OX=9606 GN=CYB5R3 PE=1 SV=3	0	128.848	52	13	61	13	1	301	34.2	7.59	0.941459	0.961727	0.991054	0.990157	5097.9	7546.3	5000.7	7394.2	4754.9	7314.2	4739.7	7357.9
Q7L1T6	51167	CYB5R4	Cytochrome b5 reductase 4 OS=Homo sapiens OX=9606 GN=CYB5R4 PE=1 SV=1	0	17.274	10	5	7	5	1	521	59.4	7.72	0.978887	0.943081	0.965209	1.02756	703.6	216.2	717.6	207.7	978.1	262.8	950.1	274.3
P08574	1537	CYC1	Cytochrome c1, heme protein, mitochondrial OS=Homo sapiens OX=9606 GN=CYC1 PE=1 SV=3	0	81.107	40	11	71	11	1	325	35.4	9	0.982726	1.05103	1.00298	1.0561	3337.3	9264.1	3419.1	9920.1	2444.4	6042.1	2467.4	6484.2
P99999	54205	CYCS	Cytochrome c OS=Homo sapiens OX=9606 GN=CYCS PE=1 SV=2	0	71.047	66	12	47	12	1	105	11.7	9.57	0.790787	0.776251	0.968191	0.959646	7237.4	14272.1	5962.5	11291.7	8428.6	17361.5	8208.6	16926.1
Q7L576	23191	CYFIP1	Cytoplasmic FMR1-interacting protein 1 OS=Homo sapiens OX=9606 GN=CYFIP1 PE=1 SV=1	0	190.201	31	34	80	21	1	1253	145.1	6.9	0.939539	0.932287	1.00298	1.00197	7691.7	7771.6	7529.3	7385.5	7285.5	7079.2	7354	7208.8
Q6ZMK1	50626	CYHR1	Cysteine and histidine-rich protein 1 OS=Homo sapiens OX=9606 GN=CYHR1 PE=1 SV=2	0.004	5.295	12	3	4	3	1	362	40.7	7.23	0.836852	0.765456	1.01292	0.985236	131.2	89.8	114.4	70	92.7	59.8	94.4	59.8
Q9NQC7	1540	CYLD	Ubiquitin carboxyl-terminal hydrolase CYLD OS=Homo sapiens OX=9606 GN=CYLD PE=1 SV=1	0	8.906	4	3	3	3	1	956	107.2	5.59	1.10653	0.906771	1.12326	0.961614	117.8	214.2	135.8	198	109.5	199.3	123.8	194.8
Q16850	1595	CYP51A1	Lanosterol 14-alpha demethylase OS=Homo sapiens OX=9606 GN=CYP51A1 PE=1 SV=3	0	47.428	22	10	25	10	1	503	56.8	8.53	0.772553	0.890088	0.910537	0.918307	1443.4	1567.7	1162	1421.4	2915.5	3475.8	2671.3	3242.3
O00622	3491	CYR61	Protein CYR61 OS=Homo sapiens OX=9606 GN=CYR61 PE=1 SV=1	0.006	4.322	7	2	2	2	1	381	42	8.21	0.889635	0.890088	1.11332	0.931102	475.9	107.4	441.2	97.4	105.3	38.8	117.9	36.7
Q15438	9267	CYTH1	Cytohesin-1 OS=Homo sapiens OX=9606 GN=CYTH1 PE=1 SV=1	0	9.542	15	4	5	3	1	398	46.4	5.54	0.84357	0.851816	1.01988	1.04921	778.8	271.7	684.9	235.8	614.6	205.2	630.6	218.7
Q9Y4D1	23002	DAAM1	Disheveled-associated activator of morphogenesis 1 OS=Homo sapiens OX=9606 GN=DAAM1 PE=1 SV=2	0	18.119	6	6	7	6	1	1078	123.4	7.23	0.741843	0.713445	1.16998	0.96752	259.7	279.3	200.7	203	240	267.8	282.4	263.1
P98082	1601	DAB2	Disabled homolog 2 OS=Homo sapiens OX=9606 GN=DAB2 PE=1 SV=3	0	101.669	26	18	51	18	1	770	82.4	5.53	0.923225	0.944063	1.07256	1.16437	7217.7	7413	6940.2	7133.6	2102.5	1686	2268.6	1993.8
Q5VWQ8	153090	DAB2IP	Disabled homolog 2-interacting protein OS=Homo sapiens OX=9606 GN=DAB2IP PE=1 SV=2	0	22.079	7	7	8	5	1	1189	131.5	8.72	0.898273	0.786065	1.00398	1.03937	436.4	79.1	408.5	63.4	311.3	66.4	314.3	70.1
Q9UI36	1602	DACH1	Dachshund homolog 1 OS=Homo sapiens OX=9606 GN=DACH1 PE=1 SV=3	0	17.271	6	4	8	4	1	760	78.6	8.51	1.09885	0.986261	0.982107	0.934055	507	253.4	580.6	254.7	1052.4	584.3	1040.2	554.4
P61803	1603	DAD1	Dolichyl-diphosphooligosaccharide--protein glycosyltransferase subunit DAD1 OS=Homo sapiens OX=9606 GN=DAD1 PE=1 SV=3	0.002	6.727	19	2	4	2	1	113	12.5	7.08	0.899232	1.41904	0.949304	0.96063	140.4	538.8	131.5	779.3	190.8	798	182.1	779
Q14118	1605	DAG1	Dystroglycan OS=Homo sapiens OX=9606 GN=DAG1 PE=1 SV=2	0	72.623	22	16	31	16	1	895	97.4	8.56	0.913628	0.96369	0.994036	1.02264	2065.9	2726.7	1966.7	2678.5	1664.9	1900.1	1664.4	1975.1
Q8NCG7	221955	DAGLB	Sn1-specific diacylglycerol lipase beta OS=Homo sapiens OX=9606 GN=DAGLB PE=1 SV=2	0	40.254	20	11	17	11	1	672	73.7	6.55	0.956814	0.959764	0.983101	0.987205	1460.9	1354.5	1456.8	1325.1	1365.8	1231.3	1350.5	1235.2
Q3LXA3	26007	DAK	Triokinase/FMN cyclase OS=Homo sapiens OX=9606 GN=TKFC PE=1 SV=2	0	92.531	43	17	60	17	1	575	58.9	7.49	1.07678	1.08538	1.08052	1.04232	4556.4	6431.7	5111.1	7111.7	3283.6	4082.2	3567.7	4322.5
P51397	1611	DAP	Death-associated protein 1 OS=Homo sapiens OX=9606 GN=DAP PE=1 SV=3	0.004	4.901	16	2	4	2	1	102	11.2	9.32	8.21017	6.64769	1.46521	1.83071	5.9	73.5	50.2	497.9	8.2	115.6	12	215
P51398	7818	DAP3	28S ribosomal protein S29, mitochondrial OS=Homo sapiens OX=9606 GN=DAP3 PE=1 SV=1	0	129.574	49	20	61	20	1	398	45.5	8.88	0.916507	0.900883	0.982107	0.990157	4999.7	6354.3	4777.1	5835.7	5484.1	7317.9	5416.8	7365.2
O43293	1613	DAPK3	Death-associated protein kinase 3 OS=Homo sapiens OX=9606 GN=DAPK3 PE=1 SV=1	0	34.996	22	9	12	8	1	454	52.5	6.89	0.935701	0.741904	0.969185	1.02264	1506.2	895.2	1469.1	676.8	1391.1	735.4	1356.3	764
P14868	1615	DARS	Aspartate--tRNA ligase, cytoplasmic OS=Homo sapiens OX=9606 GN=DARS PE=1 SV=2	0	222.788	63	30	153	30	1	501	57.1	6.55	0.946257	0.997056	0.993042	0.972441	10780.8	26312.3	10629.4	26724.5	16767	44212.9	16750.9	43670.3
Q6PI48	55157	DARS2	Aspartate--tRNA ligase, mitochondrial OS=Homo sapiens OX=9606 GN=DARS2 PE=1 SV=1	0	128.621	41	25	63	25	1	645	73.5	8.02	1.07965	1.12659	0.983101	0.980315	4025.8	4529.6	4530.3	5201.9	6677	8128.6	6605.3	8097.6
Q9UER7	1616	DAXX	Death domain-associated protein 6 OS=Homo sapiens OX=9606 GN=DAXX PE=1 SV=2	0	47.164	15	8	15	8	1	740	81.3	4.87	0.898273	0.907753	0.963221	0.970472	1397.7	1334	1308.4	1233.5	1483.4	1417.1	1438.1	1397.9
Q96EP5	26528	DAZAP1	DAZ-associated protein 1 OS=Homo sapiens OX=9606 GN=DAZAP1 PE=1 SV=1	0	87.029	33	9	59	9	1	407	43.4	8.56	0.951056	0.904809	0.994036	0.979331	4501.4	9548.8	4459	8802.4	4848.3	11055.9	4848.7	11002
P07108	1622	DBI	Acyl-CoA-binding protein OS=Homo sapiens OX=9606 GN=DBI PE=1 SV=2	0	113.124	76	9	80	9	1	87	10	6.57	0.667946	0.745829	0.890656	0.885827	11915.5	27643.7	8295.8	21021.9	8536.8	20806.2	7647.9	18716.9
Q16643	1627	DBN1	Drebrin OS=Homo sapiens OX=9606 GN=DBN1 PE=1 SV=4	0	164.221	42	21	78	21	1	649	71.4	4.45	1.00288	1.0844	0.989066	0.985236	5107.2	6959.8	5338.1	7692.6	5856.5	8551.8	5827.4	8563.3
Q9UJU6	28988	DBNL	Drebrin-like protein OS=Homo sapiens OX=9606 GN=DBNL PE=1 SV=1	0	130.203	45	17	66	17	1	430	48.2	5.05	0.984645	1.04809	1.00497	0.992126	3927.2	6039.1	4029.8	6450.3	4529.7	7267.9	4577.8	7324.1
Q9UK59	51163	DBR1	Lariat debranching enzyme OS=Homo sapiens OX=9606 GN=DBR1 PE=1 SV=2	0	68.219	35	15	26	15	1	544	61.5	5.47	0.941459	0.940137	1.05368	0.999016	2301.6	2373.5	2258.1	2275	2318.5	2121.9	2456.9	2154.1
P11182	1629	DBT	Lipoamide acyltransferase component of branched-chain alpha-keto acid dehydrogenase complex, mitochondrial OS=Homo sapiens OX=9606 GN=DBT PE=1 SV=3	0	75.03	35	16	39	16	1	482	53.5	8.51	0.954894	0.926398	1.03181	1.02854	3482.8	4639.4	3465.3	4378.7	2715.3	3563.6	2817.8	3723.5
Q8TEB1	80344	DCAF11	DDB1- and CUL4-associated factor 11 OS=Homo sapiens OX=9606 GN=DCAF11 PE=1 SV=1	0	11.1	6	3	4	3	1	546	61.6	6.4	0.892514	0.95682	0.99503	0.917323	638.6	201	594.1	195.9	714.5	223.6	715.5	208.5
Q9NV06	25879	DCAF13	DDB1- and CUL4-associated factor 13 OS=Homo sapiens OX=9606 GN=DCAF13 PE=1 SV=2	0	95.462	41	16	48	16	1	445	51.4	9.19	1.02207	0.971541	1.01789	0.991142	3304.6	3750.8	3518.4	3713.6	3898.3	4512.5	3991.5	4546.3
Q9NXF7	54876	DCAF16	DDB1- and CUL4-associated factor 16 OS=Homo sapiens OX=9606 GN=DCAF16 PE=1 SV=1	0	10.09	17	3	5	3	1	216	24.2	6.04	0.940499	1.00981	1.00895	0.981299	476	122.1	466.6	125.6	692.3	194.4	702.4	193.8
Q96JK2	8816	DCAF5	DDB1- and CUL4-associated factor 5 OS=Homo sapiens OX=9606 GN=DCAF5 PE=1 SV=2	0.004	5.18	2	2	2	2	1	942	103.9	5.76	0.942418	1.06869	1.07753	1.09646	55.5	58.9	54.5	64.1	60.3	110.6	65.4	123.3
Q58WW2	55827	DCAF6	DDB1- and CUL4-associated factor 6 OS=Homo sapiens OX=9606 GN=DCAF6 PE=1 SV=1	0	16.867	11	7	8	7	1	860	96.2	5.27	1.02207	1.05594	0.977137	1.01181	94.3	619.4	100.4	666.6	81.3	619.9	80	637
P61962	10238	DCAF7	DDB1- and CUL4-associated factor 7 OS=Homo sapiens OX=9606 GN=DCAF7 PE=1 SV=1	0	35.474	25	7	20	7	1	342	38.9	5.52	0.912668	0.941119	0.984095	0.978346	2249.2	1509.2	2139.6	1446.7	4210.6	2560	4166.9	2544.8
Q5TAQ9	50717	DCAF8	DDB1- and CUL4-associated factor 8 OS=Homo sapiens OX=9606 GN=DCAF8 PE=1 SV=1	0	50.904	23	12	20	12	1	597	66.8	5.39	0.940499	0.991168	0.999006	1.00197	2690.6	1957.6	2636.6	1977.8	1870.5	1279.1	1879.8	1302.1
Q8WVC6	79877	DCAKD	Dephospho-CoA kinase domain-containing protein OS=Homo sapiens OX=9606 GN=DCAKD PE=1 SV=1	0	42.686	38	8	13	8	1	231	26.5	9.58	0.915547	0.84789	0.985089	0.966535	1215.9	805.8	1160.5	696.5	1516	1244.9	1502.3	1222.3
Q96PD2	131566	DCBLD2	Discoidin, CUB and LCCL domain-containing protein 2 OS=Homo sapiens OX=9606 GN=DCBLD2 PE=1 SV=1	0.001	8.355	6	2	4	2	1	775	85	7.17	0.925144	1.12365	0.971173	0.972441	123.7	23.8	119.2	27.3	114.7	22.3	112.1	22
P81605	117159	DCD	Dermcidin OS=Homo sapiens OX=9606 GN=DCD PE=1 SV=2	0	17.25	33	4	8	4	1	110	11.3	6.54	6.48177	3.42689	1.07555	0.923228	32.6	202.9	220.1	708.5	39.4	181.5	42.7	170.3
P27707	1633	DCK	Deoxycytidine kinase OS=Homo sapiens OX=9606 GN=DCK PE=1 SV=1	0	40.144	37	9	15	9	1	260	30.5	5.21	0.915547	0.959764	0.992048	0.964567	2254.2	1715.5	2150.2	1678.2	1762.2	1737.2	1758	1702.4
Q9NPI6	55802	DCP1A	mRNA-decapping enzyme 1A OS=Homo sapiens OX=9606 GN=DCP1A PE=1 SV=2	0	82.547	27	14	38	14	1	582	63.3	6.25	0.90499	0.822375	0.975149	0.974409	2646	1214.3	2494.5	1017.6	4397.2	2232.6	4315	2210.2
Q8IZD4	196513	DCP1B	mRNA-decapping enzyme 1B OS=Homo sapiens OX=9606 GN=DCP1B PE=1 SV=2	0.009	3.746	2	2	3	2	1	617	67.7	8.56	0.801344	0.86948	0.950298	0.949803	188.2	69.5	157.1	61.6	436.6	99.5	417.4	96
Q8IU60	167227	DCP2	m7GpppN-mRNA hydrolase OS=Homo sapiens OX=9606 GN=DCP2 PE=1 SV=2	0	13.953	12	5	8	5	1	420	48.4	8	0.984645	1.18646	0.977137	1.11319	303.1	199	311.1	240.7	488.4	399.8	480	452
Q96C86	28960	DCPS	m7GpppX diphosphatase OS=Homo sapiens OX=9606 GN=DCPS PE=1 SV=2	0	68.958	40	11	27	11	1	337	38.6	6.38	0.904031	0.887144	0.95825	0.970472	2318.9	2508.9	2185.4	2268	2856.6	3053.5	2754.2	3010.4
P32321	1635	DCTD	Deoxycytidylate deaminase OS=Homo sapiens OX=9606 GN=DCTD PE=1 SV=2	0	34.207	45	6	14	6	1	178	20	7.56	0.863724	0.876349	1.03181	0.989173	808.6	1809.8	727.4	1615.6	588.4	1365.8	610.8	1372.3
Q14203	1639	DCTN1	Dynactin subunit 1 OS=Homo sapiens OX=9606 GN=DCTN1 PE=1 SV=3	0	308.987	42	46	136	46	1	1278	141.6	5.81	0.924184	0.972522	0.983101	0.980315	8489.3	12420.1	8177.5	12305.5	9782.3	14479	9672.7	14424.5
Q13561	10540	DCTN2	Dynactin subunit 2 OS=Homo sapiens OX=9606 GN=DCTN2 PE=1 SV=4	0	152.955	50	19	75	19	1	401	44.2	5.21	0.942418	0.899902	0.975149	0.976378	5824.1	10978.6	5717.3	10062.2	6613.1	12457.5	6487.6	12361.6
O75935	11258	DCTN3	Dynactin subunit 3 OS=Homo sapiens OX=9606 GN=DCTN3 PE=1 SV=1	0	31.289	31	8	20	8	1	186	21.1	5.47	0.939539	0.894014	0.988072	0.957677	3128.5	5074.2	3064.3	4624.8	3806.8	6131.3	3782.3	5964.6
Q9UJW0	51164	DCTN4	Dynactin subunit 4 OS=Homo sapiens OX=9606 GN=DCTN4 PE=1 SV=1	0	74.852	42	12	33	12	1	460	52.3	7.34	0.941459	0.954858	0.988072	1.00295	3183.1	1675.5	3123.1	1629.7	3755.9	1958.8	3735.1	1995.3
Q9BTE1	84516	DCTN5	Dynactin subunit 5 OS=Homo sapiens OX=9606 GN=DCTN5 PE=1 SV=1	0	13.232	14	3	11	3	1	182	20.1	8.02	0.899232	1.06477	0.975149	0.975394	1182.6	635	1108	688.8	1187.4	754.4	1164.8	748
O00399	10671	DCTN6	Dynactin subunit 6 OS=Homo sapiens OX=9606 GN=DCTN6 PE=1 SV=1	0	12.019	15	2	3	2	1	190	20.7	6.32	0.960653	0.916585	1.01988	0.939961	381.5	270.1	381.8	252.4	416.5	286	427.5	273.2
Q9H773	79077	DCTPP1	dCTP pyrophosphatase 1 OS=Homo sapiens OX=9606 GN=DCTPP1 PE=1 SV=1	0	59.949	62	10	44	10	1	170	18.7	5.03	1.00288	0.999019	0.952286	0.938976	1409.7	2470.3	1473.7	2515.7	3818.7	7575.4	3656.8	7223.8
Q96GG9	54165	DCUN1D1	DCN1-like protein 1 OS=Homo sapiens OX=9606 GN=DCUN1D1 PE=1 SV=1	0	36.005	27	6	20	6	1	259	30.1	5.34	0.880998	0.980373	0.987078	1.01378	2312.1	1976.5	2121.5	1975	1471.5	1496.1	1460.9	1540.6
Q92564	23142	DCUN1D4	DCN1-like protein 4 OS=Homo sapiens OX=9606 GN=DCUN1D4 PE=1 SV=2	0	21.67	20	6	6	5	1	292	34	5.88	1.07774	1	1.0825	0.989173	251.8	370.5	282.7	377.6	317.1	430.5	345.2	432.8
Q9BTE7	84259	DCUN1D5	DCN1-like protein 5 OS=Homo sapiens OX=9606 GN=DCUN1D5 PE=1 SV=1	0	56.313	32	9	19	8	1	237	27.5	5.58	0.915547	0.840039	0.982107	0.940945	1334	2260.1	1273.3	1933.9	1823.7	3589.3	1801.9	3431.7
Q7Z4W1	51181	DCXR	L-xylulose reductase OS=Homo sapiens OX=9606 GN=DCXR PE=1 SV=2	0	69.927	53	10	40	10	1	244	25.9	8.1	1.07102	0.994112	0.998012	0.982283	1963.6	3598.3	2192	3644.4	3760	6642.7	3776.5	6631.1
Q9BW61	79016	DDA1	DET1- and DDB1-associated protein 1 OS=Homo sapiens OX=9606 GN=DDA1 PE=1 SV=1	0	19.787	35	5	10	5	1	102	11.8	8.68	0.902111	0.951914	0.983101	0.974409	1129.5	954	1062.2	925.3	1104.9	1006.6	1092.5	996.4
O94760	23576	DDAH1	N(G),N(G)-dimethylarginine dimethylaminohydrolase 1 OS=Homo sapiens OX=9606 GN=DDAH1 PE=1 SV=3	0	108.219	60	16	50	15	1	285	31.1	5.81	0.939539	0.962709	1.00497	0.957677	4661.4	5527.9	4562.8	5424.1	3180.6	4244.4	3214.9	4129.7
O95865	23564	DDAH2	N(G),N(G)-dimethylarginine dimethylaminohydrolase 2 OS=Homo sapiens OX=9606 GN=DDAH2 PE=1 SV=1	0	42.375	39	8	19	7	1	285	29.6	6.01	1.01344	1.07164	1.01889	1.05217	773.3	462.5	816.5	505.1	736.9	489.4	755.5	523
Q16531	1642	DDB1	DNA damage-binding protein 1 OS=Homo sapiens OX=9606 GN=DDB1 PE=1 SV=1	0	340.702	44	48	199	48	1	1140	126.9	5.26	0.977927	0.95682	1.00398	0.989173	22238.5	39732.4	22666	38755.5	24279.6	43421.6	24524.8	43622.1
Q92466	1643	DDB2	DNA damage-binding protein 2 OS=Homo sapiens OX=9606 GN=DDB2 PE=1 SV=1	0	21.594	19	7	9	7	1	427	47.8	9.47	1.09501	1.10108	1.01193	1.12205	646.4	778.6	737.8	873.8	397.6	438.1	404.6	499.4
Q8NEL9	80821	DDHD1	Phospholipase DDHD1 OS=Homo sapiens OX=9606 GN=DDHD1 PE=1 SV=2	0	10.54	5	4	4	4	1	900	100.4	5.67	0.869482	0.86261	0.915507	0.958661	529.5	35.1	479.5	30.8	725.3	60.9	668.1	59.3
O94830	23259	DDHD2	Phospholipase DDHD2 OS=Homo sapiens OX=9606 GN=DDHD2 PE=1 SV=2	0	21.457	12	6	7	6	1	711	81	5.39	1.05758	0.870461	0.986083	0.969488	177	256.8	195.1	227.7	247.6	310	245.7	305.5
Q5TDH0	84301	DDI2	Protein DDI1 homolog 2 OS=Homo sapiens OX=9606 GN=DDI2 PE=1 SV=1	0	84.097	41	14	58	14	1	399	44.5	5.05	0.84453	0.85476	0.966203	0.975394	2353.1	3252.5	2070.7	2832.4	4255	5791.5	4134	5740
P39656	1650	DDOST	Dolichyl-diphosphooligosaccharide--protein glycosyltransferase 48 kDa subunit OS=Homo sapiens OX=9606 GN=DDOST PE=1 SV=4	0	90.231	35	14	52	14	1	456	50.8	6.55	0.857965	0.886163	0.940358	0.937992	3187.9	5068.6	2850.4	4575.2	6565.6	10885.3	6211.3	10369.9
Q16832	4921	DDR2	Discoidin domain-containing receptor 2 OS=Homo sapiens OX=9606 GN=DDR2 PE=1 SV=2	0	21.956	9	7	8	6	1	855	96.7	5.36	1.16411	1.15702	1.05765	0.982283	1560.3	543.5	1892.4	640.9	657.6	262.2	699.7	261.6
Q96HY6	65992	DDRGK1	DDRGK domain-containing protein 1 OS=Homo sapiens OX=9606 GN=DDRGK1 PE=1 SV=2	0	16.28	12	3	5	3	1	314	35.6	5.12	0.916507	0.970559	1.00298	0.922244	673.1	232.8	642.5	230.3	931	389.5	939.4	365.1
P30046	1652	DDT	D-dopachrome decarboxylase OS=Homo sapiens OX=9606 GN=DDT PE=1 SV=3	0	66.378	64	10	54	10	1	118	12.7	7.3	0.994242	1.0314	1	0.982283	6719.9	12341.7	6958.9	12972.5	6625.5	11961.6	6662.8	11935.1
Q92499	1653	DDX1	ATP-dependent RNA helicase DDX1 OS=Homo sapiens OX=9606 GN=DDX1 PE=1 SV=2	0	296.324	61	41	270	41	1	740	82.4	7.23	0.974088	0.955839	1.00398	0.991142	15102.8	37930.3	15334	36952.7	18309.9	48957.5	18497.9	49301.1
Q13206	1662	DDX10	Probable ATP-dependent RNA helicase DDX10 OS=Homo sapiens OX=9606 GN=DDX10 PE=1 SV=2	0	83.719	24	19	35	19	1	875	100.8	8.63	0.961612	0.98528	1.01292	0.976378	2488.4	2337.1	2492.7	2347.3	3060.4	3144	3118.4	3118.9
Q92841	10521	DDX17	Probable ATP-dependent RNA helicase DDX17 OS=Homo sapiens OX=9606 GN=DDX17 PE=1 SV=2	0	327.209	53	39	339	30	1	729	80.2	8.27	0.945298	0.931305	0.971173	0.969488	12654.3	27845.3	12469.3	26411.5	18045.3	42795.2	17638.6	42165.6
Q9NVP1	8886	DDX18	ATP-dependent RNA helicase DDX18 OS=Homo sapiens OX=9606 GN=DDX18 PE=1 SV=2	0	146.187	47	24	86	24	1	670	75.4	9.5	0.901152	0.941119	0.972167	0.969488	9641.9	14122.5	9057.7	13538.3	10227	15964.7	10006.2	15729
Q9NUU7	55308	DDX19A	ATP-dependent RNA helicase DDX19A OS=Homo sapiens OX=9606 GN=DDX19A PE=1 SV=1	0	190.446	60	29	112	6	1	478	53.9	6.58	0.945298	0.958783	0.991054	0.984252	11085.9	17199.1	10923.8	16801.4	12696.4	21416.7	12662.2	21414.8
Q9UHI6	11218	DDX20	Probable ATP-dependent RNA helicase DDX20 OS=Homo sapiens OX=9606 GN=DDX20 PE=1 SV=2	0	170.71	43	28	76	28	1	824	92.2	6.95	0.914587	0.968597	0.994036	0.950787	7213.5	5571.1	6871.7	5496.8	8008.4	6504.5	8009.8	6284.4
Q9NR30	9188	DDX21	Nucleolar RNA helicase 2 OS=Homo sapiens OX=9606 GN=DDX21 PE=1 SV=5	0	440.269	57	48	288	45	1	783	87.3	9.28	0.971209	0.966634	0.970179	0.952756	28909.6	65415	29244.1	64409.2	28298.5	64116.9	27630.4	62090.8
Q9BUQ8	9416	DDX23	Probable ATP-dependent RNA helicase DDX23 OS=Homo sapiens OX=9606 GN=DDX23 PE=1 SV=3	0	164.114	39	31	94	31	1	820	95.5	9.55	0.939539	0.928361	0.996024	0.985236	8018.2	14443	7846	13658.6	6579.6	12789.1	6595.3	12797.7
Q9GZR7	57062	DDX24	ATP-dependent RNA helicase DDX24 OS=Homo sapiens OX=9606 GN=DDX24 PE=1 SV=1	0	149.728	39	28	71	28	1	859	96.3	9.06	0.990403	1.02944	0.970179	0.982283	6232.1	6324.3	6431.4	6636.4	6544.9	6409.2	6388.1	6395.2
Q96GQ7	55661	DDX27	Probable ATP-dependent RNA helicase DDX27 OS=Homo sapiens OX=9606 GN=DDX27 PE=1 SV=2	0	178.164	42	30	80	30	1	796	89.8	9.28	0.957774	0.935231	0.99006	0.961614	7965.9	14738.9	7948.8	14053	8341.9	16333	8310.5	15951.4
Q9NUL7	55794	DDX28	Probable ATP-dependent RNA helicase DDX28 OS=Homo sapiens OX=9606 GN=DDX28 PE=1 SV=2	0	59.166	28	12	24	12	1	540	59.5	10.42	0.965451	0.990186	0.966203	0.989173	1740.5	693.8	1751.4	700.1	1794.8	693.1	1743.7	696.5
Q9H8H2	64794	DDX31	Probable ATP-dependent RNA helicase DDX31 OS=Homo sapiens OX=9606 GN=DDX31 PE=1 SV=2	0	57.905	20	14	20	14	1	851	94	9.99	0.916507	0.938175	0.997018	0.917323	1516.6	960.8	1449	918	1624.7	1024.9	1629	955.3
O00148	10212	DDX39A	ATP-dependent RNA helicase DDX39A OS=Homo sapiens OX=9606 GN=DDX39A PE=1 SV=2	0	145.653	48	19	143	8	1	427	49.1	5.68	0.997121	0.999019	1.02684	0.964567	2603.7	6263.1	2704.6	6374.2	2895.4	7556.6	2991.5	7408.6
Q13838	7919	DDX39B	Spliceosome RNA helicase DDX39B OS=Homo sapiens OX=9606 GN=DDX39B PE=1 SV=1	0	196.188	55	23	182	12	1	428	49	5.67	0.977927	0.996075	0.989066	0.974409	10233.8	32979	10430.8	33465.8	15468.5	53734	15383.7	53185.8
O00571	1654	DDX3X	ATP-dependent RNA helicase DDX3X OS=Homo sapiens OX=9606 GN=DDX3X PE=1 SV=3	0	350.311	63	43	276	42	1	662	73.2	7.18	0.940499	0.92738	0.979125	0.965551	23773.1	59308.3	23304.1	56031	23905.9	65093.3	23553.6	63872.4
Q9UJV9	51428	DDX41	Probable ATP-dependent RNA helicase DDX41 OS=Homo sapiens OX=9606 GN=DDX41 PE=1 SV=2	0	116.386	38	25	57	25	1	622	69.8	6.84	0.932821	0.918548	1.00497	0.971457	3018.4	4060.7	2932.5	3800.2	4886	6751.6	4937.9	6664.9
Q86XP3	11325	DDX42	ATP-dependent RNA helicase DDX42 OS=Homo sapiens OX=9606 GN=DDX42 PE=1 SV=1	0	223.829	46	34	107	34	1	938	102.9	7.02	0.931862	0.970559	0.997018	0.990157	8577.5	11999.1	8332.1	11861.2	8466.4	12412.6	8495.5	12486.7
Q7L014	9879	DDX46	Probable ATP-dependent RNA helicase DDX46 OS=Homo sapiens OX=9606 GN=DDX46 PE=1 SV=2	0	327.714	51	55	196	55	1	1031	117.3	9.29	0.893474	0.89107	0.987078	0.976378	19266	37599.5	17927.3	34150.5	16779.6	32939.8	16658.6	32686.7
Q9H0S4	51202	DDX47	Probable ATP-dependent RNA helicase DDX47 OS=Homo sapiens OX=9606 GN=DDX47 PE=1 SV=1	0	135.074	43	16	78	16	1	455	50.6	9.1	0.879079	0.873405	1.01988	0.997047	8111	5816.5	7432.1	5175.5	6887.3	4902.6	7064.4	4965.1
Q9Y6V7	54555	DDX49	Probable ATP-dependent RNA helicase DDX49 OS=Homo sapiens OX=9606 GN=DDX49 PE=1 SV=1	0	35.605	14	8	15	8	1	483	54.2	9.06	0.880038	0.858685	0.980119	0.96752	1854.7	1070.6	1701.3	936.4	2290.4	1279.8	2259.3	1258.6
P17844	1655	DDX5	Probable ATP-dependent RNA helicase DDX5 OS=Homo sapiens OX=9606 GN=DDX5 PE=1 SV=1	0	316.555	63	41	348	32	1	614	69.1	8.92	0.932821	0.945044	0.969185	0.96063	28013.5	89281.2	27240.7	85967.2	34898.4	115506	34033.9	112739
Q9BQ39	79009	DDX50	ATP-dependent RNA helicase DDX50 OS=Homo sapiens OX=9606 GN=DDX50 PE=1 SV=1	0	99.317	35	22	48	19	1	737	82.5	9.17	0.930902	0.979392	0.981113	0.985236	3455.9	2133.4	3351.5	2130.1	5182.4	3593	5113	3597.5
Q8N8A6	317781	DDX51	ATP-dependent RNA helicase DDX51 OS=Homo sapiens OX=9606 GN=DDX51 PE=1 SV=3	0	68.913	29	12	25	12	1	666	72.4	8.16	0.932821	1.05594	0.963221	0.930118	2033.3	1308.3	1977	1408.4	2419.7	1535.5	2345.7	1450.8
Q9Y2R4	11056	DDX52	Probable ATP-dependent RNA helicase DDX52 OS=Homo sapiens OX=9606 GN=DDX52 PE=1 SV=3	0	71.403	27	12	34	11	1	599	67.5	9.67	0.885797	0.922473	0.961233	0.963583	2235.1	3045.3	2063.8	2863	2677.3	3557	2589.8	3480.6
Q8TDD1	79039	DDX54	ATP-dependent RNA helicase DDX54 OS=Homo sapiens OX=9606 GN=DDX54 PE=1 SV=2	0	90.704	26	23	40	22	1	881	98.5	10.02	0.928983	0.934249	0.993042	0.96063	5836.1	5953	5650.7	5665.9	5520.2	5817.7	5513.7	5678
Q8NHQ9	57696	DDX55	ATP-dependent RNA helicase DDX55 OS=Homo sapiens OX=9606 GN=DDX55 PE=1 SV=3	0	26.067	13	6	10	6	1	600	68.5	9.25	0.935701	0.931305	1.01889	0.988189	1950.6	646.4	1902.6	613.3	1671	625.3	1712	627.6
Q9NY93	54606	DDX56	Probable ATP-dependent RNA helicase DDX56 OS=Homo sapiens OX=9606 GN=DDX56 PE=1 SV=1	0	103.054	35	19	45	19	1	547	61.6	9.26	0.988484	0.886163	0.983101	0.936024	4853.8	6239.9	4999.8	5637.3	5290.6	7169.1	5233.2	6819.2
O95786	23586	DDX58	Probable ATP-dependent RNA helicase DDX58 OS=Homo sapiens OX=9606 GN=DDX58 PE=1 SV=2	0	98.343	27	23	35	23	1	925	106.5	6.4	1.40883	1.29637	1.13817	1.07972	2983.3	2705.7	4380.2	3574.6	1240	1527.2	1420	1676.1
Q5T1V6	83479	DDX59	Probable ATP-dependent RNA helicase DDX59 OS=Homo sapiens OX=9606 GN=DDX59 PE=1 SV=1	0	64.314	27	15	30	14	1	619	68.8	7.44	0.985605	1.02061	0.989066	1.07677	2103.9	1162.4	2161	1209.2	1674.6	1000.6	1665.4	1094.9
P26196	1656	DDX6	Probable ATP-dependent RNA helicase DDX6 OS=Homo sapiens OX=9606 GN=DDX6 PE=1 SV=2	0	179.293	62	23	97	22	1	483	54.4	8.66	0.998081	1.0157	0.983101	0.978346	8448.4	8154.6	8783.4	8440.3	9290.5	9893.2	9187.7	9831.9
Q8IY21	55601	DDX60	Probable ATP-dependent RNA helicase DDX60 OS=Homo sapiens OX=9606 GN=DDX60 PE=1 SV=3	0.001	8.844	3	5	7	5	1	1712	197.7	7.59	1.41747	1.55348	1.08449	1.21752	2076.7	182.6	3066.9	289.1	1154.4	82.4	1260	101.9
Q16698	1666	DECR1	2,4-dienoyl-CoA reductase, mitochondrial OS=Homo sapiens OX=9606 GN=DECR1 PE=1 SV=1	0	96.124	47	14	52	14	1	335	36	9.28	0.972169	0.97841	1.00895	0.991142	5251.1	4216.1	5317	4204	4212.5	3154.7	4277.7	3176.2
Q9NUI1	26063	DECR2	Peroxisomal 2,4-dienoyl-CoA reductase OS=Homo sapiens OX=9606 GN=DECR2 PE=1 SV=1	0	47.227	37	11	21	11	1	292	30.8	9.22	1.06142	1.04711	1.0666	1.14272	2391.7	2277.7	2645.5	2431.4	1226.5	1432.2	1316.1	1662.2
P35659	7913	DEK	Protein DEK OS=Homo sapiens OX=9606 GN=DEK PE=1 SV=1	0	103.84	34	17	86	17	1	375	42.6	8.56	0.940499	0.944063	0.976143	0.983268	8924.3	15896.1	8743.3	15292	12437.1	22003.1	12209	21990.4
Q8TEH3	57706	DENND1A	DENN domain-containing protein 1A OS=Homo sapiens OX=9606 GN=DENND1A PE=1 SV=2	0	13.332	7	5	6	5	1	1009	110.5	6.96	1.02303	0.733072	1.0338	0.979331	330.7	148.4	352.6	110.9	223.2	110.2	232.2	109.7
Q7Z401	10260	DENND4A	C-myc promoter-binding protein OS=Homo sapiens OX=9606 GN=DENND4A PE=1 SV=2	0.001	7.919	2	2	3	2	1	1863	209.1	7.31	0.863724	1.04416	1.00895	1.02657	334.3	116.2	300.8	123.7	430.9	177.2	437.5	184.7
Q5VZ89	55667	DENND4C	DENN domain-containing protein 4C OS=Homo sapiens OX=9606 GN=DENND4C PE=1 SV=3	0	64.534	11	16	26	16	1	1909	212.6	6.83	0.933781	0.928361	1.02187	0.992126	4247.2	1127	4132.4	1066.3	3978.4	1130.7	4088.9	1139.5
Q6ZUT9	160518	DENND5B	DENN domain-containing protein 5B OS=Homo sapiens OX=9606 GN=DENND5B PE=1 SV=2	0	14.619	5	5	7	5	1	1274	144.9	6.73	0.988484	0.960746	1.10338	0.975394	50.4	298.1	51.9	291.9	42.1	274.5	46.7	272.2
Q8IWF6	201627	DENND6A	Protein DENND6A OS=Homo sapiens OX=9606 GN=DENND6A PE=1 SV=1	0	10.491	5	3	4	3	1	608	69.5	8.27	1.1737	1.15407	1.00596	0.98622	257.6	206	315	242.2	524.5	438.7	530.7	439.6
O43583	8562	DENR	Density-regulated protein OS=Homo sapiens OX=9606 GN=DENR PE=1 SV=2	0	69.199	48	9	34	9	1	198	22.1	5.3	0.982726	0.974485	1.00099	0.958661	1786.6	5079.4	1830.1	5043.4	2547	7496.5	2563.8	7302.9
Q96QD5	91614	DEPDC7	DEP domain-containing protein 7 OS=Homo sapiens OX=9606 GN=DEPDC7 PE=2 SV=1	0	22.697	13	6	9	6	1	511	58.3	7.77	0.886756	0.933268	0.973161	1.02657	399	822.1	368.7	781.6	387.2	711.2	379	742.1
Q9Y315	51071	DERA	Deoxyribose-phosphate aldolase OS=Homo sapiens OX=9606 GN=DERA PE=1 SV=2	0	75.282	48	12	33	12	1	318	35.2	8.94	1.09693	1.06673	1.00994	1.02657	1777.2	1662.4	2031.1	1807.5	1403.6	1485.4	1426.5	1549.6
Q6ICB0	27351	DESI1	Desumoylating isopeptidase 1 OS=Homo sapiens OX=9606 GN=DESI1 PE=1 SV=1	0	9.741	10	3	9	3	1	168	18.3	4.94	0.865643	0.933268	1.04076	0.978346	439.8	2064.2	396.6	1962.3	419.2	2099	438.7	2086.9
O00273	1676	DFFA	DNA fragmentation factor subunit alpha OS=Homo sapiens OX=9606 GN=DFFA PE=1 SV=1	0	80.254	37	11	48	11	1	331	36.5	4.79	0.911708	0.890088	0.966203	0.96063	2783.4	4835.7	2643	4384	4880.9	9897.7	4743.4	9660.7
O76075	1677	DFFB	DNA fragmentation factor subunit beta OS=Homo sapiens OX=9606 GN=DFFB PE=1 SV=1	0.001	8.864	11	4	6	4	1	338	39.1	9	0.945298	1.12463	0.945328	0.938976	280.2	93	276.1	106.5	532.1	216.4	506	206.5
O60443	1687	DFNA5	Gasdermin-E OS=Homo sapiens OX=9606 GN=GSDME PE=1 SV=2	0	34.403	22	9	16	9	1	496	54.5	5.17	0.975048	1.01865	1.02485	1.12598	2460.9	1223.8	2501.3	1269.9	1280.6	606.5	1320.2	694
Q96DF8	8220	DGCR14	Splicing factor ESS-2 homolog OS=Homo sapiens OX=9606 GN=ESS2 PE=1 SV=1	0	38.378	28	9	13	9	1	476	52.5	7.56	0.942418	0.967615	0.99006	1.02067	1585.9	653.3	1556.7	644.4	2051.5	776.5	2043.9	805.2
Q8WYQ5	54487	DGCR8	Microprocessor complex subunit DGCR8 OS=Homo sapiens OX=9606 GN=DGCR8 PE=1 SV=1	0	18.446	8	6	9	6	1	773	86	5.95	0.833013	0.992149	0.983101	1.02264	462.5	782.7	401.2	791.5	623.5	1035.4	616.7	1076
P23743	1606	DGKA	Diacylglycerol kinase alpha OS=Homo sapiens OX=9606 GN=DGKA PE=1 SV=3	0	27.408	15	8	8	8	1	735	82.6	6.73	0.957774	1.00883	0.960239	1.02559	256.2	332.3	255.7	341.6	256.8	318.6	248	332
Q13574	8525	DGKZ	Diacylglycerol kinase zeta OS=Homo sapiens OX=9606 GN=DGKZ PE=1 SV=3	0	14.566	6	5	5	5	1	1117	124.1	9.04	0.914587	0.955839	0.99503	0.966535	86.2	202.4	82.1	197.1	74	207.3	74.1	203.5
Q16854	1716	DGUOK	Deoxyguanosine kinase, mitochondrial OS=Homo sapiens OX=9606 GN=DGUOK PE=1 SV=2	0	10.606	15	3	3	3	1	277	32	8.66	0.93858	0.8842	1.03877	1.0128	396	304.4	387.1	274.2	464.6	338.4	485.3	348.2
Q15392	1718	DHCR24	Delta(24)-sterol reductase OS=Homo sapiens OX=9606 GN=DHCR24 PE=1 SV=2	0	50.833	21	11	22	11	1	516	60.1	8.16	1.01344	0.960746	0.982107	0.983268	2676.9	1782.3	2826.3	1744.4	2395.9	1527.5	2367	1526.2
Q9UBM7	1717	DHCR7	7-dehydrocholesterol reductase OS=Homo sapiens OX=9606 GN=DHCR7 PE=1 SV=1	0	27.244	17	7	14	7	1	475	54.5	8.7	1.06046	1.19921	1.03877	0.94685	1253.8	1240.7	1385.2	1516.6	2351.6	2276.4	2458.2	2189.3
P00374	1719	DHFR	Dihydrofolate reductase OS=Homo sapiens OX=9606 GN=DHFR PE=1 SV=2	0	76.778	71	13	47	13	1	187	21.4	7.42	1.03647	1.08636	1.01491	1.01673	4085.8	5035.2	4414.3	5571.5	5012.4	6559.5	5117	6778.7
Q02127	1723	DHODH	Dihydroorotate dehydrogenase (quinone), mitochondrial OS=Homo sapiens OX=9606 GN=DHODH PE=1 SV=3	0	44.825	32	10	14	10	1	395	42.8	9.67	0.952975	0.925417	0.981113	1.00984	1849.1	1377.7	1836.6	1299.5	2004.6	1403	1979	1439.5
P49366	1725	DHPS	Deoxyhypusine synthase OS=Homo sapiens OX=9606 GN=DHPS PE=1 SV=1	0	66.895	28	9	32	9	1	369	40.9	5.36	0.981766	0.965653	1.03181	1.03543	3450.6	2408.1	3530.7	2368.6	3349.1	2328.8	3477.3	2448.8
Q96LJ7	115817	DHRS1	Dehydrogenase/reductase SDR family member 1 OS=Homo sapiens OX=9606 GN=DHRS1 PE=1 SV=1	0.001	8.742	6	2	4	2	1	313	33.9	7.83	1.00576	1.03042	1.03678	0.969488	403.1	260.7	422.5	273.8	228.7	220.8	238.6	217.6
Q6UWP2	79154	DHRS11	Dehydrogenase/reductase SDR family member 11 OS=Homo sapiens OX=9606 GN=DHRS11 PE=1 SV=1	0	14.45	19	4	6	4	1	260	28.3	6.64	0.955854	0.929342	1.01988	1.01083	646.5	299.1	643.6	283.2	831.3	337.2	852.7	346.3
Q9BTZ2	10901	DHRS4	Dehydrogenase/reductase SDR family member 4 OS=Homo sapiens OX=9606 GN=DHRS4 PE=1 SV=3	0	30.701	31	6	9	6	1	278	29.5	8.56	1.01631	1.09715	1.00596	0.98622	922.9	378.7	977.5	423.6	1252.3	493.1	1266.9	494.2
Q9Y394	51635	DHRS7	Dehydrogenase/reductase SDR family member 7 OS=Homo sapiens OX=9606 GN=DHRS7 PE=1 SV=1	0	16.806	24	4	5	4	1	339	38.3	8.32	0.889635	0.822375	1.01193	0.971457	439.6	294.5	407.6	246.7	511.8	547	520.8	539.8
Q6IAN0	25979	DHRS7B	Dehydrogenase/reductase SDR family member 7B OS=Homo sapiens OX=9606 GN=DHRS7B PE=1 SV=2	0	13.711	12	3	5	3	1	325	35.1	9.55	1.03263	0.970559	0.951292	1.04232	315.6	328.8	339.6	325.1	323.8	368.3	309.8	390
Q96HY7	55526	DHTKD1	Probable 2-oxoglutarate dehydrogenase E1 component DHKTD1, mitochondrial OS=Homo sapiens OX=9606 GN=DHTKD1 PE=1 SV=2	0	58.739	20	14	21	14	1	919	103	6.93	1.16411	1.15407	1.01292	0.970472	2098.2	1507.4	2544.7	1773.4	2273.7	1760	2316.8	1734.6
O43143	1665	DHX15	Pre-mRNA-splicing factor ATP-dependent RNA helicase DHX15 OS=Homo sapiens OX=9606 GN=DHX15 PE=1 SV=2	0	378.015	55	46	262	45	1	795	90.9	7.46	0.957774	0.943081	0.996024	0.980315	24790.2	37525.9	24739.5	36072	25296.1	40704	25355.2	40556.3
O60231	8449	DHX16	Pre-mRNA-splicing factor ATP-dependent RNA helicase DHX16 OS=Homo sapiens OX=9606 GN=DHX16 PE=1 SV=2	0	158.307	33	29	79	28	1	1041	119.2	6.8	0.892514	0.937193	1.0159	1.0128	3595.4	4456.8	3344	4255.3	3779.9	5101.6	3863.1	5249
Q7Z478	54505	DHX29	ATP-dependent RNA helicase DHX29 OS=Homo sapiens OX=9606 GN=DHX29 PE=1 SV=2	0	136.143	27	30	55	29	1	1369	155.1	8.09	0.918426	0.929342	1.00398	0.970472	4242.6	4776.1	4061.6	4523.7	4285.4	5150.2	4326.7	5079.1
Q7L2E3	22907	DHX30	Putative ATP-dependent RNA helicase DHX30 OS=Homo sapiens OX=9606 GN=DHX30 PE=1 SV=1	0	262.945	46	45	126	45	1	1194	133.9	8.78	0.928023	0.936212	0.963221	0.955709	11691.6	9346	11307.8	8912.9	15263.6	13235.2	14793.1	12857.4
Q7L7V1	55760	DHX32	Putative pre-mRNA-splicing factor ATP-dependent RNA helicase DHX32 OS=Homo sapiens OX=9606 GN=DHX32 PE=1 SV=1	0	15.115	9	5	6	5	1	743	84.4	4.97	0.990403	0.980373	1.07356	1.07776	178.1	232.7	183.8	232.4	69.5	158.7	75	173.8
Q9H6R0	56919	DHX33	Putative ATP-dependent RNA helicase DHX33 OS=Homo sapiens OX=9606 GN=DHX33 PE=1 SV=2	0	68.069	22	16	32	16	1	707	78.8	8.91	1.02783	0.893032	1.00199	1	2109.1	2596.4	2258	2363.6	2067	2390	2084.4	2427.3
Q14147	9704	DHX34	Probable ATP-dependent RNA helicase DHX34 OS=Homo sapiens OX=9606 GN=DHX34 PE=1 SV=2	0	57.251	18	16	20	15	1	1143	128	7.56	0.920345	0.910697	0.994036	1.0315	846	888.6	811.1	824.5	918	1077.8	918	1129.1
Q9H5Z1	60625	DHX35	Probable ATP-dependent RNA helicase DHX35 OS=Homo sapiens OX=9606 GN=DHX35 PE=1 SV=2	0	13.904	8	4	4	4	1	703	78.9	8.59	0.863724	0.937193	0.946322	1.04528	318.9	158.8	287.1	151.6	375.1	220.5	357	234.1
Q9H2U1	170506	DHX36	ATP-dependent RNA helicase DHX36 OS=Homo sapiens OX=9606 GN=DHX36 PE=1 SV=2	0	141.116	36	31	63	30	1	1008	114.7	7.68	0.928983	0.975466	0.984095	0.971457	5372.1	4448	5199.3	4419.6	5493	5021.9	5439.9	4958.6
Q8IY37	57647	DHX37	Probable ATP-dependent RNA helicase DHX37 OS=Homo sapiens OX=9606 GN=DHX37 PE=1 SV=1	0	110.817	23	25	49	25	1	1157	129.5	8.1	0.947217	0.918548	0.971173	0.99311	3692.3	3250.6	3643.9	3042.4	4689.2	4219.4	4582.6	4256.5
Q92620	9785	DHX38	Pre-mRNA-splicing factor ATP-dependent RNA helicase PRP16 OS=Homo sapiens OX=9606 GN=DHX38 PE=1 SV=2	0	140.266	27	27	64	27	1	1227	140.4	6.54	0.949136	0.921492	0.997018	1.00984	3912.3	4141.9	3870.8	3889.4	4618.1	4661.6	4633.7	4782.4
Q8IX18	79665	DHX40	Probable ATP-dependent RNA helicase DHX40 OS=Homo sapiens OX=9606 GN=DHX40 PE=1 SV=2	0	38.117	16	11	17	11	1	779	88.5	8.65	0.857965	0.859666	1.00298	1.04921	1647	620.9	1472.4	544.1	2665.3	1051.3	2689	1120.8
Q6P158	90957	DHX57	Putative ATP-dependent RNA helicase DHX57 OS=Homo sapiens OX=9606 GN=DHX57 PE=1 SV=2	0	94.348	21	25	38	23	1	1386	155.5	7.71	0.945298	0.9421	0.991054	0.995079	3585.6	2435.5	3530.7	2338.3	4654	3122.8	4640.6	3157.2
Q14562	1659	DHX8	ATP-dependent RNA helicase DHX8 OS=Homo sapiens OX=9606 GN=DHX8 PE=1 SV=1	0	120.225	26	27	53	26	1	1220	139.2	8.32	0.914587	0.996075	1.00696	1.00787	2604	2945.1	2481.7	2988.3	2781.8	3145.9	2819.2	3220.6
Q08211	1660	DHX9	ATP-dependent RNA helicase A OS=Homo sapiens OX=9606 GN=DHX9 PE=1 SV=4	0	590.203	51	62	478	62	1	1270	140.9	6.84	0.931862	0.923454	1.00199	0.98622	29663.2	71150.4	28811.2	66965.7	32339.6	80997	32609.3	81133.8
Q9NR28	56616	DIABLO	Diablo homolog, mitochondrial OS=Homo sapiens OX=9606 GN=DIABLO PE=1 SV=1	0	32.828	24	5	24	5	1	239	27.1	5.9	1.0096	1.06575	1.03479	1.05512	1775	2497	1866.6	2712.9	2348.3	3521.3	2444.5	3774.2
O60610	1729	DIAPH1	Protein diaphanous homolog 1 OS=Homo sapiens OX=9606 GN=DIAPH1 PE=1 SV=2	0	273.082	36	42	140	41	1	1272	141.3	5.41	0.917466	0.911678	0.985089	0.981299	14304.4	14832.9	13671.9	13778.5	12300.8	13030.2	12193.3	12986.4
O60879	1730	DIAPH2	Protein diaphanous homolog 2 OS=Homo sapiens OX=9606 GN=DIAPH2 PE=1 SV=1	0	15.58	6	6	8	5	1	1101	125.5	6.58	0.940499	0.864573	0.969185	0.984252	639.6	260.8	627	229.8	1608.4	547.8	1568.5	547.7
Q9NSV4	81624	DIAPH3	Protein diaphanous homolog 3 OS=Homo sapiens OX=9606 GN=DIAPH3 PE=1 SV=4	0	73.601	18	21	29	21	1	1193	136.8	7.03	0.950096	0.964671	0.987078	1.03445	3085.5	3353.4	3053.9	3297.6	2066.4	2498.1	2051.1	2625.3
Q9UPY3	23405	DICER1	Endoribonuclease Dicer OS=Homo sapiens OX=9606 GN=DICER1 PE=1 SV=3	0	97.341	17	27	38	26	1	1922	218.5	5.68	1.03359	1.0265	0.987078	0.980315	2324.8	1935.4	2504.4	2024.2	4004.8	3779	3975.8	3763.4
Q9BTC0	11083	DIDO1	Death-inducer obliterator 1 OS=Homo sapiens OX=9606 GN=DIDO1 PE=1 SV=5	0	186.457	25	42	80	41	1	2240	243.7	7.88	0.973129	0.996075	0.99503	0.988189	8736.2	4709.1	8859.2	4777.5	8715.2	4846.9	8725.6	4867.8
Q68CQ4	27042	DIEXF	Digestive organ expansion factor homolog OS=Homo sapiens OX=9606 GN=DIEXF PE=1 SV=2	0	108.414	31	21	49	21	1	756	87	5.88	0.90595	0.929342	0.996024	0.997047	9186.3	3889.4	8671.8	3682.3	10310.6	4383.9	10328.6	4440
Q9UNQ2	27292	DIMT1	Probable dimethyladenosine transferase OS=Homo sapiens OX=9606 GN=DIMT1 PE=1 SV=1	0	90.224	59	16	38	16	1	313	35.2	9.99	0.872361	0.899902	1.02187	1.01673	2803.9	5560.8	2548.8	5100.4	2394.5	5764.8	2462.2	5957.9
Q14689	23181	DIP2A	Disco-interacting protein 2 homolog A OS=Homo sapiens OX=9606 GN=DIP2A PE=1 SV=2	0	15.793	3	5	7	3	1	1571	170.3	8.03	0.919386	0.952895	1.01491	1.02264	230.4	183.1	220.7	177.8	211.6	195	216.1	202.7
Q9P265	57609	DIP2B	Disco-interacting protein 2 homolog B OS=Homo sapiens OX=9606 GN=DIP2B PE=1 SV=3	0	120.103	23	32	50	30	1	1576	171.4	8.09	0.914587	0.973503	1.00895	0.996063	6672.4	3860.9	6358.5	3831.9	5172.8	3096	5248.8	3131.8
Q9Y2L1	22894	DIS3	Exosome complex exonuclease RRP44 OS=Homo sapiens OX=9606 GN=DIS3 PE=1 SV=2	0	276.901	52	43	131	43	1	958	108.9	7.14	0.964491	0.926398	0.984095	0.980315	7896.6	10480.4	7934.5	9888.7	13058.9	16774	12932	16700.3
Q8TF46	115752	DIS3L	DIS3-like exonuclease 1 OS=Homo sapiens OX=9606 GN=DIS3L PE=1 SV=2	0	21.15	8	6	6	6	1	1054	120.7	6.54	0.924184	0.910697	1.00199	0.989173	255	116.1	245.5	107.8	340.3	144.8	342.9	145.5
Q8IYB7	129563	DIS3L2	DIS3-like exonuclease 2 OS=Homo sapiens OX=9606 GN=DIS3L2 PE=1 SV=4	0	41.352	15	13	16	13	1	885	99.2	6.1	0.960653	0.895976	0.95328	0.992126	1210.7	1246.2	1211.6	1137.6	1259.8	1340.1	1207.7	1350.8
Q96F81	84976	DISP1	Protein dispatched homolog 1 OS=Homo sapiens OX=9606 GN=DISP1 PE=1 SV=3	0.005	4.852	1	2	2	2	1	1524	170.8	6.89	0.809981	0.999019	1.02783	0.985236	54.4	32.5	45.9	33.1	46.7	32.1	48.2	32.1
O60832	1736	DKC1	H/ACA ribonucleoprotein complex subunit 4 OS=Homo sapiens OX=9606 GN=DKC1 PE=1 SV=3	0	123.024	43	22	78	22	1	514	57.6	9.42	0.96929	0.9421	0.99006	0.972441	6759	12229	6829.3	11739.9	7949.6	14504.2	7920.2	14334.4
P10515	1737	DLAT	Dihydrolipoyllysine-residue acetyltransferase component of pyruvate dehydrogenase complex, mitochondrial OS=Homo sapiens OX=9606 GN=DLAT PE=1 SV=3	0	118.747	38	19	82	19	1	647	69	7.84	0.908829	0.912659	0.976143	0.958661	4969.3	11846.7	4706.1	11015.4	5358.6	16390.3	5261.9	15956.8
P09622	1738	DLD	Dihydrolipoyl dehydrogenase, mitochondrial OS=Homo sapiens OX=9606 GN=DLD PE=1 SV=2	0	132.809	40	16	93	16	1	509	54.1	7.85	0.930902	0.921492	0.974155	0.96063	7052.2	14649	6842.1	13750.2	7580	16521.5	7426.6	16125.5
Q12959	1739	DLG1	Disks large homolog 1 OS=Homo sapiens OX=9606 GN=DLG1 PE=1 SV=2	0	73.53	23	16	36	15	1	904	100.4	5.76	0.960653	0.955839	0.997018	0.962598	2043.3	2010.2	2045.6	1957.5	2426.2	2146.3	2434	2098.6
Q8TDM6	9231	DLG5	Disks large homolog 5 OS=Homo sapiens OX=9606 GN=DLG5 PE=1 SV=4	0	9.995	2	4	4	4	1	1919	213.7	7.42	1.07582	0.886163	1.01193	0.942913	312.9	195.2	350.8	176.3	309.8	179.7	315.3	172.2
Q9Y2H0	22839	DLGAP4	Disks large-associated protein 4 OS=Homo sapiens OX=9606 GN=DLGAP4 PE=1 SV=3	0	26.962	9	8	15	8	1	992	107.9	7.08	0.84357	0.943081	0.974155	1	697.8	1684.4	613.4	1619.1	520	1258.6	509.5	1279
Q15398	9787	DLGAP5	Disks large-associated protein 5 OS=Homo sapiens OX=9606 GN=DLGAP5 PE=1 SV=2	0	83.993	34	21	46	21	1	846	95.1	9	0.992322	0.945044	0.983101	0.973425	2652	2030.3	2742	1954.7	2920.8	2524.2	2889.4	2497.5
P36957	1743	DLST	Dihydrolipoyllysine-residue succinyltransferase component of 2-oxoglutarate dehydrogenase complex, mitochondrial OS=Homo sapiens OX=9606 GN=DLST PE=1 SV=4	0	95.638	36	14	58	14	1	453	48.7	8.95	0.915547	0.947007	0.976143	1	3693.9	8146.5	3524.1	7858.8	3665.6	8674.6	3598.3	8812.2
Q9NPF5	55929	DMAP1	DNA methyltransferase 1-associated protein 1 OS=Homo sapiens OX=9606 GN=DMAP1 PE=1 SV=1	0	46.426	21	9	21	9	1	467	53	9.5	0.917466	0.910697	1.00795	1.02559	1410.9	1342.8	1349.4	1245.6	1406.9	1272.2	1426.7	1325.8
P11532	1756	DMD	Dystrophin OS=Homo sapiens OX=9606 GN=DMD PE=1 SV=3	0	48.082	3	10	19	9	1	3685	426.5	5.88	0.960653	0.990186	1.05765	1.03346	1285.6	1672.3	1286.7	1687.2	914.9	1053.9	973.5	1106.9
Q9Y485	1657	DMXL1	DmX-like protein 1 OS=Homo sapiens OX=9606 GN=DMXL1 PE=1 SV=3	0	29.533	4	11	12	11	1	3027	337.6	6.34	0.928983	0.919529	0.999006	1.05512	913.7	137.5	884.5	128.8	894.2	147.4	898.3	158
P51530	1763	DNA2	DNA replication ATP-dependent helicase/nuclease DNA2 OS=Homo sapiens OX=9606 GN=DNA2 PE=1 SV=3	0	38.357	11	12	20	11	1	1060	120.3	7.74	0.93762	0.925417	1.02286	0.955709	764.6	768.2	747.1	724.3	1034.4	1103.1	1064.5	1071.1
Q9NVR5	55172	DNAAF2	Protein kintoun OS=Homo sapiens OX=9606 GN=DNAAF2 PE=1 SV=2	0	9.76	6	3	3	3	1	837	91.1	5.2	1.01248	1.11286	0.975149	0.985236	260.8	100.9	275.3	114.4	331.5	124	325.2	124.2
P31689	3301	DNAJA1	DnaJ homolog subfamily A member 1 OS=Homo sapiens OX=9606 GN=DNAJA1 PE=1 SV=2	0	228.49	62	26	139	26	1	397	44.8	7.08	0.961612	1.01178	0.99006	0.977362	10087	19131.5	10107.9	19719	9681	18897.4	9642.4	18757.7
O60884	10294	DNAJA2	DnaJ homolog subfamily A member 2 OS=Homo sapiens OX=9606 GN=DNAJA2 PE=1 SV=1	0	129.054	50	19	90	19	1	412	45.7	6.48	1.02975	1.05299	0.981113	0.985236	4399.6	10009.2	4722.2	10737.5	4975.5	11500.6	4911.4	11512.2
Q96EY1	9093	DNAJA3	DnaJ homolog subfamily A member 3, mitochondrial OS=Homo sapiens OX=9606 GN=DNAJA3 PE=1 SV=2	0	84.852	25	14	47	14	1	480	52.5	9.26	0.859885	0.892051	1.00199	0.994094	4220.9	4868.6	3780.2	4424.2	4001.3	4988.2	4034.6	5038.4
P25685	3337	DNAJB1	DnaJ homolog subfamily B member 1 OS=Homo sapiens OX=9606 GN=DNAJB1 PE=1 SV=4	0	108.175	49	21	75	20	1	340	38	8.63	0.809021	0.870461	0.996024	0.999016	6376.2	11154.2	5372.4	9890	5129.2	9286.7	5141.4	9429.7
Q9UBS4	51726	DNAJB11	DnaJ homolog subfamily B member 11 OS=Homo sapiens OX=9606 GN=DNAJB11 PE=1 SV=1	0	93.35	35	12	46	12	1	358	40.5	6.18	1.03551	1.12169	1.03181	0.997047	2264.9	5305.8	2442.9	6065.4	1865.3	4585.8	1935.4	4643.4
Q9NXW2	54788	DNAJB12	DnaJ homolog subfamily B member 12 OS=Homo sapiens OX=9606 GN=DNAJB12 PE=1 SV=4	0	33.7	18	6	12	6	1	375	41.8	8.53	0.867562	0.863592	0.961233	0.936024	565.3	641.9	511.2	564.7	639.9	731.8	618.6	696.1
P25686	3300	DNAJB2	DnaJ homolog subfamily B member 2 OS=Homo sapiens OX=9606 GN=DNAJB2 PE=1 SV=3	0	14.011	15	4	5	3	1	324	35.6	5.95	0.880038	1.15996	1.00596	1.05413	103.4	137.3	94.8	162.3	100.7	161.7	101.9	173.1
Q9UDY4	11080	DNAJB4	DnaJ homolog subfamily B member 4 OS=Homo sapiens OX=9606 GN=DNAJB4 PE=1 SV=1	0	97.184	45	15	47	14	1	337	37.8	8.5	0.773512	0.730128	1.01789	1.05118	6133.6	4961.7	4943.2	3693.2	2206.8	1713.9	2260.8	1829.9
O75190	10049	DNAJB6	DnaJ homolog subfamily B member 6 OS=Homo sapiens OX=9606 GN=DNAJB6 PE=1 SV=2	0	43.643	24	8	17	7	1	326	36.1	9.16	0.966411	0.976447	0.994036	1.00689	1428.1	1056.7	1437.9	1051.5	1686	1267.5	1685.8	1297.1
Q96KC8	64215	DNAJC1	DnaJ homolog subfamily C member 1 OS=Homo sapiens OX=9606 GN=DNAJC1 PE=1 SV=1	0	10.308	9	3	3	3	1	554	63.8	8.63	0.867562	0.921492	0.963221	1.01575	354.2	57.4	320.2	53.9	527.5	73.2	511.3	75.5
Q8IXB1	54431	DNAJC10	DnaJ homolog subfamily C member 10 OS=Homo sapiens OX=9606 GN=DNAJC10 PE=1 SV=2	0	78.429	22	15	29	15	1	793	91	7.18	1.04127	1.08636	0.992048	0.955709	2574.1	1747.2	2791.7	1933.6	3181.8	2334.6	3176.8	2266.7
Q9NVH1	55735	DNAJC11	DnaJ homolog subfamily C member 11 OS=Homo sapiens OX=9606 GN=DNAJC11 PE=1 SV=2	0	66.927	20	12	28	12	1	559	63.2	8.4	0.953935	0.910697	0.967197	0.948819	2491.5	2712.4	2477.1	2516.2	3019.2	3254.3	2937.2	3137.1
O75165	23317	DNAJC13	DnaJ homolog subfamily C member 13 OS=Homo sapiens OX=9606 GN=DNAJC13 PE=1 SV=5	0	213.426	26	45	86	45	1	2243	254.3	6.74	1.00288	0.940137	1.01988	1.0187	7018.7	4608	7332	4416.4	5665.8	3990.4	5811.9	4131.9
Q9Y5T4	29103	DNAJC15	DnaJ homolog subfamily C member 15 OS=Homo sapiens OX=9606 GN=DNAJC15 PE=1 SV=2	0	32.996	45	6	12	6	1	150	16.4	10.08	0.995202	0.896958	1.15507	0.964567	725.7	1326.9	752.7	1212.5	138	706.6	160.4	692.1
Q9NVM6	55192	DNAJC17	DnaJ homolog subfamily C member 17 OS=Homo sapiens OX=9606 GN=DNAJC17 PE=1 SV=1	0	25.031	24	6	11	6	1	304	34.7	8.53	0.940499	1.01374	0.993042	0.978346	1561.1	694.2	1530	716.8	1603.5	798.9	1601.6	793.9
Q96DA6	131118	DNAJC19	Mitochondrial import inner membrane translocase subunit TIM14 OS=Homo sapiens OX=9606 GN=DNAJC19 PE=1 SV=3	0	31.358	62	9	20	9	1	116	12.5	10.1	0.993282	0.976447	1.00795	1.0128	3184.6	3045.9	3295.5	3031.6	2919.5	2912.1	2959.4	2996.8
Q99543	27000	DNAJC2	DnaJ homolog subfamily C member 2 OS=Homo sapiens OX=9606 GN=DNAJC2 PE=1 SV=4	0	140.292	38	23	63	23	1	621	72	8.7	0.879079	0.878312	0.989066	0.955709	5904.9	7660.1	5410.2	6856.1	6143.4	7771.7	6111.5	7549.8
Q5F1R6	134218	DNAJC21	DnaJ homolog subfamily C member 21 OS=Homo sapiens OX=9606 GN=DNAJC21 PE=1 SV=2	0	70.376	32	14	26	14	1	531	62	5.47	1.04223	0.993131	1.04076	1.04331	3920.8	1862.9	4256.9	1885.2	2433.9	1185.1	2548	1256.5
Q13217	5611	DNAJC3	DnaJ homolog subfamily C member 3 OS=Homo sapiens OX=9606 GN=DNAJC3 PE=1 SV=1	0	66.629	39	20	33	19	1	504	57.5	6.15	1.05278	1.01865	0.992048	0.980315	2597.1	4443.1	2849.1	4611.6	2802.8	4780.9	2797	4761.4
Q96LL9	84277	DNAJC30	DnaJ homolog subfamily C member 30 OS=Homo sapiens OX=9606 GN=DNAJC30 PE=1 SV=3	0.002	6.061	12	2	2	2	1	226	25.9	10.49	0.99904	1.01865	1.18787	1.02362	206.9	53.9	215.4	55.9	127.9	43.9	152.9	45.6
O75061	9829	DNAJC6	Putative tyrosine-protein phosphatase auxilin OS=Homo sapiens OX=9606 GN=DNAJC6 PE=1 SV=3	0	11.135	4	3	4	3	1	913	99.9	7.25	1.28311	1.15604	1.10934	1.0689	434.2	170.2	580.4	200.5	318.8	164	355.7	178.1
Q99615	7266	DNAJC7	DnaJ homolog subfamily C member 7 OS=Homo sapiens OX=9606 GN=DNAJC7 PE=1 SV=2	0	204.592	53	35	123	35	1	494	56.4	6.96	0.958733	0.914622	1.00497	0.976378	9690.4	18846.1	9684.7	17560.4	11009.2	22230.3	11132.8	22054.3
O75937	22826	DNAJC8	DnaJ homolog subfamily C member 8 OS=Homo sapiens OX=9606 GN=DNAJC8 PE=1 SV=2	0	110.97	53	18	57	18	1	253	29.8	9.06	1.11612	1.02944	0.979125	0.948819	4406.5	10469.7	5126.8	10978.9	8360.5	23947.5	8234.8	23084.1
Q8WXX5	23234	DNAJC9	DnaJ homolog subfamily C member 9 OS=Homo sapiens OX=9606 GN=DNAJC9 PE=1 SV=1	0	94.071	57	15	47	15	1	260	29.9	5.73	0.888676	0.925417	0.986083	0.987205	3181.8	5560.9	2947.9	5243.8	3159.2	5754.4	3134.8	5773.2
O00115	1777	DNASE2	Deoxyribonuclease-2-alpha OS=Homo sapiens OX=9606 GN=DNASE2 PE=1 SV=2	0	18.093	12	4	12	4	1	360	39.6	8.05	0.93858	0.947988	0.993042	0.997047	930.7	1114.8	910.6	1076.8	1177.7	1483.3	1177.1	1503.2
Q8NFT8	92737	DNER	Delta and Notch-like epidermal growth factor-related receptor OS=Homo sapiens OX=9606 GN=DNER PE=1 SV=1	0.001	6.948	6	2	2	2	1	737	78.4	5.17	1.31382	1.00785	1.03678	1.00787	23.7	26.8	32.4	27.5	11.3	21.5	11.8	22
Q05193	1759	DNM1	Dynamin-1 OS=Homo sapiens OX=9606 GN=DNM1 PE=1 SV=2	0	55.145	17	16	40	3	1	864	97.3	7.17	0.858925	1.08734	0.972167	1.01476	357.4	140.3	319.8	155.4	1027.6	262.7	1004.8	270.8
O00429	10059	DNM1L	Dynamin-1-like protein OS=Homo sapiens OX=9606 GN=DNM1L PE=1 SV=2	0	297.095	70	43	136	43	1	736	81.8	6.81	0.889635	0.915604	1.02684	1.0128	16708.4	22981.6	15490.3	21438.3	10950.2	13948.8	11308.6	14357
P50570	1785	DNM2	Dynamin-2 OS=Homo sapiens OX=9606 GN=DNM2 PE=1 SV=2	0	221.044	48	41	112	25	1	870	98	7.44	0.941459	0.939156	0.993042	1	13748.7	12727	13482.1	12182.8	14648.7	14184.9	14639.2	14405.8
Q6XZF7	23268	DNMBP	Dynamin-binding protein OS=Homo sapiens OX=9606 GN=DNMBP PE=1 SV=1	0	39.77	8	11	16	11	1	1577	177.2	5.39	1.00096	0.910697	1.02684	1.06693	1494.8	692.9	1558.8	642.9	1194.9	580.3	1234.8	629.3
P26358	1786	DNMT1	DNA (cytosine-5)-methyltransferase 1 OS=Homo sapiens OX=9606 GN=DNMT1 PE=1 SV=2	0	301.999	38	52	151	52	1	1616	183.1	7.75	0.932821	0.885182	0.994036	0.962598	13077.8	19521.9	12711.6	17610.8	15324.9	22651.6	15322.5	22142.8
Q9Y6K1	1788	DNMT3A	DNA (cytosine-5)-methyltransferase 3A OS=Homo sapiens OX=9606 GN=DNMT3A PE=1 SV=4	0	11.95	3	3	5	2	1	912	101.8	6.57	0.763916	0.992149	1.08449	0.922244	150.6	354.1	119.9	357.8	245.6	693.1	267.9	649.3
Q9UBC3	1789	DNMT3B	DNA (cytosine-5)-methyltransferase 3B OS=Homo sapiens OX=9606 GN=DNMT3B PE=1 SV=1	0	14.278	7	5	7	4	1	853	95.7	8.43	1.06334	1.17763	1.04076	1.00689	298.6	592.2	330.7	710.6	462	994	483.6	1017.1
Q9ULA0	23549	DNPEP	Aspartyl aminopeptidase OS=Homo sapiens OX=9606 GN=DNPEP PE=1 SV=1	0	50.714	23	9	19	9	1	475	52.4	7.42	0.924184	0.971541	1.01093	1.00591	2254.3	1220.4	2171.5	1208.2	2403	1391	2444	1421
Q9H147	116092	DNTTIP1	Deoxynucleotidyltransferase terminal-interacting protein 1 OS=Homo sapiens OX=9606 GN=DNTTIP1 PE=1 SV=2	0	33.242	23	6	13	6	1	329	37	8.97	0.786948	0.940137	1.00696	0.980315	1128.3	1122.4	924.9	1074.9	964.2	1071.6	976.5	1067.2
Q5QJE6	30836	DNTTIP2	Deoxynucleotidyltransferase terminal-interacting protein 2 OS=Homo sapiens OX=9606 GN=DNTTIP2 PE=1 SV=2	0	132.503	40	23	52	23	1	756	84.4	6.16	0.949136	0.935231	1.01292	1.00295	4602.4	6001.5	4550.6	5717.3	4427.2	5616	4510.1	5722.1
Q14185	1793	DOCK1	Dedicator of cytokinesis protein 1 OS=Homo sapiens OX=9606 GN=DOCK1 PE=1 SV=2	0	64.036	13	23	32	21	1	1865	215.2	7.56	0.90595	0.953876	1.01491	1.02953	1948.9	1721	1839.4	1672.6	1796.9	1750.6	1834.4	1831.8
Q5JSL3	139818	DOCK11	Dedicator of cytokinesis protein 11 OS=Homo sapiens OX=9606 GN=DOCK11 PE=1 SV=2	0	45.916	8	15	16	15	1	2073	237.5	7.74	1.06142	1.00098	1.01889	0.995079	1080.3	921.2	1195.1	939.9	1927.5	1601.9	1976.3	1620.2
Q8N1I0	9732	DOCK4	Dedicator of cytokinesis protein 4 OS=Homo sapiens OX=9606 GN=DOCK4 PE=1 SV=3	0	11.974	2	4	4	4	1	1966	225.1	7.65	0.966411	1.02355	1.06262	1.04134	120.4	93.1	121.2	97.1	145.1	146.4	155.1	155
Q9H7D0	80005	DOCK5	Dedicator of cytokinesis protein 5 OS=Homo sapiens OX=9606 GN=DOCK5 PE=1 SV=3	0	54.088	10	19	24	17	1	1870	215.2	7.96	0.965451	1.01079	1.04274	1.0187	2291.2	832.1	2305.3	857.1	923.9	529.9	969.5	548.6
Q96HP0	57572	DOCK6	Dedicator of cytokinesis protein 6 OS=Homo sapiens OX=9606 GN=DOCK6 PE=1 SV=3	0	30.022	5	8	13	4	1	2047	229.4	6.74	0.907869	0.992149	1.03479	1.03445	199.2	100.6	188.5	101.7	228.2	117.4	237.5	123.4
Q96N67	85440	DOCK7	Dedicator of cytokinesis protein 7 OS=Homo sapiens OX=9606 GN=DOCK7 PE=1 SV=4	0	133.84	18	35	66	31	1	2140	242.4	6.8	0.954894	0.98528	1.00696	0.990157	6091.7	5546.2	6061.4	5569.2	6907	6246.3	6993.7	6282.2
Q9BZ29	23348	DOCK9	Dedicator of cytokinesis protein 9 OS=Homo sapiens OX=9606 GN=DOCK9 PE=1 SV=2	0	45.764	7	13	16	13	1	2069	236.3	7.49	1.13628	1.01472	1.01988	1.04921	1027.3	699	1216.1	723	799.4	601.9	819.8	641.5
Q9BU89	83475	DOHH	Deoxyhypusine hydroxylase OS=Homo sapiens OX=9606 GN=DOHH PE=1 SV=1	0	83.701	55	10	29	10	1	302	32.9	4.83	0.90595	0.823356	0.983101	1	1232.8	1698.8	1163.5	1426.1	1220.2	1628.6	1206.2	1654.6
Q8TEK3	84444	DOT1L	Histone-lysine N-methyltransferase, H3 lysine-79 specific OS=Homo sapiens OX=9606 GN=DOT1L PE=1 SV=2	0.001	8.796	2	3	3	3	1	1739	184.7	9.33	0.959693	0.906771	0.99503	0.995079	506.2	222.5	506.2	205.5	538.4	259.3	538.8	262.1
Q9BVM2	25911	DPCD	Protein DPCD OS=Homo sapiens OX=9606 GN=DPCD PE=1 SV=2	0	44.591	36	10	22	10	1	203	23.2	9.03	1.11612	1.06379	1.01093	0.992126	1525.3	1465.2	1773.6	1588.8	2048.5	2274	2083.4	2292.3
Q92785	5977	DPF2	Zinc finger protein ubi-d4 OS=Homo sapiens OX=9606 GN=DPF2 PE=1 SV=2	0	73.282	38	13	35	12	1	391	44.1	6.33	0.898273	0.924436	0.988072	0.985236	1600.1	2670.9	1497.8	2514.7	1889	3527.8	1877.6	3532
Q9BZG8	1801	DPH1	2-(3-amino-3-carboxypropyl)histidine synthase subunit 1 OS=Homo sapiens OX=9606 GN=DPH1 PE=1 SV=2	0	19.957	19	6	11	6	1	443	48.8	8.18	1.03743	0.9421	0.981113	0.947835	1038.5	438	1122.6	420.5	1300.1	579.8	1282.7	558.2
Q9BQC3	1802	DPH2	2-(3-amino-3-carboxypropyl)histidine synthase subunit 2 OS=Homo sapiens OX=9606 GN=DPH2 PE=1 SV=1	0	24.815	20	7	11	7	1	489	52.1	5.53	0.882917	0.969578	1.02485	0.958661	1112.5	709.5	1023.3	701.1	1185.3	785.9	1222	765.2
Q9H2P9	51611	DPH5	Diphthine methyl ester synthase OS=Homo sapiens OX=9606 GN=DPH5 PE=1 SV=2	0	52.186	46	11	25	11	1	285	31.6	5.31	0.932821	0.709519	1.06561	0.96752	3101.8	3909.8	3014.6	2828.5	3112.5	4148.7	3336.5	4077
O60762	8813	DPM1	Dolichol-phosphate mannosyltransferase subunit 1 OS=Homo sapiens OX=9606 GN=DPM1 PE=1 SV=1	0	32.203	30	7	19	7	1	260	29.6	9.57	0.952975	0.935231	1.04175	1.02067	1016.6	1875.7	1009.6	1787.6	1061.5	2038.1	1112.8	2113.2
Q9P2X0	54344	DPM3	Dolichol-phosphate mannosyltransferase subunit 3 OS=Homo sapiens OX=9606 GN=DPM3 PE=1 SV=2	0	9.278	24	2	3	2	1	92	10.1	5.94	1.00768	0.997056	1.00795	0.927165	148	241.3	155.5	245.1	228.3	292.8	231.4	275.8
Q9NY33	10072	DPP3	Dipeptidyl peptidase 3 OS=Homo sapiens OX=9606 GN=DPP3 PE=1 SV=2	0	150.063	38	22	93	22	1	737	82.5	5.1	1.00192	1.10893	1.00596	1.0315	5793.6	10846	6048.6	12256.8	4283.1	8533.8	4334.8	8942
Q6V1X1	54878	DPP8	Dipeptidyl peptidase 8 OS=Homo sapiens OX=9606 GN=DPP8 PE=1 SV=1	0.001	6.943	4	3	4	3	1	898	103.3	5.8	0.898273	0.866536	1.05964	1.06988	79.4	40.2	74.3	35.5	66.5	30.1	70.9	32.7
Q86TI2	91039	DPP9	Dipeptidyl peptidase 9 OS=Homo sapiens OX=9606 GN=DPP9 PE=1 SV=3	0	70.357	20	14	38	14	1	863	98.2	6.46	1.02399	0.977429	1.09145	0.976378	2186.3	3356.1	2333.4	3341.1	2236	3464.7	2454.6	3436.2
Q9C005	84661	DPY30	Protein dpy-30 homolog OS=Homo sapiens OX=9606 GN=DPY30 PE=1 SV=1	0	14.945	45	3	6	3	1	99	11.2	4.88	1.09405	1.03238	1.04771	0.962598	1108.9	1424.5	1264.4	1498.8	1334.9	1870.2	1406.7	1829.6
Q16555	1808	DPYSL2	Dihydropyrimidinase-related protein 2 OS=Homo sapiens OX=9606 GN=DPYSL2 PE=1 SV=1	0	133.285	47	19	72	16	1	572	62.3	6.38	0.995202	0.943081	0.997018	1.01378	6674.6	11453.2	6922.7	11011.2	4673.3	7508.5	4688.5	7730.1
Q14195	1809	DPYSL3	Dihydropyrimidinase-related protein 3 OS=Homo sapiens OX=9606 GN=DPYSL3 PE=1 SV=1	0	49.188	18	9	30	6	1	570	61.9	6.49	1.12092	1.05594	1.18191	1.17421	436.6	417.8	510	449.5	633.5	717.4	753.3	855.8
O14531	10570	DPYSL4	Dihydropyrimidinase-related protein 4 OS=Homo sapiens OX=9606 GN=DPYSL4 PE=1 SV=2	0	17.647	12	5	10	5	1	572	61.8	7.09	0.785029	0.874387	0.979125	0.963583	169.5	550	138.7	490.2	228.3	1033	225	1011.2
Q9BPU6	56896	DPYSL5	Dihydropyrimidinase-related protein 5 OS=Homo sapiens OX=9606 GN=DPYSL5 PE=1 SV=1	0	65.076	35	15	30	15	1	564	61.4	7.2	0.987524	0.831207	0.989066	0.838583	736.3	7092.9	757.7	6006	2435.4	11832.7	2424.3	10083.8
Q01658	1810	DR1	Protein Dr1 OS=Homo sapiens OX=9606 GN=DR1 PE=1 SV=1	0	17.936	20	4	10	4	1	176	19.4	4.75	0.943378	1.00981	0.997018	0.931102	538.7	1761.6	529.6	1812.2	646.9	2271.6	648.9	2148.8
Q14919	10589	DRAP1	Dr1-associated corepressor OS=Homo sapiens OX=9606 GN=DRAP1 PE=1 SV=3	0	30.591	29	5	9	5	1	205	22.3	5.17	0.952975	0.929342	1.06759	1.01476	602.5	1234.6	598.4	1169.7	633.2	1371.4	679.8	1414.4
Q9Y295	4733	DRG1	Developmentally-regulated GTP-binding protein 1 OS=Homo sapiens OX=9606 GN=DRG1 PE=1 SV=1	0	141.402	56	19	85	18	1	367	40.5	8.9	0.914587	0.934249	0.989066	0.984252	7311	8642.9	6967.3	8229.2	9094.1	11442.6	9048.3	11445.6
P55039	1819	DRG2	Developmentally-regulated GTP-binding protein 2 OS=Homo sapiens OX=9606 GN=DRG2 PE=1 SV=1	0	114.031	57	20	58	18	1	364	40.7	8.88	0.940499	0.929342	0.980119	0.978346	5500	4690.4	5389.3	4443	5686.8	5398.5	5607.5	5364.9
Q9NRR4	29102	DROSHA	Ribonuclease 3 OS=Homo sapiens OX=9606 GN=DROSHA PE=1 SV=2	0	36.355	10	10	15	10	1	1374	159.2	7.87	0.911708	0.814524	0.991054	1.01476	783.7	472.1	744.2	391.7	795.1	457.6	792.4	471.6
Q02487	1824	DSC2	Desmocollin-2 OS=Homo sapiens OX=9606 GN=DSC2 PE=1 SV=1	0	15.153	8	5	7	5	1	901	99.9	5.34	1.01344	1.09225	0.971173	0.867126	333.7	458.2	352.3	510.2	479.4	1069.3	468.5	941.6
Q9BVC3	79075	DSCC1	Sister chromatid cohesion protein DCC1 OS=Homo sapiens OX=9606 GN=DSCC1 PE=1 SV=2	0	17.787	14	4	6	4	1	393	44.8	5.17	0.960653	0.9421	1.04672	1.03642	565.2	254.1	565.9	244	562.5	263.5	592.5	277.5
O14972	10311	DSCR3	Down syndrome critical region protein 3 OS=Homo sapiens OX=9606 GN=DSCR3 PE=2 SV=1	0	14.803	20	4	7	4	1	297	33	7.68	0.954894	0.929342	0.99006	0.982283	274.8	338.7	273.3	320.8	584	603.3	581.9	601.9
Q14126	1829	DSG2	Desmoglein-2 OS=Homo sapiens OX=9606 GN=DSG2 PE=1 SV=2	0	139.932	38	26	68	26	1	1118	122.2	5.24	0.93858	0.98528	0.925447	0.951772	7092.1	5656.2	6936.5	5678.9	5449.2	4368.2	5075.6	4225.7
Q9H410	79980	DSN1	Kinetochore-associated protein DSN1 homolog OS=Homo sapiens OX=9606 GN=DSN1 PE=1 SV=2	0	10.703	15	3	4	3	1	356	40	7.05	0.900192	0.971541	0.991054	1.02559	988.4	108.4	927.3	107.3	1221.7	141.7	1217.5	147.7
P15924	1832	DSP	Desmoplakin OS=Homo sapiens OX=9606 GN=DSP PE=1 SV=3	0	864.462	50	161	465	161	1	2871	331.6	6.81	1.06526	1.0893	1.00696	0.994094	54765	75060.4	60784.9	83298.8	34928	46680.4	35367.4	47167.5
Q03001	667	DST	Dystonin OS=Homo sapiens OX=9606 GN=DST PE=1 SV=4	0	175.857	8	50	70	49	1	7570	860.1	5.25	0.956814	0.895976	1.0507	0.992126	5858.9	4340.4	5838.5	3960.8	3867.3	3507.1	4089.4	3534.3
P60981	11034	DSTN	Destrin OS=Homo sapiens OX=9606 GN=DSTN PE=1 SV=3	0	97.418	65	13	90	12	1	165	18.5	7.85	1.01536	0.970559	1.01093	0.990157	8309.8	12718.5	8791.3	12573.3	6362.3	9745.5	6472.6	9805.2
Q6XUX3	25778	DSTYK	Dual serine/threonine and tyrosine protein kinase OS=Homo sapiens OX=9606 GN=DSTYK PE=1 SV=2	0.006	4.435	3	2	2	2	1	929	105.1	6.74	0.978887	#VALUE!	1.02187	#VALUE!	281.3		287		229.1		235.4
Q8TEA8	92675	DTD1	D-aminoacyl-tRNA deacylase 1 OS=Homo sapiens OX=9606 GN=DTD1 PE=1 SV=2	0	14.431	18	3	4	3	1	209	23.4	8.24	1.09405	1.00294	1.05567	1.02362	474.4	180.4	540.8	184.3	836.8	302	888.9	314.1
Q9NZJ0	51514	DTL	Denticleless protein homolog OS=Homo sapiens OX=9606 GN=DTL PE=1 SV=3	0	39.51	16	11	18	11	1	730	79.4	8.87	0.930902	0.910697	0.99503	0.952756	1091.2	1315.1	1058	1220.6	1086.2	1414.1	1087.6	1369.3
Q9Y4J8	1837	DTNA	Dystrobrevin alpha OS=Homo sapiens OX=9606 GN=DTNA PE=1 SV=2	0	26.068	13	9	13	6	1	743	83.8	6.89	0.99904	1.09814	1.09841	1.0187	595.5	214	620.2	239.4	878.7	434	971.1	449.1
Q96EV8	84062	DTNBP1	Dysbindin OS=Homo sapiens OX=9606 GN=DTNBP1 PE=1 SV=1	0	23.418	17	6	10	6	1	351	39.5	4.67	0.928023	1.01079	1.0497	1.02854	778.8	494.2	752.7	509.1	1083.6	706	1143.7	737.8
Q8N5C7	56986	DTWD1	DTW domain-containing protein 1 OS=Homo sapiens OX=9606 GN=DTWD1 PE=1 SV=1	0.002	6.536	9	2	3	2	1	304	35.2	8.38	1.08157	1.07164	0.889662	1.06102	86.2	266.7	97.1	291.1	67.3	203.6	60.3	219.4
Q8NBA8	285605	DTWD2	DTW domain-containing protein 2 OS=Homo sapiens OX=9606 GN=DTWD2 PE=1 SV=1	0	13.712	22	4	5	4	1	298	33.4	8.68	0.992322	1.15604	0.974155	1.2815	382.2	27.8	395.2	32.7	395.4	32.8	387.6	42.6
Q86UW9	113878	DTX2	Probable E3 ubiquitin-protein ligase DTX2 OS=Homo sapiens OX=9606 GN=DTX2 PE=1 SV=3	0.009	3.818	3	2	2	2	1	622	67.2	8.47	#VALUE!	0.935231	#VALUE!	0.923228		129.7		123.6		81.4		76.4
Q8TDB6	151636	DTX3L	E3 ubiquitin-protein ligase DTX3L OS=Homo sapiens OX=9606 GN=DTX3L PE=1 SV=1	0	35.177	15	9	14	9	1	740	83.5	8.06	1.08061	1.04514	1.04871	1.10138	1970.3	1426.2	2219.4	1519.6	853.1	707.8	899.9	792.3
P23919	1841	DTYMK	Thymidylate kinase OS=Homo sapiens OX=9606 GN=DTYMK PE=1 SV=4	0	75.132	55	14	38	14	1	212	23.8	8.27	1.03455	1.0314	0.983101	0.98622	4758.8	6061.5	5129.9	6373	6317.7	9471.3	6249.3	9487.5
Q6P1R4	64118	DUS1L	tRNA-dihydrouridine(16/17) synthase [NAD(P)(+)]-like OS=Homo sapiens OX=9606 GN=DUS1L PE=1 SV=1	0	55.942	24	11	25	11	1	473	53.2	8.29	0.956814	0.932287	1.02883	1.00295	1855.4	1133.6	1849	1076.8	2148.5	1327.5	2223	1353
Q9NX74	54920	DUS2L	tRNA-dihydrouridine(20) synthase [NAD(P)+]-like OS=Homo sapiens OX=9606 GN=DUS2 PE=1 SV=1	0	44.796	26	11	25	11	1	493	55	7.11	0.928983	0.986261	0.984095	0.997047	2550.2	1177.8	2469.5	1183.3	2284.7	1068.8	2261	1083.1
Q96G46	56931	DUS3L	tRNA-dihydrouridine(47) synthase [NAD(P)(+)]-like OS=Homo sapiens OX=9606 GN=DUS3L PE=1 SV=2	0	111.668	40	21	45	21	1	650	72.5	8.05	0.918426	0.901865	0.988072	0.991142	2762.6	3224.3	2644.9	2964.6	3101.8	3752.7	3084.3	3780.6
O75319	8446	DUSP11	RNA/RNP complex-1-interacting phosphatase OS=Homo sapiens OX=9606 GN=DUSP11 PE=1 SV=1	0	20.843	25	6	12	6	1	330	38.9	9.41	0.958733	0.849853	1.0159	0.982283	1048.2	337.5	1046.9	292.2	1120.4	350.5	1144.6	349.9
Q9UNI6	11266	DUSP12	Dual specificity protein phosphatase 12 OS=Homo sapiens OX=9606 GN=DUSP12 PE=1 SV=1	0	32.749	32	8	20	8	1	340	37.7	6.84	0.934741	0.882237	1.03579	1.0187	1399.3	1872.1	1363.2	1682.6	975	1624.1	1016	1681.6
O95147	11072	DUSP14	Dual specificity protein phosphatase 14 OS=Homo sapiens OX=9606 GN=DUSP14 PE=1 SV=1	0.002	6.082	18	2	2	2	1	198	22.2	9.57	0.864683	0.924436	0.994036	1.0876	104.3	52.9	94	49.8	127	49.3	127.1	54.5
Q9BVJ7	54935	DUSP23	Dual specificity protein phosphatase 23 OS=Homo sapiens OX=9606 GN=DUSP23 PE=1 SV=1	0	20.703	37	4	8	4	1	150	16.6	8.21	0.948177	0.912659	1.04076	1.08957	1600	755.9	1580.3	703.3	1023	357.1	1070.6	395.5
P51452	1845	DUSP3	Dual specificity protein phosphatase 3 OS=Homo sapiens OX=9606 GN=DUSP3 PE=1 SV=1	0	64.338	51	7	25	7	1	185	20.5	7.8	1.11324	0.973503	1.03678	0.977362	2241.2	1737.1	2599.2	1723.4	2495.2	1878.3	2602.9	1864.8
Q99956	1852	DUSP9	Dual specificity protein phosphatase 9 OS=Homo sapiens OX=9606 GN=DUSP9 PE=1 SV=1	0	42.253	38	10	27	10	1	384	41.8	6.11	0.867562	1.14917	0.998012	0.954724	1053.3	1290.6	952	1511	2146.7	3537.8	2154.5	3433.4
P33316	1854	DUT	Deoxyuridine 5'-triphosphate nucleotidohydrolase, mitochondrial OS=Homo sapiens OX=9606 GN=DUT PE=1 SV=4	0	105.825	54	14	88	14	1	252	26.5	9.36	1.2025	1.19038	1.07058	1.07972	7474.2	14430.5	9363.7	17502.8	7907.2	14812.1	8519.9	16245.1
O14641	1856	DVL2	Segment polarity protein dishevelled homolog DVL-2 OS=Homo sapiens OX=9606 GN=DVL2 PE=1 SV=1	0	56.09	22	13	22	10	1	736	78.9	6.02	0.931862	1.02552	0.974155	1.00394	325.2	891.5	315.8	931.5	383.7	1009	375.8	1029.5
Q92997	1857	DVL3	Segment polarity protein dishevelled homolog DVL-3 OS=Homo sapiens OX=9606 GN=DVL3 PE=1 SV=2	0	38.12	14	9	16	5	1	716	78	6.65	1.06622	0.870461	1.02286	0.94685	65.1	984.2	72.3	873.2	68	1028.5	70	989.8
Q7RTS9	54808	DYM	Dymeclin OS=Homo sapiens OX=9606 GN=DYM PE=1 SV=1	0	9.613	5	4	5	4	1	669	75.9	5.86	0.93666	1.00393	0.979125	0.918307	488.4	243.4	476.9	249	538.2	319.6	530.2	298.3
Q14204	1778	DYNC1H1	Cytoplasmic dynein 1 heavy chain 1 OS=Homo sapiens OX=9606 GN=DYNC1H1 PE=1 SV=5	0	1344.72	46	202	708	202	1	4646	532.1	6.4	0.981766	0.995093	1	0.989173	61882	80473.7	63326.4	81635.8	70642.5	95131.7	71044.5	95606.3
Q13409	1781	DYNC1I2	Cytoplasmic dynein 1 intermediate chain 2 OS=Homo sapiens OX=9606 GN=DYNC1I2 PE=1 SV=3	0	98.49	28	16	38	16	1	638	71.4	5.2	1.02591	1.02257	0.978131	0.945866	2556.8	4724.4	2732	4924.5	2810.1	5590.3	2765.8	5371.6
Q9Y6G9	51143	DYNC1LI1	Cytoplasmic dynein 1 light intermediate chain 1 OS=Homo sapiens OX=9606 GN=DYNC1LI1 PE=1 SV=3	0	171.288	61	27	85	26	1	523	56.5	6.42	0.898273	0.914622	0.964215	0.949803	6121.7	7947.9	5732	7408.7	9588.9	13495.3	9301.9	13017.5
O43237	1783	DYNC1LI2	Cytoplasmic dynein 1 light intermediate chain 2 OS=Homo sapiens OX=9606 GN=DYNC1LI2 PE=1 SV=1	0	91.99	42	14	33	13	1	492	54.1	6.38	1.10653	0.988224	0.99503	0.978346	2966.9	2306.2	3421.4	2321.3	2776.1	2269.4	2777.6	2256.8
Q8NCM8	79659	DYNC2H1	Cytoplasmic dynein 2 heavy chain 1 OS=Homo sapiens OX=9606 GN=DYNC2H1 PE=1 SV=4	0	101.465	7	28	37	28	1	4307	492.3	6.54	0.945298	0.936212	0.966203	0.963583	2041.2	1842.6	2009.7	1756.9	4225.9	3484.9	4106.7	3412.3
Q8TCX1	51626	DYNC2LI1	Cytoplasmic dynein 2 light intermediate chain 1 OS=Homo sapiens OX=9606 GN=DYNC2LI1 PE=1 SV=1	0	28.912	15	4	9	4	1	351	39.6	7.53	0.96929	1.07458	1.01988	0.968504	431.2	210.2	435.4	230.2	761.4	459.8	780.9	452.2
P63167	8655	DYNLL1	Dynein light chain 1, cytoplasmic OS=Homo sapiens OX=9606 GN=DYNLL1 PE=1 SV=1	0	56.465	64	6	42	3	1	89	10.4	7.4	1.12764	1.31011	1.01292	1.05118	2962.5	4843	3481.8	6463.2	3177.6	6351	3237.6	6784
Q96FJ2	140735	DYNLL2	Dynein light chain 2, cytoplasmic OS=Homo sapiens OX=9606 GN=DYNLL2 PE=1 SV=1	0	45.297	64	6	24	3	1	89	10.3	7.37	1.05662	1.11089	1.07157	0.994094	104	2080.6	114.5	2355.5	159.2	2885.4	171.6	2914.9
Q9NP97	83658	DYNLRB1	Dynein light chain roadblock-type 1 OS=Homo sapiens OX=9606 GN=DYNLRB1 PE=1 SV=3	0	30.144	74	4	18	4	1	96	10.9	7.25	0.889635	0.916585	0.988072	0.901575	982	1467.7	910.6	1370.8	1231.2	2113.1	1223.5	1934.7
P63172	6993	DYNLT1	Dynein light chain Tctex-type 1 OS=Homo sapiens OX=9606 GN=DYNLT1 PE=1 SV=1	0	14.278	23	2	5	2	1	113	12.4	5.08	1.04319	0.988224	0.999006	0.938976	473.8	253.8	515	255.6	882	499.7	886	476.9
Q13627	1859	DYRK1A	Dual specificity tyrosine-phosphorylation-regulated kinase 1A OS=Homo sapiens OX=9606 GN=DYRK1A PE=1 SV=2	0	28.865	13	8	12	8	1	763	85.5	8.75	0.961612	0.97841	1.04274	1.01969	1596.6	577.9	1599.8	576.4	1435.5	557.9	1506	577.9
O00716	1871	E2F3	Transcription factor E2F3 OS=Homo sapiens OX=9606 GN=E2F3 PE=1 SV=1	0	9.95	9	3	3	3	1	465	49.1	5.44	1.21113	1.03337	1.16004	1.10039	53.8	123.5	67.9	130.1	86.7	151.6	101.2	169.5
Q16254	1874	E2F4	Transcription factor E2F4 OS=Homo sapiens OX=9606 GN=E2F4 PE=1 SV=2	0	11.888	9	3	8	2	1	413	43.9	4.75	0.944338	0.786065	1.01889	1.05512	383.5	204.1	377.5	163.4	560.8	299.9	574.8	321.5
Q96JC9	85403	EAF1	ELL-associated factor 1 OS=Homo sapiens OX=9606 GN=EAF1 PE=1 SV=1	0	17.262	22	4	7	4	1	268	29	5.4	0.877159	0.908734	0.989066	1.04823	1090.4	380	996.8	352	1295.9	390.8	1288.8	416.3
Q56P03	55837	EAPP	E2F-associated phosphoprotein OS=Homo sapiens OX=9606 GN=EAPP PE=1 SV=4	0	11.27	14	3	4	3	1	285	32.7	5.12	0.853167	0.938175	0.926441	1.02854	124.9	129	111.1	123.3	161.8	217.6	150.9	227.4
Q5JPH6	124454	EARS2	Probable glutamate--tRNA ligase, mitochondrial OS=Homo sapiens OX=9606 GN=EARS2 PE=1 SV=2	0	62.807	27	13	27	13	1	523	58.7	8.76	0.96833	0.969578	0.969185	1.03937	2092.2	1510.1	2111.7	1491.6	3064.9	2456.1	2988.7	2593.4
Q99848	10969	EBNA1BP2	Probable rRNA-processing protein EBP2 OS=Homo sapiens OX=9606 GN=EBNA1BP2 PE=1 SV=2	0	101	47	15	73	15	1	306	34.8	10.1	0.962572	1.05005	0.999006	0.994094	8121	17777.8	8146.2	19019.7	5040.6	10791	5063.5	10900.2
O95905	11319	ECD	Protein ecdysoneless homolog OS=Homo sapiens OX=9606 GN=ECD PE=1 SV=1	0	58.836	27	15	30	15	1	644	72.7	4.87	0.934741	0.969578	0.967197	1.03248	1846.8	2084.7	1799	2060	1875.2	2167.1	1824.6	2272.5
P42892	1889	ECE1	Endothelin-converting enzyme 1 OS=Homo sapiens OX=9606 GN=ECE1 PE=1 SV=2	0	49.295	21	13	24	13	1	770	87.1	5.88	0.99904	1.05397	1.02883	0.98622	3286	1979.3	3421.7	2125.3	2338.8	1733.9	2419.9	1737
O95672	9427	ECEL1	Endothelin-converting enzyme-like 1 OS=Homo sapiens OX=9606 GN=ECEL1 PE=1 SV=3	0	18.096	7	5	5	5	1	775	87.7	7.03	1.11804	0.986261	1.04573	1.01181	1176.4	222.6	1370.3	223.6	568.5	116.5	598.1	119.8
Q13011	1891	ECH1	Delta(3,5)-Delta(2,4)-dienoyl-CoA isomerase, mitochondrial OS=Homo sapiens OX=9606 GN=ECH1 PE=1 SV=2	0	109.112	59	13	69	13	1	328	35.8	8	1.17274	1.18842	1.06958	1.06496	7514.2	8815.8	9183.2	10676.8	6231.6	6930.7	6705.3	7499.6
Q9NTX5	55862	ECHDC1	Ethylmalonyl-CoA decarboxylase OS=Homo sapiens OX=9606 GN=ECHDC1 PE=1 SV=2	0	89.845	54	13	40	13	1	307	33.7	8.21	0.904031	0.860648	1.00696	0.996063	3567.4	1987.4	3361.3	1743.6	3940.5	2365.5	3990.5	2394.5
P30084	1892	ECHS1	Enoyl-CoA hydratase, mitochondrial OS=Homo sapiens OX=9606 GN=ECHS1 PE=1 SV=4	0	156.361	66	17	103	17	1	290	31.4	8.07	0.976967	0.988224	1.01789	1	10473.7	17953.2	10663.5	18083.5	8656.8	15265.9	8864.7	15515.1
P42126	1632	ECI1	Enoyl-CoA delta isomerase 1, mitochondrial OS=Homo sapiens OX=9606 GN=ECI1 PE=1 SV=1	0	75.353	31	8	57	8	1	302	32.8	8.54	1.02879	0.999019	0.999006	0.994094	2347.2	8588.1	2516.6	8745.4	1994.1	7076.8	2004.1	7150.3
O75521	10455	ECI2	Enoyl-CoA delta isomerase 2, mitochondrial OS=Homo sapiens OX=9606 GN=ECI2 PE=1 SV=4	0	103.744	40	12	45	12	1	394	43.6	9	0.993282	0.986261	0.994036	0.985236	4738.5	3678	4905.5	3697.9	3764	3131.2	3762.4	3133.6
Q9BQ95	51295	ECSIT	Evolutionarily conserved signaling intermediate in Toll pathway, mitochondrial OS=Homo sapiens OX=9606 GN=ECSIT PE=1 SV=1	0	39.532	21	7	19	7	1	431	49.1	6.29	0.93666	0.938175	1.01491	1.07874	625.7	908.6	610.9	868.8	625.7	891.5	639	977.2
Q9H8V3	1894	ECT2	Protein ECT2 OS=Homo sapiens OX=9606 GN=ECT2 PE=1 SV=4	0	36.563	12	9	12	9	1	914	103.4	7.71	0.904031	0.874387	1.07455	1.06299	997.8	690.1	939.5	614.8	869.6	638.4	939.6	689.2
Q96F86	80153	EDC3	Enhancer of mRNA-decapping protein 3 OS=Homo sapiens OX=9606 GN=EDC3 PE=1 SV=1	0	96.212	49	19	46	19	1	508	56	7.11	1.0048	1.04809	1.02982	1.02559	2357.6	3629	2468.7	3876.7	3741.8	5634.9	3876.3	5874.4
Q6P2E9	23644	EDC4	Enhancer of mRNA-decapping protein 4 OS=Homo sapiens OX=9606 GN=EDC4 PE=1 SV=1	0	247.276	37	38	135	38	1	1401	151.6	5.86	0.911708	0.972522	0.987078	0.985236	7998.5	8561	7602	8484.7	10276	11798.2	10201.4	11805.1
Q9BZQ6	80267	EDEM3	ER degradation-enhancing alpha-mannosidase-like protein 3 OS=Homo sapiens OX=9606 GN=EDEM3 PE=1 SV=2	0	21.762	9	7	11	7	1	932	104.6	4.93	0.941459	0.943081	0.983101	0.985236	759.1	828.3	744.8	795.7	745.4	846.1	736.9	847.3
O60869	8721	EDF1	Endothelial differentiation-related factor 1 OS=Homo sapiens OX=9606 GN=EDF1 PE=1 SV=1	0	32.902	39	7	36	7	1	148	16.4	9.95	1.03263	1.01079	1.01392	0.987205	4053.4	9893.6	4361.4	10187.8	4787.4	12133.4	4881.1	12173.5
O43854	10085	EDIL3	EGF-like repeat and discoidin I-like domain-containing protein 3 OS=Homo sapiens OX=9606 GN=EDIL3 PE=1 SV=1	0	18.819	15	6	7	6	1	480	53.7	7.28	0.982726	0.966634	1.03082	1.06201	963.6	760.5	986.8	748.8	536.6	357.2	556.4	385.6
Q15075	8411	EEA1	Early endosome antigen 1 OS=Homo sapiens OX=9606 GN=EEA1 PE=1 SV=2	0	255.889	37	50	104	50	1	1411	162.4	5.68	1.03551	0.991168	1.01093	0.987205	9998.7	9538.8	10783.9	9634.7	7147.3	7297.3	7267.9	7316.6
O75530	8726	EED	Polycomb protein EED OS=Homo sapiens OX=9606 GN=EED PE=1 SV=2	0	70.151	31	12	33	12	1	441	50.2	7.03	0.907869	0.923454	0.980119	0.996063	3914.8	2623.8	3704.6	2468.9	4241.8	2814.2	4182.4	2846.7
P68104	1915	EEF1A1	Elongation factor 1-alpha 1 OS=Homo sapiens OX=9606 GN=EEF1A1 PE=1 SV=1	0	479.761	77	37	1077	25	1	462	50.1	9.01	0.959693	1.03827	0.981113	0.954724	56939.7	212201	56935.4	224470	53871.9	203048	53180	196890
Q05639	1917	EEF1A2	Elongation factor 1-alpha 2 OS=Homo sapiens OX=9606 GN=EEF1A2 PE=1 SV=1	0	165.222	49	18	287	6	1	463	50.4	9.03	1.01152	0.921492	0.974155	0.979331	652.6	1158.8	687.9	1087.9	2468.2	3777.4	2419.9	3756.8
P24534	1933	EEF1B2	Elongation factor 1-beta OS=Homo sapiens OX=9606 GN=EEF1B2 PE=1 SV=3	0	126.395	62	12	198	9	1	225	24.7	4.67	1.00096	1.03042	0.971173	0.963583	10778.4	33837.8	11243.8	35523.4	13747	46550.7	13429.4	45550
P29692	1936	EEF1D	Elongation factor 1-delta OS=Homo sapiens OX=9606 GN=EEF1D PE=1 SV=5	0	163.94	66	21	145	18	1	281	31.1	5.01	1.42802	1.31403	1.10139	1.06004	9516.4	21310.5	14163.4	28530	7445.1	14780.7	8245.5	15911.8
O43324	9521	EEF1E1	Eukaryotic translation elongation factor 1 epsilon-1 OS=Homo sapiens OX=9606 GN=EEF1E1 PE=1 SV=1	0	32.899	29	5	22	5	1	174	19.8	8.54	0.984645	1.02355	0.952286	0.981299	2004	4660.7	2055.8	4861.4	2663.7	6513.6	2551.7	6494.4
P26641	1937	EEF1G	Elongation factor 1-gamma OS=Homo sapiens OX=9606 GN=EEF1G PE=1 SV=3	0	222.402	51	26	234	26	1	437	50.1	6.67	1.04223	1.02355	1.01988	0.965551	20756	73118.2	22551.2	76238.1	26852.9	99756.3	27546.2	97860.6
P13639	1938	EEF2	Elongation factor 2 OS=Homo sapiens OX=9606 GN=EEF2 PE=1 SV=4	0	683.957	68	66	1105	65	1	858	95.3	6.83	0.946257	0.987242	0.969185	0.95374	88343.4	277940	87104.5	279597	106180	356264	103575	345164
O00418	29904	EEF2K	Eukaryotic elongation factor 2 kinase OS=Homo sapiens OX=9606 GN=EEF2K PE=1 SV=2	0	30.405	15	10	15	10	1	725	82.1	5.33	1.20345	1.23062	0.988072	1.09154	702.7	1041.8	881.5	1306.7	811	1198.5	805.8	1329.7
P57772	60678	EEFSEC	Selenocysteine-specific elongation factor OS=Homo sapiens OX=9606 GN=EEFSEC PE=1 SV=4	0	59.009	22	13	18	13	1	596	65.3	8.35	0.99904	1.00883	0.975149	0.977362	2718.5	1424.2	2829	1464.3	3660.3	1785.5	3590.7	1773.1
Q7L9B9	80820	EEPD1	Endonuclease/exonuclease/phosphatase family domain-containing protein 1 OS=Homo sapiens OX=9606 GN=EEPD1 PE=1 SV=2	0.002	6.46	3	2	2	2	1	569	62.4	8.41	1.02111	0.904809	0.971173	0.964567	190.5	62.1	202.7	57.3	507.1	114.1	495.6	111.8
Q12805	2202	EFEMP1	EGF-containing fibulin-like extracellular matrix protein 1 OS=Homo sapiens OX=9606 GN=EFEMP1 PE=1 SV=2	0	12.578	7	3	6	3	1	493	54.6	5.07	0.954894	0.968597	1.09841	1.04429	519.2	283.6	516.9	279.8	244.6	150.6	270.4	159.7
Q8IYU8	221154	EFHA1	Calcium uptake protein 2, mitochondrial OS=Homo sapiens OX=9606 GN=MICU2 PE=1 SV=2	0	53.464	25	8	15	8	1	434	49.6	9.09	0.915547	0.947988	0.99503	1.00394	2308.3	754.3	2202.4	728.4	1975.7	684.6	1977.1	698.1
Q9BUP0	80303	EFHD1	EF-hand domain-containing protein D1 OS=Homo sapiens OX=9606 GN=EFHD1 PE=1 SV=1	0	44.835	45	8	26	6	1	239	26.9	5.39	0.915547	0.822375	0.917495	0.966535	295.9	366.9	282.3	307.4	715.8	810.5	660.9	795.7
Q96C19	79180	EFHD2	EF-hand domain-containing protein D2 OS=Homo sapiens OX=9606 GN=EFHD2 PE=1 SV=1	0	97.965	50	15	58	13	1	240	26.7	5.2	1.41459	1.51325	0.99006	0.957677	4792.9	9456.3	7065	14578.5	5166.1	10910.3	5145.9	10614.6
P98172	1947	EFNB1	Ephrin-B1 OS=Homo sapiens OX=9606 GN=EFNB1 PE=1 SV=1	0	14.356	21	4	8	4	1	346	38	8.94	0.978887	0.986261	0.993042	1.00098	328	131.5	334.7	132.2	598.3	326.6	597.7	332.2
Q14156	23167	EFR3A	Protein EFR3 homolog A OS=Homo sapiens OX=9606 GN=EFR3A PE=1 SV=2	0	11.033	5	4	6	4	1	821	92.9	6.7	0.96737	0.964671	0.998012	0.983268	613	257.1	618	252.9	681.4	247.3	684.2	247
Q7Z2Z2	79631	EFTUD1	Elongation factor-like GTPase 1 OS=Homo sapiens OX=9606 GN=EFL1 PE=1 SV=2	0	94.148	25	21	45	20	1	1120	125.4	5.91	0.948177	1.02061	0.993042	1.01673	3845.1	3898.2	3798.9	4052.4	3413.4	3518.7	3411.5	3634
Q15029	9343	EFTUD2	116 kDa U5 small nuclear ribonucleoprotein component OS=Homo sapiens OX=9606 GN=EFTUD2 PE=1 SV=1	0	307.107	54	46	223	45	1	972	109.4	5	0.93762	0.955839	0.99006	0.975394	19010.4	24301.7	18573.9	23670.4	23046.2	32571.7	22957.3	32285.9
Q9UHF1	51162	EGFL7	Epidermal growth factor-like protein 7 OS=Homo sapiens OX=9606 GN=EGFL7 PE=1 SV=3	0.006	4.234	8	2	2	2	1	273	29.6	8.16	0.976967	1.20314	1.04274	0.955709	591.2	61.7	602.1	75.7	473.9	76.5	497	74.3
P00533	1956	EGFR	Epidermal growth factor receptor OS=Homo sapiens OX=9606 GN=EGFR PE=1 SV=2	0	155.295	30	31	71	30	1	1210	134.2	6.68	0.932821	0.958783	1.03777	1.02657	12481.4	10707	12132.4	10457.5	4857.8	3244	5071.5	3383.5
Q9GZT9	54583	EGLN1	Egl nine homolog 1 OS=Homo sapiens OX=9606 GN=EGLN1 PE=1 SV=1	0	68.728	33	13	35	13	1	426	46	8.53	0.889635	0.865554	0.963221	0.958661	2730.1	3961.3	2531.3	3494.6	2893.9	4435.5	2805.6	4321.1
Q8NDI1	23301	EHBP1	EH domain-binding protein 1 OS=Homo sapiens OX=9606 GN=EHBP1 PE=1 SV=3	0	72.734	19	19	25	17	1	1231	139.9	5.35	1.12188	1.00196	0.989066	0.978346	2317.4	1839.4	2708.3	1878.1	2555.3	2076.7	2541.5	2065
Q8N3D4	254102	EHBP1L1	EH domain-binding protein 1-like protein 1 OS=Homo sapiens OX=9606 GN=EHBP1L1 PE=1 SV=2	0	44.192	15	15	20	13	1	1523	161.8	4.83	1.05566	1.00687	1.14513	0.997047	2017.5	885	2218.8	908.2	1130.1	500.6	1302.3	507.2
Q9H4M9	10938	EHD1	EH domain-containing protein 1 OS=Homo sapiens OX=9606 GN=EHD1 PE=1 SV=2	0	178.872	58	28	85	20	1	534	60.6	6.83	0.878119	0.867517	0.992048	0.974409	7937.2	9141.9	7263	8084.6	6441.9	7772.8	6427.1	7698.6
Q9NZN4	30846	EHD2	EH domain-containing protein 2 OS=Homo sapiens OX=9606 GN=EHD2 PE=1 SV=2	0	116.357	57	25	53	20	1	543	61.1	6.46	0.93762	0.8842	1.06461	0.99311	3804.1	5807.4	3718.1	5233.7	1380.3	2504	1478.8	2526.4
Q9H223	30844	EHD4	EH domain-containing protein 4 OS=Homo sapiens OX=9606 GN=EHD4 PE=1 SV=1	0	137.504	55	25	63	16	1	541	61.1	6.76	1.00576	1.00393	0.99006	1.00689	6301.6	5897.8	6603.3	6034.2	6170	5695	6147.4	5823.4
Q08426	1962	EHHADH	Peroxisomal bifunctional enzyme OS=Homo sapiens OX=9606 GN=EHHADH PE=1 SV=3	0	14.007	9	4	4	4	1	723	79.4	9.14	0.944338	1.06771	1.00298	1.08957	420	74.5	413.3	81	675.9	86.5	681.8	95.8
Q9H9B1	79813	EHMT1	Histone-lysine N-methyltransferase EHMT1 OS=Homo sapiens OX=9606 GN=EHMT1 PE=1 SV=4	0	72.462	18	18	26	18	1	1298	141.4	5.76	0.932821	0.982336	0.996024	0.99311	1674	1617.6	1627.6	1619.2	2007	1954.6	2010.5	1971.4
Q96KQ7	10919	EHMT2	Histone-lysine N-methyltransferase EHMT2 OS=Homo sapiens OX=9606 GN=EHMT2 PE=1 SV=3	0	51.241	14	13	19	13	1	1210	132.3	5.45	0.920345	0.906771	1.00199	1.04331	2277.5	844.4	2184.5	780	2280.6	910.4	2299	965
O14681	9538	EI24	Etoposide-induced protein 2.4 homolog OS=Homo sapiens OX=9606 GN=EI24 PE=1 SV=4	0	9.831	8	3	4	3	1	340	38.9	9.72	0.802303	1.14917	1.02584	0.990157	165.9	195.7	138.7	229.1	256.9	273.6	265.2	275.3
Q8N9N8	84285	EIF1AD	Probable RNA-binding protein EIF1AD OS=Homo sapiens OX=9606 GN=EIF1AD PE=1 SV=1	0	39.299	43	6	21	6	1	165	19	5.21	0.942418	0.901865	1.00199	0.989173	1846.6	907.9	1813.4	834.1	2046.5	1249.3	2062.4	1255.3
P47813	1964	EIF1AX	Eukaryotic translation initiation factor 1A, X-chromosomal OS=Homo sapiens OX=9606 GN=EIF1AX PE=1 SV=2	0	77.33	41	9	58	9	1	144	16.5	5.24	0.983685	0.943081	0.989066	0.968504	6905	15706	7078.9	15086.9	7044.4	15972.6	7009.5	15713
Q9BY44	83939	EIF2A	Eukaryotic translation initiation factor 2A OS=Homo sapiens OX=9606 GN=EIF2A PE=1 SV=3	0	151.977	51	23	80	23	1	585	64.9	8.87	0.87428	0.889107	0.969185	0.970472	10931.3	11036.5	9961.9	9996.4	9089.3	9080.7	8858	8953.3
P19525	5610	EIF2AK2	Interferon-induced, double-stranded RNA-activated protein kinase OS=Homo sapiens OX=9606 GN=EIF2AK2 PE=1 SV=2	0	110.986	38	19	63	19	1	551	62.1	8.4	0.868522	0.894995	1.00795	1.00295	5867.1	7790.3	5311.7	7107.6	3901.9	5626.2	3956.2	5731.1
Q9P2K8	440275	EIF2AK4	eIF-2-alpha kinase GCN2 OS=Homo sapiens OX=9606 GN=EIF2AK4 PE=1 SV=3	0	42.08	9	12	15	12	1	1649	186.8	6.28	0.982726	0.984298	1.04672	1.0315	1666.3	903.8	1706.5	906.8	1561.5	1010.1	1643.8	1058.7
Q14232	1967	EIF2B1	Translation initiation factor eIF-2B subunit alpha OS=Homo sapiens OX=9606 GN=EIF2B1 PE=1 SV=1	0	99.025	56	17	49	17	1	305	33.7	7.33	0.950096	0.923454	0.974155	0.969488	6179.7	8456.3	6116.2	7957.8	6784	9865.1	6651.4	9719.6
P49770	8892	EIF2B2	Translation initiation factor eIF-2B subunit beta OS=Homo sapiens OX=9606 GN=EIF2B2 PE=1 SV=3	0	71.112	40	11	37	11	1	351	39	6.16	0.869482	0.886163	1.03976	0.971457	3472.5	1984.9	3145.8	1792	4558.1	2957.1	4767.4	2919.7
Q9NR50	8891	EIF2B3	Translation initiation factor eIF-2B subunit gamma OS=Homo sapiens OX=9606 GN=EIF2B3 PE=1 SV=1	0	100.37	47	17	43	17	1	452	50.2	6.47	0.971209	0.950932	0.980119	0.990157	3554.7	3710.1	3598	3596.6	4369.9	4458.5	4308	4487.4
Q9UI10	8890	EIF2B4	Translation initiation factor eIF-2B subunit delta OS=Homo sapiens OX=9606 GN=EIF2B4 PE=1 SV=2	0	63.553	33	13	28	13	1	523	57.5	9.38	0.947217	1.0265	0.972167	0.961614	1548.3	860.2	1528.7	899.9	1787.9	1164.5	1749.3	1137.3
Q13144	8893	EIF2B5	Translation initiation factor eIF-2B subunit epsilon OS=Homo sapiens OX=9606 GN=EIF2B5 PE=1 SV=3	0	55.964	21	10	27	10	1	721	80.3	5.08	0.942418	0.941119	1.06362	1.01969	2033.6	890.4	1997.9	853.9	1963.5	923.3	2100.8	956.5
P41214	1939	EIF2D	Eukaryotic translation initiation factor 2D OS=Homo sapiens OX=9606 GN=EIF2D PE=1 SV=3	0	83.276	33	13	44	13	1	584	64.7	7.65	0.983685	0.946026	1.00795	0.999016	2487.1	1796.8	2548.6	1732.6	2611.2	2103.9	2646.5	2135.2
P05198	1965	EIF2S1	Eukaryotic translation initiation factor 2 subunit 1 OS=Homo sapiens OX=9606 GN=EIF2S1 PE=1 SV=3	0	207.137	72	25	154	25	1	315	36.1	5.08	0.916507	1.00196	0.967197	1.00492	11652	35494.9	11125.6	36244.7	10166.7	31309.1	9893.1	31974.6
P20042	8894	EIF2S2	Eukaryotic translation initiation factor 2 subunit 2 OS=Homo sapiens OX=9606 GN=EIF2S2 PE=1 SV=2	0	235.929	69	27	121	27	1	333	38.4	5.8	0.953935	0.971541	0.99503	0.983268	12273.8	22173.7	12201.1	21950.6	10404.2	18589.9	10416.1	18566.7
P41091	1968	EIF2S3	Eukaryotic translation initiation factor 2 subunit 3 OS=Homo sapiens OX=9606 GN=EIF2S3 PE=1 SV=3	0	184.232	53	24	136	24	1	472	51.1	8.4	1.02111	1.01374	1.00199	1.02165	16054.9	37644.6	17089.9	38899.4	11672.9	25351	11768.9	26320.2
Q14152	8661	EIF3A	Eukaryotic translation initiation factor 3 subunit A OS=Homo sapiens OX=9606 GN=EIF3A PE=1 SV=1	0	495.486	51	83	331	83	1	1382	166.5	6.79	0.954894	0.965653	0.967197	0.940945	30829	61012.1	30663.1	60033.6	32203.8	68836.7	31329.8	65814
P55884	8662	EIF3B	Eukaryotic translation initiation factor 3 subunit B OS=Homo sapiens OX=9606 GN=EIF3B PE=1 SV=3	0	330.044	55	38	199	38	1	814	92.4	5	0.96737	1.00589	0.980119	0.973425	16786.1	27891.6	16926.2	28592.4	18144.3	30592.9	17890.5	30243.3
Q99613	8663	EIF3C	Eukaryotic translation initiation factor 3 subunit C OS=Homo sapiens OX=9606 GN=EIF3C PE=1 SV=1	0	249.977	35	32	157	32	1	913	105.3	5.68	0.933781	0.922473	0.961233	0.954724	11283.2	23317.3	10977.7	21907.6	12786.4	25762	12370.7	24989.7
O15371	8664	EIF3D	Eukaryotic translation initiation factor 3 subunit D OS=Homo sapiens OX=9606 GN=EIF3D PE=1 SV=1	0	230.93	53	25	130	25	1	548	63.9	6.05	0.943378	0.993131	0.978131	0.964567	8922.1	14094.9	8773.4	14261.5	9614.8	15959.2	9460.1	15646.1
P60228	3646	EIF3E	Eukaryotic translation initiation factor 3 subunit E OS=Homo sapiens OX=9606 GN=EIF3E PE=1 SV=1	0	165.816	54	24	107	24	1	445	52.2	6.04	0.932821	0.972522	0.984095	0.972441	14443.4	17011	14035.6	16861.1	15641.5	19535.6	15492.3	19310.4
O00303	8665	EIF3F	Eukaryotic translation initiation factor 3 subunit F OS=Homo sapiens OX=9606 GN=EIF3F PE=1 SV=1	0	104.054	38	13	89	13	1	357	37.5	5.45	0.939539	0.955839	0.993042	0.977362	11888.6	13767.5	11641.9	13408.9	11220.1	13078.8	11204.6	12992.5
O75821	8666	EIF3G	Eukaryotic translation initiation factor 3 subunit G OS=Homo sapiens OX=9606 GN=EIF3G PE=1 SV=2	0	135.568	54	19	86	19	1	320	35.6	6.13	0.928983	1.05005	0.973161	0.950787	3922.1	9590.6	3796.8	10265.2	4952.2	13391.2	4849.9	12929.6
O15372	8667	EIF3H	Eukaryotic translation initiation factor 3 subunit H OS=Homo sapiens OX=9606 GN=EIF3H PE=1 SV=1	0	147.092	52	17	97	17	1	352	39.9	6.54	0.925144	0.952895	0.982107	0.973425	7927.9	12678.8	7639.2	12314.4	8151.2	13214.6	8050.3	13064.9
Q13347	8668	EIF3I	Eukaryotic translation initiation factor 3 subunit I OS=Homo sapiens OX=9606 GN=EIF3I PE=1 SV=1	0	181.563	81	20	145	19	1	325	36.5	5.64	0.93858	0.943081	0.982107	0.989173	9061.3	19975.4	8860.7	19190.7	11728.8	26570.3	11590.1	26711.1
O75822	8669	EIF3J	Eukaryotic translation initiation factor 3 subunit J OS=Homo sapiens OX=9606 GN=EIF3J PE=1 SV=2	0	108.055	50	16	71	16	1	258	29	4.83	1.01248	0.98528	1.02087	0.98622	5824.8	15070.3	6145.3	15128	3900.8	9695.7	4004.5	9710.8
Q9UBQ5	27335	EIF3K	Eukaryotic translation initiation factor 3 subunit K OS=Homo sapiens OX=9606 GN=EIF3K PE=1 SV=1	0	65.84	52	8	44	8	1	218	25	4.93	0.976967	0.977429	0.975149	0.980315	2699.7	5914.6	2748.1	5888.3	2907	6365.4	2852.9	6342.3
Q9Y262	51386	EIF3L	Eukaryotic translation initiation factor 3 subunit L OS=Homo sapiens OX=9606 GN=EIF3L PE=1 SV=1	0	179.164	43	26	136	26	1	564	66.7	6.34	0.924184	0.950932	0.968191	0.963583	11306.4	29809.7	10892.5	28873.2	11147.9	32509.2	10855.1	31833.7
Q7L2H7	10480	EIF3M	Eukaryotic translation initiation factor 3 subunit M OS=Homo sapiens OX=9606 GN=EIF3M PE=1 SV=1	0	174.184	43	19	121	19	1	374	42.5	5.63	1.01248	1.04514	0.972167	0.965551	9023.8	13623.6	9520.7	14513.2	9086.9	14550.5	8886.8	14269.9
P60842	1973	EIF4A1	Eukaryotic initiation factor 4A-I OS=Homo sapiens OX=9606 GN=EIF4A1 PE=1 SV=1	0	428.748	66	35	575	16	1	406	46.1	5.48	0.827255	0.850834	0.944334	0.940945	37436.6	128231	32267.4	111207	43091.8	155951	40932.9	149149
Q14240	1974	EIF4A2	Eukaryotic initiation factor 4A-II OS=Homo sapiens OX=9606 GN=EIF4A2 PE=1 SV=2	0	219.21	59	30	301	11	1	407	46.4	5.48	0.888676	0.990186	0.952286	0.973425	2622.5	4810.2	2429.2	4851.3	3034.9	5286	2908.8	5228.4
P38919	9775	EIF4A3	Eukaryotic initiation factor 4A-III OS=Homo sapiens OX=9606 GN=EIF4A3 PE=1 SV=4	0	247.876	59	29	222	24	1	411	46.8	6.73	0.860845	0.889107	0.980119	0.978346	13695	29531.2	12286.1	26768.3	14876	33370.5	14672.4	33164.2
P23588	1975	EIF4B	Eukaryotic translation initiation factor 4B OS=Homo sapiens OX=9606 GN=EIF4B PE=1 SV=2	0	137.444	44	29	151	29	1	611	69.1	5.73	1.03071	0.959764	0.962227	0.963583	11641.4	37338.9	12507.3	36520.5	8882.8	28488.4	8596	27895.1
P06730	1977	EIF4E	Eukaryotic translation initiation factor 4E OS=Homo sapiens OX=9606 GN=EIF4E PE=1 SV=2	0	57.916	31	7	33	7	1	217	25.1	6.15	1.09501	1.00294	1.02684	0.989173	2396.2	6022.2	2733.6	6157.5	2720.4	7156.1	2811.3	7190.9
O60573	9470	EIF4E2	Eukaryotic translation initiation factor 4E type 2 OS=Homo sapiens OX=9606 GN=EIF4E2 PE=1 SV=1	0	53.138	49	9	30	9	1	245	28.3	8.88	0.992322	0.991168	0.987078	0.973425	1632.6	1602.7	1688.4	1619.5	1957	2106.8	1943	2083.8
Q13541	1978	EIF4EBP1	Eukaryotic translation initiation factor 4E-binding protein 1 OS=Homo sapiens OX=9606 GN=EIF4EBP1 PE=1 SV=3	0	26.256	60	4	16	4	1	118	12.6	5.48	0.889635	0.911678	1.13817	1.06693	546.3	518.1	506.2	481.2	596.4	764.2	682.8	828.1
Q13542	1979	EIF4EBP2	Eukaryotic translation initiation factor 4E-binding protein 2 OS=Homo sapiens OX=9606 GN=EIF4EBP2 PE=1 SV=1	0	25.894	73	5	10	5	1	120	12.9	6.67	1.05854	0.988224	1.00099	1.05217	484	502.5	533.7	505.9	620	733.5	624.5	784.2
Q9NRA8	56478	EIF4ENIF1	Eukaryotic translation initiation factor 4E transporter OS=Homo sapiens OX=9606 GN=EIF4ENIF1 PE=1 SV=2	0	43.202	14	10	21	10	1	985	108.1	8.32	0.903071	0.950932	0.955268	0.996063	530.8	1519.4	499.6	1472.6	598.3	1918	574.9	1940.7
Q04637	1981	EIF4G1	Eukaryotic translation initiation factor 4 gamma 1 OS=Homo sapiens OX=9606 GN=EIF4G1 PE=1 SV=4	0	510.838	44	67	400	60	1	1599	175.4	5.33	0.965451	0.991168	0.971173	0.968504	35042.6	79969	35270.2	80741.6	34782.2	82734.1	33967.1	81409.1
P78344	1982	EIF4G2	Eukaryotic translation initiation factor 4 gamma 2 OS=Homo sapiens OX=9606 GN=EIF4G2 PE=1 SV=1	0	272.131	52	46	177	46	1	907	102.3	7.14	0.966411	0.960746	0.997018	1.00197	16687	23515.3	16810.9	23028.3	15844.7	23263.2	15894.2	23671.6
O43432	8672	EIF4G3	Eukaryotic translation initiation factor 4 gamma 3 OS=Homo sapiens OX=9606 GN=EIF4G3 PE=1 SV=2	0	123.862	17	22	81	14	1	1585	176.5	5.38	1.02207	0.902846	0.982107	0.948819	1118.3	1881.2	1191.1	1731.6	1423.2	2148.2	1406.8	2069.9
Q15056	7458	EIF4H	Eukaryotic translation initiation factor 4H OS=Homo sapiens OX=9606 GN=EIF4H PE=1 SV=5	0	75.765	44	12	64	12	1	248	27.4	7.23	0.971209	0.929342	0.992048	0.95374	3498.9	16818.2	3540.6	15920.9	3526.5	19000.6	3520.8	18415.4
P55010	1983	EIF5	Eukaryotic translation initiation factor 5 OS=Homo sapiens OX=9606 GN=EIF5 PE=1 SV=2	0	187.698	47	24	99	24	1	431	49.2	5.58	0.913628	0.969578	1.00398	1.00492	10065.1	13126.1	9580.9	12962.5	12004.7	16259.1	12129.3	16602.1
P63241	1984	EIF5A	Eukaryotic translation initiation factor 5A-1 OS=Homo sapiens OX=9606 GN=EIF5A PE=1 SV=2	0	172.469	56	15	274	15	1	154	16.8	5.24	0.81382	0.912659	0.975149	0.976378	17532.2	70658.2	14875.7	65685.3	17611.6	74263.2	17269.4	73684.4
O60841	9669	EIF5B	Eukaryotic translation initiation factor 5B OS=Homo sapiens OX=9606 GN=EIF5B PE=1 SV=4	0	374.762	42	52	174	52	1	1220	138.7	5.49	1.07678	1.0314	1.01292	0.995079	15583.7	27843.6	17487.4	29253.6	13152.3	24100.2	13403.5	24356.7
P56537	3692	EIF6	Eukaryotic translation initiation factor 6 OS=Homo sapiens OX=9606 GN=EIF6 PE=1 SV=1	0	102.602	60	9	79	9	1	245	26.6	4.68	0.985605	1.12758	1.0507	1.01083	3236.6	6338.8	3325.6	7280.8	2757.5	5851.3	2914	6009.6
Q9BQ52	60528	ELAC2	Zinc phosphodiesterase ELAC protein 2 OS=Homo sapiens OX=9606 GN=ELAC2 PE=1 SV=2	0	245.376	47	31	125	31	1	826	92.2	7.9	0.93666	0.950932	0.987078	1.00689	8380.4	8460.5	8179.7	8201	9690.7	9824	9622.9	10045.9
Q15717	1994	ELAVL1	ELAV-like protein 1 OS=Homo sapiens OX=9606 GN=ELAVL1 PE=1 SV=2	0	118.668	54	15	102	13	1	326	36.1	9.17	1.00192	1.09519	1.02883	1.00984	6948.3	13757.1	7251.1	15358.2	8881.2	18523	9196	19000.1
Q12926	1993	ELAVL2	ELAV-like protein 2 OS=Homo sapiens OX=9606 GN=ELAVL2 PE=1 SV=2	0	27.953	27	9	14	7	1	359	39.5	9.13	1.1238	0.810599	1.06859	0.96752	641.3	789.8	750.7	652.8	754.3	880.6	810.9	865.6
Q15723	1998	ELF2	ETS-related transcription factor Elf-2 OS=Homo sapiens OX=9606 GN=ELF2 PE=1 SV=2	0	11.239	6	3	3	3	1	593	63.9	6.57	1.01727	0.897939	1.02485	0.96752	772.3	147.5	819	135	995.6	266.3	1026.5	261.9
P55199	8178	ELL	RNA polymerase II elongation factor ELL OS=Homo sapiens OX=9606 GN=ELL PE=1 SV=1	0	20.83	13	7	8	7	1	621	68.2	9.33	0.896353	1.03533	1.00795	1.00098	791.8	462.2	739.3	487.4	954.5	553.6	967.4	563
Q96JJ3	63916	ELMO2	Engulfment and cell motility protein 2 OS=Homo sapiens OX=9606 GN=ELMO2 PE=1 SV=2	0	80.647	30	17	38	17	1	720	82.6	5.9	0.932821	0.881256	1.02286	0.966535	2713.8	3151.6	2638	2831	2283.7	2927.4	2349	2875.9
Q6PJG2	91748	ELMSAN1	ELM2 and SANT domain-containing protein 1 OS=Homo sapiens OX=9606 GN=ELMSAN1 PE=1 SV=2	0	31.148	12	9	11	9	1	1045	114.9	9.19	0.891555	1.24141	1.0169	1.08858	732.4	468.4	680.1	592.7	645.7	442.3	660.4	489.3
Q6IA86	55250	ELP2	Elongator complex protein 2 OS=Homo sapiens OX=9606 GN=ELP2 PE=1 SV=2	0	69.175	19	12	23	12	1	826	92.4	5.96	0.993282	0.960746	1.01392	0.944882	4014.3	2282.6	4154.3	2234.5	4609.6	2705	4703.3	2597.8
Q9H9T3	55140	ELP3	Elongator complex protein 3 OS=Homo sapiens OX=9606 GN=ELP3 PE=1 SV=2	0	71.267	32	15	29	15	1	547	62.2	8.88	0.928023	0.98528	0.999006	0.972441	3201.8	3047.7	3097.7	3059.2	3030.8	2984.9	3047.2	2949.6
Q96EB1	26610	ELP4	Elongator complex protein 4 OS=Homo sapiens OX=9606 GN=ELP4 PE=1 SV=2	0	25.605	21	8	11	8	1	424	46.6	8.51	1.00576	1.05005	0.981113	0.964567	981	980.6	1028.3	1048.8	1247.6	1243.8	1231.2	1218.9
Q8TE02	23587	ELP5	Elongator complex protein 5 OS=Homo sapiens OX=9606 GN=ELP5 PE=1 SV=2	0	16.951	14	4	10	4	1	316	34.8	4.97	0.958733	0.934249	1.01392	0.954724	799.5	228.2	798.4	217.3	742.2	253.7	757.3	246.1
Q0PNE2	54859	ELP6	Elongator complex protein 6 OS=Homo sapiens OX=9606 GN=ELP6 PE=1 SV=1	0	28.516	30	8	14	8	1	266	29.8	6.84	0.833973	0.992149	1.02684	0.972441	1552.3	713.7	1348.8	721.4	1563.3	888.9	1615.5	878.1
Q8N766	23065	EMC1	ER membrane protein complex subunit 1 OS=Homo sapiens OX=9606 GN=EMC1 PE=1 SV=1	0	127.972	29	23	54	23	1	993	111.7	7.66	0.952975	0.994112	0.945328	0.947835	3788.6	3912.7	3762.8	3963.3	5565	5975.6	5293.8	5755.8
Q15006	9694	EMC2	ER membrane protein complex subunit 2 OS=Homo sapiens OX=9606 GN=EMC2 PE=1 SV=1	0	65.313	45	11	27	11	1	297	34.8	6.57	0.90691	0.901865	0.967197	1.02264	2506.2	6044.6	2367.5	5557.9	2985	4632.3	2904.5	4813.3
Q9P0I2	55831	EMC3	ER membrane protein complex subunit 3 OS=Homo sapiens OX=9606 GN=EMC3 PE=1 SV=3	0	32.691	27	6	21	6	1	261	29.9	6.81	0.772553	0.830226	0.920477	0.955709	1354.5	960.3	1090.9	812.9	1760.5	1282.7	1630.7	1245.5
Q5J8M3	51234	EMC4	ER membrane protein complex subunit 4 OS=Homo sapiens OX=9606 GN=EMC4 PE=1 SV=2	0	25.757	28	4	8	4	1	183	20.1	8.62	0.922265	0.971541	0.959245	0.948819	424.7	681.5	408.2	674.6	652.7	951.6	629.9	917
Q9NPA0	56851	EMC7	ER membrane protein complex subunit 7 OS=Homo sapiens OX=9606 GN=EMC7 PE=1 SV=1	0	23.69	29	5	15	5	1	242	26.5	9.25	0.902111	0.887144	0.940358	0.930118	625.3	1228.7	587.7	1110.4	940	1938.4	889.6	1832.6
O43402	10328	EMC8	ER membrane protein complex subunit 8 OS=Homo sapiens OX=9606 GN=EMC8 PE=1 SV=1	0	40.596	37	7	16	7	1	210	23.8	6.4	0.998081	1.03827	1.00795	0.971457	2186.9	1346.8	2274.6	1424.4	2388.6	1642.6	2420.9	1621.4
Q9Y3B6	51016	EMC9	ER membrane protein complex subunit 9 OS=Homo sapiens OX=9606 GN=EMC9 PE=1 SV=3	0.005	4.59	10	2	2	2	1	208	23	5.91	0.858925	1.42689	0.880716	1.21063	81.3	35.6	72.8	51.7	114.7	45.9	101.6	56.5
P50402	2010	EMD	Emerin OS=Homo sapiens OX=9606 GN=EMD PE=1 SV=1	0	63.99	39	9	34	9	1	254	29	5.5	0.916507	0.943081	0.964215	0.933071	1934.8	3170	1846.8	3046.8	3226.4	5917.1	3129.1	5609.9
Q92979	10436	EMG1	Ribosomal RNA small subunit methyltransferase NEP1 OS=Homo sapiens OX=9606 GN=EMG1 PE=1 SV=4	0	117.777	76	14	73	14	1	244	26.7	9.17	0.930902	0.924436	1.00895	1.00098	5529.4	9912.4	5365.3	9336.9	4093.3	7570	4155.1	7700.9
O00423	2009	EML1	Echinoderm microtubule-associated protein-like 1 OS=Homo sapiens OX=9606 GN=EML1 PE=1 SV=3	0	32.214	9	7	11	6	1	815	89.8	7.06	0.985605	1.02159	1.00795	1.00689	802.6	491.3	824.2	511.3	904.4	580.7	917.3	593.9
O95834	24139	EML2	Echinoderm microtubule-associated protein-like 2 OS=Homo sapiens OX=9606 GN=EML2 PE=1 SV=1	0	50.145	21	13	19	12	1	649	70.6	6.32	1.00864	1.16781	1.00099	1.03839	2034.5	2066.1	2138	2458.4	1554.4	998.5	1564.9	1053.2
Q32P44	256364	EML3	Echinoderm microtubule-associated protein-like 3 OS=Homo sapiens OX=9606 GN=EML3 PE=1 SV=1	0	33.536	12	10	11	10	1	896	95.1	7.12	1.04223	0.941119	1.06561	0.995079	765.1	569.7	830.6	546.6	751.6	533.9	805.4	539.7
Q9HC35	27436	EML4	Echinoderm microtubule-associated protein-like 4 OS=Homo sapiens OX=9606 GN=EML4 PE=1 SV=3	0	167.64	36	32	87	32	1	981	108.8	6.4	0.989443	1	0.998012	0.975394	5507.3	9657.8	5680.3	9839	6160.3	11091.8	6182.3	10994.2
Q8N8S7	55740	ENAH	Protein enabled homolog OS=Homo sapiens OX=9606 GN=ENAH PE=1 SV=2	0	140.039	35	23	83	22	1	591	66.5	6.93	0.894434	0.977429	0.956262	0.943898	5630.6	10130.2	5245.3	10090.7	6517	12913.2	6268.5	12377.8
O94919	23052	ENDOD1	Endonuclease domain-containing 1 protein OS=Homo sapiens OX=9606 GN=ENDOD1 PE=1 SV=2	0.001	8.227	7	3	3	3	1	500	55	5.71	0.911708	0.974485	1.09642	1.05118	213	60.1	202.4	59.7	237.9	72	262.5	76.9
Q14249	2021	ENDOG	Endonuclease G, mitochondrial OS=Homo sapiens OX=9606 GN=ENDOG PE=1 SV=4	0.004	5.355	8	2	2	2	1	297	32.6	9.5	1.00768	1.24338	0.978131	1.08465	567.2	65.4	595.8	82.8	601.8	80.5	592	88.7
P17813	2022	ENG	Endoglin OS=Homo sapiens OX=9606 GN=ENG PE=1 SV=2	0	10.224	5	3	4	3	1	658	70.5	6.61	1.06718	1.1001	1.04076	1.08268	51.4	115.4	57.1	129.4	45.6	74.3	47.7	81.7
Q8NFI3	64772	ENGASE	Cytosolic endo-beta-N-acetylglucosaminidase OS=Homo sapiens OX=9606 GN=ENGASE PE=1 SV=1	0	11.834	10	6	8	6	1	743	83.9	6.79	0.971209	0.894995	0.991054	1.04331	1598.4	297.4	1617.8	271.3	1687	297.5	1682.6	315.2
P06733	2023	ENO1	Alpha-enolase OS=Homo sapiens OX=9606 GN=ENO1 PE=1 SV=2	0	461.947	80	41	1411	38	1	434	47.1	7.39	0.975048	1.08243	1	0.979331	60605.1	210633	61583	232359	63733.5	238686	64117.7	237458
P09104	2026	ENO2	Gamma-enolase OS=Homo sapiens OX=9606 GN=ENO2 PE=1 SV=3	0	57.191	30	9	179	5	1	434	47.2	5.03	1.06334	0.859666	1.06362	1.04429	41.7	33.4	46.2	29.3	112.3	53.5	120.1	56.7
P13929	2027	ENO3	Beta-enolase OS=Homo sapiens OX=9606 GN=ENO3 PE=1 SV=5	0	80.967	33	10	286	5	1	434	47	7.71	1.24568	1.38469	1.0338	0.997047	1058.5	966.2	1374	1363.6	952.7	656.4	991.2	664.6
Q9UHY7	58478	ENOPH1	Enolase-phosphatase E1 OS=Homo sapiens OX=9606 GN=ENOPH1 PE=1 SV=1	0	34.15	20	4	18	4	1	261	28.9	4.78	0.982726	1.0844	1.0328	0.951772	961.6	1141.5	984.5	1261.1	1208.7	1413.6	1255.7	1366.6
Q7L5Y1	55556	ENOSF1	Mitochondrial enolase superfamily member 1 OS=Homo sapiens OX=9606 GN=ENOSF1 PE=1 SV=1	0	21.042	19	7	12	7	1	443	49.8	6.48	1.09405	1.12463	1.05567	1.06594	662.7	785.2	755.2	899.6	479.6	605.8	509.2	656
P22413	5167	ENPP1	Ectonucleotide pyrophosphatase/phosphodiesterase family member 1 OS=Homo sapiens OX=9606 GN=ENPP1 PE=1 SV=2	0	23.608	11	9	13	9	1	925	104.9	7.14	0.880038	0.958783	0.945328	0.977362	1031.6	353.2	946	345.2	2326.6	830.2	2213.1	824.1
Q9Y6X5	22875	ENPP4	Bis(5'-adenosyl)-triphosphatase ENPP4 OS=Homo sapiens OX=9606 GN=ENPP4 PE=1 SV=3	0.001	8.211	5	2	3	2	1	453	51.6	6.15	0.798464	0.835132	0.911531	0.991142	55.9	9.2	46.5	7.8	172.5	38.4	158.2	38.7
O43768	2029	ENSA	Alpha-endosulfine OS=Homo sapiens OX=9606 GN=ENSA PE=1 SV=1	0	98.46	73	13	56	12	1	121	13.4	7.24	0.975048	0.986261	0.960239	0.980315	3583.8	7230.7	3640.4	7267.6	5949.7	12456	5747.5	12405.8
Q96N21	146705	ENTHD2	AP-4 complex accessory subunit Tepsin OS=Homo sapiens OX=9606 GN=TEPSIN PE=1 SV=1	0	12.311	14	4	7	4	1	525	55.1	7.03	1.00864	1.13837	0.950298	1.11811	185.9	145.1	195.3	168.3	223.2	142.1	213.3	161.5
Q9NPA8	56943	ENY2	Transcription and mRNA export factor ENY2 OS=Homo sapiens OX=9606 GN=ENY2 PE=1 SV=1	0	25.234	44	6	21	6	1	101	11.5	9.33	0.925144	0.868499	0.961233	0.963583	1243.3	4243.9	1198.4	3756.8	1740	5724.4	1683	5602.3
Q5NDL2	285203	EOGT	EGF domain-specific O-linked N-acetylglucosamine transferase OS=Homo sapiens OX=9606 GN=EOGT PE=1 SV=1	0	15.193	9	4	7	4	1	527	62	7.05	0.833013	0.946026	0.979125	0.882874	270.3	196.5	234.6	189.3	264.9	199.9	261	179.3
Q09472	2033	EP300	Histone acetyltransferase p300 OS=Homo sapiens OX=9606 GN=EP300 PE=1 SV=2	0	89.626	10	21	41	12	1	2414	264	8.5	0.972169	0.899902	1.01988	0.977362	1594	596.3	1614.6	546.6	1743.6	677.3	1788.4	672.7
Q96L91	57634	EP400	E1A-binding protein p400 OS=Homo sapiens OX=9606 GN=EP400 PE=1 SV=4	0	88.561	9	22	32	22	1	3159	343.3	9.19	0.894434	0.97841	1.01889	1.00787	4048	1200.6	3774.4	1196.9	3818.6	1231.5	3913.6	1261.5
P11171	2035	EPB41	Protein 4.1 OS=Homo sapiens OX=9606 GN=EPB41 PE=1 SV=4	0	135.352	32	23	69	21	1	864	97	5.58	0.922265	0.925417	0.964215	0.987205	3999.1	3796.6	3843.1	3579.1	7623.7	6447	7391.9	6467
Q9H4G0	2036	EPB41L1	Band 4.1-like protein 1 OS=Homo sapiens OX=9606 GN=EPB41L1 PE=1 SV=2	0	46.327	20	12	19	10	1	881	98.4	5.62	1.02591	0.953876	1.05467	0.991142	2054.8	911.9	2196.1	886.4	913.4	687.4	969.3	692.5
O43491	2037	EPB41L2	Band 4.1-like protein 2 OS=Homo sapiens OX=9606 GN=EPB41L2 PE=1 SV=1	0	255.578	54	39	113	35	1	1005	112.5	5.44	0.93762	0.953876	0.960239	0.937008	6548.9	9370.6	6400.9	9107.5	11633.7	17943.6	11238.4	17078.3
Q9Y2J2	23136	EPB41L3	Band 4.1-like protein 3 OS=Homo sapiens OX=9606 GN=EPB41L3 PE=1 SV=2	0	89.665	21	19	34	14	1	1087	120.6	5.19	0.93762	0.627085	0.978131	0.935039	973.3	1004.8	951.1	641.9	2798.5	2008.4	2755.1	1908.7
Q9HCM4	57669	EPB41L5	Band 4.1-like protein 5 OS=Homo sapiens OX=9606 GN=EPB41L5 PE=1 SV=3	0	12.105	10	5	5	5	1	733	81.8	6.58	0.846449	1.07655	1.01889	0.962598	737.7	45.7	650.7	50.1	923	63	946.3	61.7
Q9H2F5	80314	EPC1	Enhancer of polycomb homolog 1 OS=Homo sapiens OX=9606 GN=EPC1 PE=1 SV=1	0	12.166	5	4	4	4	1	836	93.4	8.59	0.914587	0.938175	0.959245	1.01969	502.5	191	479.1	182.7	403.3	167.5	389.1	173.5
Q9UM22	54749	EPDR1	Mammalian ependymin-related protein 1 OS=Homo sapiens OX=9606 GN=EPDR1 PE=1 SV=2	0	10.292	15	3	4	3	1	224	25.4	6.6	0.952975	0.850834	1.00596	1.08465	396.1	464.9	393.2	403	269.6	345	272.9	380.2
P29317	1969	EPHA2	Ephrin type-A receptor 2 OS=Homo sapiens OX=9606 GN=EPHA2 PE=1 SV=2	0	59.837	14	12	24	10	1	976	108.2	6.23	1.01344	0.921492	1.06461	1.08366	5221.8	3076.5	5513.2	2890.3	2152.1	1124.7	2305.2	1238.2
P54764	2043	EPHA4	Ephrin type-A receptor 4 OS=Homo sapiens OX=9606 GN=EPHA4 PE=1 SV=1	0	18.177	6	4	8	2	1	986	109.8	6.61	0.889635	0.839058	0.983101	0.981299	73.8	21.8	68.4	18.6	135.9	35.6	134.5	35.4
P54756	2044	EPHA5	Ephrin type-A receptor 5 OS=Homo sapiens OX=9606 GN=EPHA5 PE=1 SV=3	0	13.332	6	5	6	2	1	1037	114.7	6.93	1.10173	0.95682	1.15209	1.57185	84.5	16.9	97	16.5	44.3	11.7	51.4	18.7
Q15375	2045	EPHA7	Ephrin type-A receptor 7 OS=Homo sapiens OX=9606 GN=EPHA7 PE=1 SV=3	0	16.427	5	4	8	2	1	998	112	5.8	0.90595	1.06379	0.980119	1.18602	89.8	25.6	84.8	27.7	127	45.4	125.3	54.7
P54760	2050	EPHB4	Ephrin type-B receptor 4 OS=Homo sapiens OX=9606 GN=EPHB4 PE=1 SV=2	0	38.355	9	8	20	5	1	987	108.2	6.9	0.832054	1.10599	1.04175	1.06693	726.8	485.1	630.3	546.9	349.7	317.3	366.6	343.9
P07099	2052	EPHX1	Epoxide hydrolase 1 OS=Homo sapiens OX=9606 GN=EPHX1 PE=1 SV=1	0	50.332	24	11	26	11	1	455	52.9	7.25	0.945298	0.97841	0.961233	0.995079	3000.7	1921.3	2954.2	1915.9	4581.9	2943.4	4431.1	2976.8
Q9Y6I3	29924	EPN1	Epsin-1 OS=Homo sapiens OX=9606 GN=EPN1 PE=1 SV=2	0	56.417	28	9	23	9	1	576	60.3	4.83	0.897313	0.926398	0.972167	0.982283	1357.7	1030.8	1269.3	972.7	1366.6	1144.8	1337.1	1143
O95208	22905	EPN2	Epsin-2 OS=Homo sapiens OX=9606 GN=EPN2 PE=1 SV=3	0	9.794	5	3	3	3	1	641	68.4	7.52	1.00672	0.960746	1.02386	1.0935	120.7	70	126.6	68.5	141.8	85.4	146.1	94.9
P58107	83481	EPPK1	Epiplakin OS=Homo sapiens OX=9606 GN=EPPK1 PE=1 SV=2	0	532.615	49	86	261	79	1	5090	555.3	5.6	1.22169	1.22767	1.05964	1.04626	18870.9	21409.5	24019.5	26779.5	8045.8	10661.9	8578.3	11337
P07814	2058	EPRS	Bifunctional glutamate/proline--tRNA ligase OS=Homo sapiens OX=9606 GN=EPRS PE=1 SV=5	0	781.124	63	85	548	85	1	1512	170.5	7.33	0.971209	0.976447	0.987078	0.977362	46435.2	81318	46986	80946.2	47221	84596.4	46870.8	84044.8
P42566	2060	EPS15	Epidermal growth factor receptor substrate 15 OS=Homo sapiens OX=9606 GN=EPS15 PE=1 SV=2	0	69.997	24	17	31	17	1	896	98.6	4.64	0.940499	0.938175	1.01789	1.03839	3440.5	2300.2	3372.7	2199.3	3516.5	2243	3600.3	2365.8
Q9UBC2	58513	EPS15L1	Epidermal growth factor receptor substrate 15-like 1 OS=Homo sapiens OX=9606 GN=EPS15L1 PE=1 SV=1	0	136.3	33	26	63	26	1	864	94.2	5.11	0.882917	0.968597	0.999006	0.988189	5826	5881.5	5359.8	5807.1	5726.7	6483.3	5755.2	6511.8
Q12929	2059	EPS8	Epidermal growth factor receptor kinase substrate 8 OS=Homo sapiens OX=9606 GN=EPS8 PE=1 SV=1	0	30.854	14	9	12	9	1	822	91.8	7.5	0.87524	0.939156	1.01988	1.04035	692.6	130.9	631.4	125.3	1085.7	187.1	1113.7	197.6
Q9H6S3	64787	EPS8L2	Epidermal growth factor receptor kinase substrate 8-like protein 2 OS=Homo sapiens OX=9606 GN=EPS8L2 PE=1 SV=2	0	71.894	24	16	30	16	1	715	80.6	6.84	1.0144	1.16487	1.09443	1.01772	3152.1	3749.5	3331	4450.4	1288	1808	1418.4	1869.7
O75616	26284	ERAL1	GTPase Era, mitochondrial OS=Homo sapiens OX=9606 GN=ERAL1 PE=1 SV=2	0	55.431	27	9	23	9	1	437	48.3	8.84	0.882917	0.929342	0.944334	0.957677	1893.6	2138.4	1741.3	2024.2	1879.9	1978.1	1785	1924.3
Q9NZ08	51752	ERAP1	Endoplasmic reticulum aminopeptidase 1 OS=Homo sapiens OX=9606 GN=ERAP1 PE=1 SV=3	0	45.364	14	12	21	12	1	941	107.2	6.46	0.976008	0.955839	1.03579	1.01181	4045	3014	4113.6	2934.5	2112.6	1750.1	2200.7	1798.8
Q96RT1	55914	ERBB2IP	Erbin OS=Homo sapiens OX=9606 GN=ERBIN PE=1 SV=2	0	89.241	23	24	43	24	1	1412	158.2	5.5	0.925144	0.964671	1.02187	1.01772	5232.3	2724.4	5046.1	2678.8	3751.3	2029.6	3856.7	2098.5
Q8IUD2	23085	ERC1	ELKS/Rab6-interacting/CAST family member 1 OS=Homo sapiens OX=9606 GN=ERC1 PE=1 SV=1	0	181.115	33	36	69	28	1	1116	128	5.97	1.01727	1.03631	1.00895	1.02165	6847.6	6209.9	7259.6	6558.5	4524.1	4457.7	4592.8	4626.6
P07992	2067	ERCC1	DNA excision repair protein ERCC-1 OS=Homo sapiens OX=9606 GN=ERCC1 PE=1 SV=1	0	25.437	22	7	12	7	1	297	32.5	6.25	0.976967	1.03925	0.989066	0.970472	796.1	682.5	810.2	722.8	777.9	850.2	773.7	838.5
P18074	2068	ERCC2	General transcription and DNA repair factor IIH helicase subunit XPD OS=Homo sapiens OX=9606 GN=ERCC2 PE=1 SV=1	0	34.481	10	6	15	6	1	760	86.9	7.15	0.976008	0.926398	0.987078	1.02165	2286.6	827.3	2324.8	780.9	2646.1	1032.2	2627.5	1071.4
P19447	2071	ERCC3	General transcription and DNA repair factor IIH helicase subunit XPB OS=Homo sapiens OX=9606 GN=ERCC3 PE=1 SV=1	0	44.112	20	11	18	11	1	782	89.2	7.23	0.908829	0.941119	0.993042	0.988189	2190.7	927	2075.3	888.7	2167.9	1000.4	2165.6	1004.1
Q92889	2072	ERCC4	DNA repair endonuclease XPF OS=Homo sapiens OX=9606 GN=ERCC4 PE=1 SV=3	0	27.957	12	8	11	8	1	916	104.4	6.93	1.07006	1.02846	1.07256	1.03346	1054.1	713.4	1175.4	747.9	1186.9	789.9	1280.6	829.5
P28715	2073	ERCC5	DNA repair protein complementing XP-G cells OS=Homo sapiens OX=9606 GN=ERCC5 PE=1 SV=3	0	44.986	17	13	16	13	1	1186	133	5.22	0.985605	0.979392	1.05368	1.04035	488	411.8	501.2	411.1	300.4	298.9	318.6	315.9
Q03468	2074	ERCC6	DNA excision repair protein ERCC-6 OS=Homo sapiens OX=9606 GN=ERCC6 PE=1 SV=1	0	84.039	15	18	30	10	1	1493	168.3	8.09	0.973129	1.01963	1.02783	1.0315	3364.7	1770.3	3410.6	1839	2003.5	1066.8	2072.1	1117.5
Q2NKX8	54821	ERCC6L	DNA excision repair protein ERCC-6-like OS=Homo sapiens OX=9606 GN=ERCC6L PE=1 SV=1	0	82.292	21	21	32	21	1	1250	141	5.31	0.945298	0.929342	0.954274	0.974409	1704.9	1415.2	1679.6	1340.6	2934.2	2126.7	2817.7	2106.2
P50548	2077	ERF	ETS domain-containing transcription factor ERF OS=Homo sapiens OX=9606 GN=ERF PE=1 SV=2	0	21.177	19	6	7	6	1	548	58.7	7.3	0.889635	0.949951	0.95825	1.02559	660.9	352.1	612.7	340.8	530	394.4	511.1	411
Q969X5	57222	ERGIC1	Endoplasmic reticulum-Golgi intermediate compartment protein 1 OS=Homo sapiens OX=9606 GN=ERGIC1 PE=1 SV=1	0	25.659	23	5	11	5	1	290	32.6	7.06	0.87428	0.894995	0.993042	0.95374	1356.3	987.7	1235.3	900.5	936.4	811.1	935.5	785.9
Q96RQ1	51290	ERGIC2	Endoplasmic reticulum-Golgi intermediate compartment protein 2 OS=Homo sapiens OX=9606 GN=ERGIC2 PE=1 SV=2	0	14.696	8	3	4	3	1	377	42.5	6.77	0.962572	0.923454	1.02684	0.994094	963.3	667.4	966.3	627.8	861.6	562	890	567.7
Q9Y282	51614	ERGIC3	Endoplasmic reticulum-Golgi intermediate compartment protein 3 OS=Homo sapiens OX=9606 GN=ERGIC3 PE=1 SV=1	0	23.978	27	9	14	9	1	383	43.2	6.06	0.979846	1.27478	0.971173	0.955709	863.4	1001.7	881.7	1301.7	907.3	999.7	886.7	970.4
P84090	2079	ERH	Enhancer of rudimentary homolog OS=Homo sapiens OX=9606 GN=ERH PE=1 SV=1	0	55.966	38	5	41	5	1	104	12.3	5.92	0.75144	0.911678	0.868787	0.958661	3043.3	9205.3	2383.8	8548.2	4000.1	13018.2	3496.6	12680.1
Q8IV48	90459	ERI1	3'-5' exoribonuclease 1 OS=Homo sapiens OX=9606 GN=ERI1 PE=1 SV=3	0	15.063	13	5	5	5	1	349	40	6.7	0.909789	0.90579	0.979125	0.976378	1238	571.8	1174	527.8	1066.8	510.9	1051	506.8
O43414	79033	ERI3	ERI1 exoribonuclease 3 OS=Homo sapiens OX=9606 GN=ERI3 PE=1 SV=2	0	29.399	17	5	13	5	1	337	37.2	8.07	0.974088	0.951914	1.03181	0.950787	1934.3	473.8	1963.6	459.8	2488.8	659.8	2584.3	637
Q86X53	157697	ERICH1	Glutamate-rich protein 1 OS=Homo sapiens OX=9606 GN=ERICH1 PE=1 SV=1	0	22.808	19	6	10	6	1	443	49	4.78	0.896353	0.967615	0.922465	0.995079	381.4	562.2	356.3	554.2	477.4	555.3	443.3	561.3
Q96DZ1	27248	ERLEC1	Endoplasmic reticulum lectin 1 OS=Homo sapiens OX=9606 GN=ERLEC1 PE=1 SV=1	0	23.641	25	8	9	8	1	483	54.8	6.28	0.965451	0.937193	1.04573	1.03051	641	273.1	645.1	260.7	516.8	221.4	543.8	231.9
O75477	10613	ERLIN1	Erlin-1 OS=Homo sapiens OX=9606 GN=ERLIN1 PE=1 SV=1	0	46.511	31	9	22	6	1	346	38.9	7.87	0.996161	0.908734	1.03181	0.994094	704.3	1619.3	731.3	1500.3	800.2	1792.9	830.8	1810
O94905	11160	ERLIN2	Erlin-2 OS=Homo sapiens OX=9606 GN=ERLIN2 PE=1 SV=1	0	101.871	50	18	58	15	1	339	37.8	5.62	0.934741	0.931305	0.970179	0.95374	4839.2	5275.8	4714.6	5004.9	8154.2	9032	7959.7	8754.7
Q7Z2K6	79956	ERMP1	Endoplasmic reticulum metallopeptidase 1 OS=Homo sapiens OX=9606 GN=ERMP1 PE=1 SV=2	0	45.006	12	10	13	10	1	904	100.2	7.52	1.00384	1.03435	1.05467	0.954724	852.8	832.4	892.1	877	697.1	747.9	739.4	725.6
Q96HE7	30001	ERO1L	ERO1-like protein alpha OS=Homo sapiens OX=9606 GN=ERO1A PE=1 SV=2	0	81.281	42	16	39	15	1	468	54.4	5.68	0.960653	1.01472	0.99006	0.992126	4346	4472.4	4352.4	4624.5	4435.6	4327.4	4418.7	4363.3
P30040	10961	ERP29	Endoplasmic reticulum resident protein 29 OS=Homo sapiens OX=9606 GN=ERP29 PE=1 SV=4	0	108.839	57	13	98	13	1	261	29	7.31	0.966411	1.1423	0.996024	1.00591	10855	21249	10932.9	24731.8	8373.4	16388.7	8394.3	16751.8
Q9BS26	23071	ERP44	Endoplasmic reticulum resident protein 44 OS=Homo sapiens OX=9606 GN=ERP44 PE=1 SV=1	0	122.494	39	16	79	15	1	406	46.9	5.26	1.03071	1.06968	0.986083	0.972441	6584.6	7691.5	7074.6	8383.6	6540.5	7865.2	6485.8	7768.4
Q56NI9	157570	ESCO2	N-acetyltransferase ESCO2 OS=Homo sapiens OX=9606 GN=ESCO2 PE=1 SV=1	0.011	3.435	4	2	2	2	1	601	68.3	9.39	0.902111	0.940137	0.966203	1.08366	412.6	97.1	387.9	93	346.1	105.2	336.3	115.9
P10768	2098	ESD	S-formylglutathione hydrolase OS=Homo sapiens OX=9606 GN=ESD PE=1 SV=2	0	98.394	63	13	56	13	1	282	31.4	7.02	1.00576	0.98528	0.987078	0.972441	2592.2	6844.6	2717	6871.1	5568.1	14347.1	5531.3	14168.2
Q9H501	51575	ESF1	ESF1 homolog OS=Homo sapiens OX=9606 GN=ESF1 PE=1 SV=1	0	100.614	28	24	47	24	1	851	98.7	5.11	0.929942	0.926398	0.985089	0.969488	3135.1	4059.3	3037	3833.7	4464.1	6081.8	4422.8	5989.8
Q14674	9700	ESPL1	Separin OS=Homo sapiens OX=9606 GN=ESPL1 PE=1 SV=3	0	51.907	9	14	20	14	1	2120	233	7.55	0.922265	0.974485	1.02087	0.999016	1378.1	582.2	1324.8	578.4	1550.6	712.8	1591.9	723.7
Q9H6T0	80004	ESRP2	Epithelial splicing regulatory protein 2 OS=Homo sapiens OX=9606 GN=ESRP2 PE=1 SV=1	0	28.616	9	7	12	7	1	727	78.4	6.71	0.864683	0.932287	1.02783	0.989173	1052	1811.7	947.7	1721.6	420.9	954.3	435.3	959.2
[truncated: 4,559 more rows]

## Sheet: 326 DEPs
Accession	Entrez Gene ID	Gene Symbol	Description	Exp. q-value	Sum PEP Score	Coverage [%]	Peptides	PSMs	Unique Peptides	Protein Groups	AAs	MW [kDa]	calc. pI	shALKBH7/Scramble	shALKBH7/Scramble_2	ALKBH7OE/Vector	ALKBH7OE/Vector_2	Abundances_Scramble	Abundances_Scramble_2	Abundances_shALKBH7	Abundances_shALKBH7_2	Abundances_Vector	Abundances_Vector_2	Abundances_ALKBH7OE	Abundances_ALKBH7OE_2
[truncated: 326 more rows]

[truncated: 3 more sheets: Heatmap(Cluster3+Cluster5), Figure 4B, Figure 4B ave_value]
