# Supplementary material for: The interactome and proteomic responses of ALKBH7 in cell lines by in-depth proteomics analysis
Source: Proteome Sci. 2019 Dec 29;17:8. doi: 10.1186/s12953-019-0156-x (PMC6935500; doi:10.1186/s12953-019-0156-x)
Supplement: Supplementary file 1 — Additional file 1: Table S1. Target sequences of ALKBH7. Table S2. Primer sequences of ALKBH7 and GAPDH used in qPCR. Table S3. Identified proteins in IP assay for bioinformatic analysis. Table S4. Enriched Gene ontology and pathway categories in IP assay. Table S5. Sequences of 71 peptides performed in vitro demethylation assays. Table S6. Identified proteins and corresponding bioinformatic analysis in TMT-based MS/MS. Table S7. Enriched Gene ontology and pathway categories in TMT-based MS/MS. Table S8. Detailed information of proteins for protein-protein interaction. [file 12953_2019_156_MOESM1_ESM.zip › Table S7.xlsx]

## Sheet: Dataset(TMT-MS MS)
Dataset item (Entrez ID )	Entrez ID	Gene symbol	Description	Alternate names	Chromosome	Map location
283209	283209	PGM2L1	phosphoglucomutase 2-like 1	BM32A|PMMLP	11	11q13.4
3040	3040	HBA2	hemoglobin, alpha 2	HBA-T2|HBH	16	16p13.3
2153	2153	F5	coagulation factor V (proaccelerin, labile factor)	FVL|PCCF|RPRGL1|THPH2	1	1q23
84064	84064	HDHD2	haloacid dehalogenase-like hydrolase domain containing 2	3110052N05Rik|HEL-S-301	18	18q21.1
7448	7448	VTN	vitronectin	V75|VN|VNT	17	17q11
56061	56061	UBFD1	ubiquitin family domain containing 1	UBPH	16	16p12
113829	113829	SLC35A4	solute carrier family 35, member A4	-	5	5q31.3
7019	7019	TFAM	transcription factor A, mitochondrial	MTTF1|MTTFA|TCF6|TCF6L1|TCF6L2|TCF6L3	10	10q21
55312	55312	RFK	riboflavin kinase	RIFK	9	9q21.13
23002	23002	DAAM1	dishevelled associated activator of morphogenesis 1	-	14	14q23.1
84056	84056	KATNAL1	katanin p60 subunit A-like 1	-	13	13q12.3
2335	2335	FN1	fibronectin 1	CIG|ED-B|FINC|FN|FNZ|GFND|GFND2|LETS|MSF	2	2q34
5203	5203	PFDN4	prefoldin subunit 4	C1|PFD4	20	20q13.2
11080	11080	DNAJB4	DnaJ (Hsp40) homolog, subfamily B, member 4	DNAJW|DjB4|HLJ1	1	1p31.1
3930	3930	LBR	lamin B receptor	DHCR14B|LMN2R|PHA|TDRD18	1	1q42.1
81611	81611	ANP32E	acidic (leucine-rich) nuclear phosphoprotein 32 family, member E	LANP-L|LANPL	1	1q21.2
3267	3267	AGFG1	ArfGAP with FG repeats 1	HRB|RAB|RIP	2	2q36.3
147700	147700	KLC3	kinesin light chain 3	KLC2|KLC2L|KLCt|KNS2B	19	19q13
835	835	CASP2	caspase 2, apoptosis-related cysteine peptidase	CASP-2|ICH1|NEDD-2|NEDD2|PPP1R57	7	7q34-q35
6388	6388	SDF2	stromal cell-derived factor 2	-	17	17q11.2
55829	55829	VIMP	VCP-interacting membrane selenoprotein	AD-015|ADO15|SBBI8|SELS|SEPS1	15	15q26.3
57380	57380	MRS2	MRS2 magnesium transporter	HPT|MRS2L	6	6p22.3-p22.1
51013	51013	EXOSC1	exosome component 1	CGI-108|CSL4|Csl4p|SKI4|Ski4p|hCsl4p|p13	10	10q24
11127	11127	KIF3A	kinesin family member 3A	FLA10|KLP-20	5	5q31
25788	25788	RAD54B	RAD54 homolog B (S. cerevisiae)	RDH54	8	8q22.1
197	197	AHSG	alpha-2-HS-glycoprotein	A2HS|AHS|FETUA|HSGA	3	3q27
8879	8879	SGPL1	sphingosine-1-phosphate lyase 1	S1PL|SPL	10	10q21
397	397	ARHGDIB	Rho GDP dissociation inhibitor (GDI) beta	D4|GDIA2|GDID4|LYGDI|Ly-GDI|RAP1GN1|RhoGDI2	12	12p12.3
221079	221079	ARL5B	ADP-ribosylation factor-like 5B	ARL8	10	10p12.31
50626	50626	CYHR1	cysteine/histidine-rich 1	CHRP	8	8q24.3
2730	2730	GCLM	glutamate-cysteine ligase, modifier subunit	GLCLR	1	1p22.1
10210	10210	TOPORS	topoisomerase I binding, arginine/serine-rich, E3 ubiquitin protein ligase	LUN|P53BP3|RP31|TP53BPL	9	9p21
85415	85415	RHPN2	rhophilin, Rho GTPase binding protein 2	P76RBE|RHOBP	19	19q13.11
3146	3146	HMGB1	high mobility group box 1	HMG1|HMG3|SBP-1	13	13q12
682	682	BSG	basigin (Ok blood group)	5F7|CD147|EMMPRIN|M6|OK|TCSF	19	19p13.3
8738	8738	CRADD	CASP2 and RIPK1 domain containing adaptor with death domain	MRT34|RAIDD	12	12q21.33-q23.1
2512	2512	FTL	ferritin, light polypeptide	LFTD|NBIA3	19	19q13.33
137964	137964	AGPAT6	1-acylglycerol-3-phosphate O-acyltransferase 6	1-AGPAT 6|LPAAT-zeta|LPAATZ|TSARG7	8	8p11.21
29777	29777	ABT1	activator of basal transcription 1	hABT1	6	6p22.2
9025	9025	RNF8	ring finger protein 8, E3 ubiquitin protein ligase	hRNF8	6	6p21.3
9913	9913	SUPT7L	suppressor of Ty 7 (S. cerevisiae)-like	SPT7L|STAF65|STAF65(gamma)|STAF65G|SUPT7H	2	2p23.3
57103	57103	TIGAR	TP53 induced glycolysis regulatory phosphatase	C12orf5|FR2BP	12	12p13.3
10807	10807	SDCCAG3	serologically defined colon cancer antigen 3	NY-CO-3	9	9q34.3
9654	9654	TTLL4	tubulin tyrosine ligase-like family member 4	-	2	2p24.3-p24.1
23043	23043	TNIK	TRAF2 and NCK interacting kinase	-	3	3q26.31
221078	221078	NSUN6	NOP2/Sun domain family, member 6	4933414E04Rik|ARL5B-AS1|NOPD1	10	10p12.31
26090	26090	ABHD12	abhydrolase domain containing 12	ABHD12A|BEM46L2|C20orf22|PHARC|dJ965G21.2	20	20p11.21
134359	134359	POC5	POC5 centriolar protein	C5orf37	5	5q13.3
286262	286262	TPRN	taperin	C9orf75|DFNB79	9	9q34.3
3708	3708	ITPR1	inositol 1,4,5-trisphosphate receptor, type 1	ACV|CLA4|INSP3R1|IP3R|IP3R1|PPP1R94|SCA15|SCA16|SCA29	3	3p26.1
84126	84126	ATRIP	ATR interacting protein	-	3	3p21.31
80135	80135	RPF1	ribosome production factor 1 homolog (S. cerevisiae)	BXDC5	1	1p22.3
26003	26003	GORASP2	golgi reassembly stacking protein 2, 55kDa	GOLPH6|GRASP55|GRS2|p59	2	2q31.1
54927	54927	CHCHD3	coiled-coil-helix-coiled-coil-helix domain containing 3	MINOS3|Mic19|PPP1R22	7	7q33
84186	84186	ZCCHC7	zinc finger, CCHC domain containing 7	AIR1|HSPC086	9	9p13.2
8503	8503	PIK3R3	phosphoinositide-3-kinase, regulatory subunit 3 (gamma)	p55|p55-GAMMA|p55PIK	1	1p34.1
10622	10622	POLR3G	polymerase (RNA) III (DNA directed) polypeptide G (32kD)	RPC32|RPC7	5	5q14.3
10544	10544	PROCR	protein C receptor, endothelial	CCCA|CCD41|EPCR	20	20q11.2
51022	51022	GLRX2	glutaredoxin 2	CGI-133|GRX2	1	1q31.2
84928	84928	TMEM209	transmembrane protein 209	NET31	7	7q32.2
10445	10445	MCRS1	microspherule protein 1	ICP22BP|INO80Q|MCRS2|MSP58|P78	12	12q13.12
1000	1000	CDH2	cadherin 2, type 1, N-cadherin (neuronal)	CD325|CDHN|CDw325|NCAD	18	18q11.2
1212	1212	CLTB	clathrin, light chain B	LCB	5	5q35
9491	9491	PSMF1	proteasome (prosome, macropain) inhibitor subunit 1 (PI31)	PI31	20	20p13
51611	51611	DPH5	diphthamide biosynthesis 5	AD-018|CGI-30|HSPC143|NPD015	1	1p21.2
571	571	BACH1	BTB and CNC homology 1, basic leucine zipper transcription factor 1	BACH-1|BTBD24	21	21q22.11
9618	9618	TRAF4	TNF receptor-associated factor 4	CART1|MLN62|RNF83	17	17q11-q12
1613	1613	DAPK3	death-associated protein kinase 3	DLK|ZIP|ZIPK	19	19p13.3
23136	23136	EPB41L3	erythrocyte membrane protein band 4.1-like 3	4.1B|DAL-1|DAL1	18	18p11.32
54014	54014	BRWD1	bromodomain and WD repeat domain containing 1	C21orf107|N143|WDR9	21	21q22.2
29063	29063	ZCCHC4	zinc finger, CCHC domain containing 4	HSPC052|ZGRF4	4	4p15.2
23383	23383	MAU2	MAU2 sister chromatid cohesion factor	KIAA0892|MAU2L|SCC4|mau-2	19	19p13.11
10152	10152	ABI2	abl-interactor 2	ABI-2|ABI2B|AIP-1|AblBP3|SSH3BP2|argBP1|argBPIA|argBPIB	2	2q33
10513	10513	APPBP2	amyloid beta precursor protein (cytoplasmic tail) binding protein 2	APP-BP2|HS.84084|PAT1	17	17q23.2
50512	50512	PODXL2	podocalyxin-like 2	EG|PODLX2	3	3q21.3
644815	644815	FAM83G	family with sequence similarity 83, member G	PAWS1	17	17p11.2
1464	1464	CSPG4	chondroitin sulfate proteoglycan 4	HMW-MAA|MCSP|MCSPG|MEL-CSPG|MSK16|NG2	15	15q24.2
55326	55326	AGPAT5	1-acylglycerol-3-phosphate O-acyltransferase 5	1AGPAT5|LPAATE	8	8p23.1
3631	3631	INPP4A	inositol polyphosphate-4-phosphatase, type I, 107kDa	INPP4|TVAS1	2	2q11.2
166968	166968	MIER3	mesoderm induction early response 1, family member 3	-	5	5q11.2
393	393	ARHGAP4	Rho GTPase activating protein 4	C1|RGC1|RhoGAP4|SrGAP4|p115	X	Xq28
28511	28511	NKIRAS2	NFKB inhibitor interacting Ras-like 2	KBRAS2|kappaB-Ras2	17	17q21.2
150684	150684	COMMD1	copper metabolism (Murr1) domain containing 1	C2orf5|MURR1	2	2p15
729438	729438	GATSL2	GATS protein-like 2	GATSL1	7	7q11.23
10905	10905	MAN1A2	mannosidase, alpha, class 1A, member 2	MAN1B	1	1p13
273	273	AMPH	amphiphysin	AMPH1	7	7p14-p13
7586	7586	ZKSCAN1	zinc finger with KRAB and SCAN domains 1	9130423L19Rik|KOX18|PHZ-37|ZNF139|ZNF36|ZSCAN33	7	7q22
10974	10974	ADIRF	adipogenesis regulatory factor	AFRO|APM2|C10orf116|apM-2	10	10q23.2
50804	50804	MYEF2	myelin expression factor 2	HsT18564|MEF-2|MST156|MSTP156|myEF-2	15	15q21.1
28977	28977	MRPL42	mitochondrial ribosomal protein L42	HSPC204|L31MT|L42MT|MRP-L31|MRP-L42|MRP-S32|MRPL31|MRPS32|PTD007|RPML31|S32MT	12	12q22
57706	57706	DENND1A	DENN/MADD domain containing 1A	FAM31A|KIAA1608	9	9q33.3
10274	10274	STAG1	stromal antigen 1	SA1|SCC3A	3	3q22.3
80143	80143	SIKE1	suppressor of IKBKE 1	SIKE	1	1p13.2
8233	8233	ZRSR2	zinc finger (CCCH type), RNA-binding motif and serine/arginine rich 2	U2AF1-RS2|U2AF1L2|U2AF1RS2|URP|ZC3H22	X	Xp22.1
7273	7273	TTN	titin	CMD1G|CMH9|CMPD4|EOMFC|HMERF|LGMD2J|MYLK5|TMD	2	2q31
84693	84693	MCEE	methylmalonyl CoA epimerase	GLOD2	2	2p13.3
3913	3913	LAMB2	laminin, beta 2 (laminin S)	LAMS|NPHS5	3	3p21
10169	10169	SERF2	small EDRK-rich factor 2	4F5REL|FAM2C|H4F5REL|HsT17089	15	15q15.3
2027	2027	ENO3	enolase 3 (beta, muscle)	GSD13|MSE	17	17p13.2
126299	126299	ZNF428	zinc finger protein 428	C19orf37|Zfp428	19	19q13.31
51232	51232	CRIM1	cysteine rich transmembrane BMP regulator 1 (chordin-like)	CRIM-1|S52	2	2p21
9221	9221	NOLC1	nucleolar and coiled-body phosphoprotein 1	NOPP130|NOPP140|NS5ATP13|P130	10	10q24.32
4713	4713	NDUFB7	NADH dehydrogenase (ubiquinone) 1 beta subcomplex, 7, 18kDa	B18|CI-B18	19	19p13.12
3433	3433	IFIT2	interferon-induced protein with tetratricopeptide repeats 2	G10P2|GARG-39|IFI-54|IFI-54K|IFI54|IFIT-2|ISG-54 K|ISG-54K|ISG54|P54|cig42	10	10q23.31
977	977	CD151	CD151 molecule (Raph blood group)	GP27|MER2|PETA-3|RAPH|SFA1|TSPAN24	11	11p15.5
7076	7076	TIMP1	TIMP metallopeptidase inhibitor 1	CLGI|EPA|EPO|HCI|TIMP	X	Xp11.3-p11.23
767558	767558	LUZP6	leucine zipper protein 6	MPD6|MTPNUT	7	7q33
567	567	B2M	beta-2-microglobulin	-	15	15q21.1
4697	4697	NDUFA4	NDUFA4, mitochondrial complex associated	CI-9k|CI-MLRQ|MLRQ	7	7p21.3
1376	1376	CPT2	carnitine palmitoyltransferase 2	CPT1|CPTASE|IIAE4	1	1p32
967	967	CD63	CD63 molecule	LAMP-3|ME491|MLA1|OMA81H|TSPAN30	12	12q12-q13
2348	2348	FOLR1	folate receptor 1 (adult)	FBP|FOLR	11	11q13.3-q14.1
8638	8638	OASL	2'-5'-oligoadenylate synthetase-like	OASLd|TRIP-14|TRIP14|p59 OASL|p59-OASL|p59OASL	12	12q24.2
250	250	ALPP	alkaline phosphatase, placental	ALP|PALP|PLAP|PLAP-1	2	2q37
7388	7388	UQCRH	ubiquinol-cytochrome c reductase hinge protein	QCR6|UQCR8	1	1p34.1
79689	79689	STEAP4	STEAP family member 4	STAMP2|TIARP|TNFAIP9	7	7q21.12
3437	3437	IFIT3	interferon-induced protein with tetratricopeptide repeats 3	CIG-49|GARG-49|IFI60|IFIT4|IRG2|ISG60|P60|RIG-G|cig41	10	10q24
1350	1350	COX7C	cytochrome c oxidase subunit VIIc	-	5	5q14
7428	7428	VHL	von Hippel-Lindau tumor suppressor, E3 ubiquitin protein ligase	HRCA1|RCA1|VHL1|pVHL	3	3p25.3
231	231	AKR1B1	aldo-keto reductase family 1, member B1 (aldose reductase)	ADR|ALDR1|ALR2|AR	7	7q35
3151	3151	HMGN2	high mobility group nucleosomal binding domain 2	HMG17	1	1p36.1
10409	10409	BASP1	brain abundant, membrane attached signal protein 1	CAP-23|CAP23|NAP-22|NAP22	5	5p15.1
2286	2286	FKBP2	FK506 binding protein 2, 13kDa	FKBP-13|PPIase	11	11q13.1-q13.3
23586	23586	DDX58	DEAD (Asp-Glu-Ala-Asp) box polypeptide 58	RIG-I|RIGI|RLR-1|SGMRT2	9	9p12
79180	79180	EFHD2	EF-hand domain family, member D2	SWS1	1	1p36.21
55601	55601	DDX60	DEAD (Asp-Glu-Ala-Asp) box polypeptide 60	-	4	4q32.3
1936	1936	EEF1D	eukaryotic translation elongation factor 1 delta (guanine nucleotide exchange protein)	EF-1D|EF1D|FP1047	8	8q24.3
2631	2631	GBAS	glioblastoma amplified sequence	NIPSNAP2	7	7p12
3434	3434	IFIT1	interferon-induced protein with tetratricopeptide repeats 1	C56|G10P1|IFI-56|IFI-56K|IFI56|IFIT-1|IFNAI1|ISG56|P56|RNM561	10	10q23.31
8000	8000	PSCA	prostate stem cell antigen	PRO232	8	8q24.2
26099	26099	SZRD1	SUZ RNA binding domain containing 1	C1orf144	1	1p36.13
91452	91452	ACBD5	acyl-CoA binding domain containing 5	-	10	10p12.1
2030	2030	SLC29A1	solute carrier family 29 (equilibrative nucleoside transporter), member 1	ENT1	6	6p21.1
3150	3150	HMGN1	high mobility group nucleosome binding domain 1	HMG14	21	21q22.2
23361	23361	ZNF629	zinc finger protein 629	ZNF|ZNF65	16	16p11.2
7737	7737	RNF113A	ring finger protein 113A	Cwc24|RNF113|TTD5|ZNF183	X	Xq24
2787	2787	GNG5	guanine nucleotide binding protein (G protein), gamma 5	-	1	1p22
54978	54978	SLC35F6	solute carrier family 35, member F6	ANT2BP|C2orf18|TANGO9	2	2p23.3
348	348	APOE	apolipoprotein E	AD2|APO-E|LDLCQ5|LPG	19	19q13.2
9636	9636	ISG15	ISG15 ubiquitin-like modifier	G1P2|IFI15|IMD38|IP17|UCRP|hUCRP	1	1p36.33
5763	5763	PTMS	parathymosin	ParaT	12	12p13
6280	6280	S100A9	S100 calcium binding protein A9	60B8AG|CAGB|CFAG|CGLB|L1AG|LIAG|MAC387|MIF|MRP14|NIF|P14	1	1q21
6167	6167	RPL37	ribosomal protein L37	L37	5	5p13
8270	8270	LAGE3	L antigen family, member 3	CVG5|DXS9879E|DXS9951E|ESO3|ITBA2	X	Xq28
5757	5757	PTMA	prothymosin, alpha	TMSA	2	2q37.1
8744	8744	TNFSF9	tumor necrosis factor (ligand) superfamily, member 9	4-1BB-L|CD137L	19	19p13.3
3963	3963	LGALS7	lectin, galactoside-binding, soluble, 7	GAL7|LGALS7A	19	19q13.2
6278	6278	S100A7	S100 calcium binding protein A7	PSOR1|S100A7c	1	1q21
117159	117159	DCD	dermcidin	AIDD|DCD-1|DSEP|HCAP|PIF	12	12q13.1
1611	1611	DAP	death-associated protein	-	5	5p15.2

## Sheet: Cellular component
Cellular component	No. of genes in the dataset	No.of genes in the background dataset	Percentage of genes	Fold enrichment	P-value (Hypergeometric test)
Exosomes	33	2043	22	2.07126	3.68986e-05	HBA2; F5; HDHD2; VTN; FN1; KIF3A; AHSG; ARHGDIB; BSG; FTL; TNIK; CHCHD3; CSPG4; MAN1A2; ADIRF; TTN; LAMB2; ENO3; B2M; CD63; FOLR1; ALPP; AKR1B1; BASP1; EEF1D; PSCA; SLC29A1; GNG5; SLC35F6; APOE; S100A9; LGALS7; DCD;
Lysosome	28	1620	18.6667	2.21643	5.04051e-05	HBA2; F5; VTN; FN1; AHSG; ARHGDIB; BSG; FTL; ABHD12; GORASP2; PROCR; MAN1A2; CRIM1; CPT2; CD63; FOLR1; ALPP; STEAP4; AKR1B1; BASP1; FKBP2; EFHD2; GBAS; SLC35F6; S100A9; LGALS7; S100A7; DCD;
Cytoplasm	66	5684	44	1.48872	0.000117244	PGM2L1; HBA2; HDHD2; RFK; DAAM1; PFDN4; LBR; AGFG1; CASP2; EXOSC1; KIF3A; AHSG; ARHGDIB; GCLM; RHPN2; HMGB1; BSG; CRADD; FTL; TIGAR; TTLL4; TNIK; ITPR1; GORASP2; GLRX2; MCRS1; CLTB; BACH1; TRAF4; DAPK3; ABI2; APPBP2; PODXL2; INPP4A; ARHGAP4; COMMD1; AMPH; DENND1A; TTN; ENO3; CRIM1; NOLC1; IFIT2; B2M; NDUFA4; CD63; FOLR1; OASL; IFIT3; VHL; AKR1B1; HMGN2; BASP1; FKBP2; DDX58; EFHD2; EEF1D; IFIT1; A…
Platelet dense granule membrane	2	5	1.33333	51.4301	0.000595172	ITPR1; CD63;
Extracellular region	11	442	7.33333	3.19311	0.000711394	F5; VTN; FN1; AHSG; TTN; LAMB2; TIMP1; B2M; APOE; S100A7; DCD;
Low-density lipoprotein particle	2	6	1.33333	42.8727	0.000888186	VIMP; APOE;
Nucleus	64	5847	42.6667	1.40337	0.000949977	HDHD2; TFAM; DAAM1; FN1; LBR; ANP32E; AGFG1; CASP2; EXOSC1; RAD54B; SGPL1; TOPORS; HMGB1; BSG; CRADD; ABT1; RNF8; SUPT7L; TIGAR; TNIK; GORASP2; CHCHD3; ZCCHC7; GLRX2; MCRS1; BACH1; TRAF4; DAPK3; EPB41L3; BRWD1; ZCCHC4; MAU2; ABI2; APPBP2; MIER3; COMMD1; ZKSCAN1; MYEF2; STAG1; ZRSR2; TTN; SERF2; ZNF428; IFIT2; B2M; OASL; ALPP; VHL; HMGN2; BASP1; EFHD2; EEF1D; ACBD5; HMGN1; ZNF629; RNF113A; APOE; P…
Mitochondrion	20	1259	13.3333	2.0374	0.00188389	TFAM; DAAM1; LBR; CASP2; MRS2; SGPL1; ARHGDIB; HMGB1; GLRX2; AGPAT5; MRPL42; MCEE; NDUFB7; NDUFA4; CPT2; UQCRH; COX7C; VHL; EEF1D; GBAS;
Chromatin	3	32	2	12.0542	0.00195469	MAU2; STAG1; HMGN1;
Nucleolus	19	1257	12.6667	1.93866	0.00423143	ANP32E; AGFG1; EXOSC1; TOPORS; HMGB1; ABT1; TNIK; RPF1; MCRS1; BACH1; ZKSCAN1; MYEF2; SERF2; NOLC1; OASL; IFIT1; HMGN1; S100A9; RPL37;
Extracellular space	9	404	6	2.85885	0.00449855	VTN; FN1; SDF2; AHSG; HMGB1; AKR1B1; APOE; ISG15; LGALS7;
Very-low-density lipoprotein particle	2	14	1.33333	18.3915	0.00517204	VIMP; APOE;
Cytoskeleton	9	427	6	2.70487	0.0064047	DAAM1; KATNAL1; ARHGDIB; TNIK; CHCHD3; B2M; BASP1; APOE; DCD;
Cohesin loading complex	1	2	0.666667	64.4146	0.0155402	MAU2;
Intracellular ferritin complex	1	2	0.666667	64.4146	0.0155402	FTL;
Laminin-3 complex	1	2	0.666667	64.4146	0.0155402	LAMB2;
Platelet dense tubular network	1	2	0.666667	64.4146	0.0155402	ITPR1;
M band	1	2	0.666667	64.4146	0.0155402	TTN;
Membrane fraction	7	346	4.66667	2.5971	0.0190095	AGPAT6; MAN1A2; CD151; FOLR1; FKBP2; GBAS; SLC29A1;
Cytosol	16	1178	10.6667	1.74221	0.0216042	RFK; PFDN4; CASP2; GCLM; FTL; BACH1; ABI2; AGPAT5; ARHGAP4; TTN; CD151; VHL; AKR1B1; EEF1D; RPL37; S100A7;
Cell surface	5	205	3.33333	3.13272	0.0224182	HMGB1; CSPG4; TIMP1; CD63; ALPP;
Integral to nuclear inner membrane	1	3	0.666667	43.0144	0.0232201	LBR;
Platelet dense tubular network membrane	1	3	0.666667	43.0144	0.0232201	ITPR1;
Exosome (RNase complex)	1	3	0.666667	43.0144	0.0232201	EXOSC1;
Alphav-beta3 integrin-vitronectin complex	1	3	0.666667	43.0144	0.0232201	VTN;
Clathrin coat	1	3	0.666667	43.0144	0.0232201	CLTB;
Eukaryotic translation elongation factor 1 complex	1	3	0.666667	43.0144	0.0232201	EEF1D;
Laminin-11 complex	1	3	0.666667	43.0144	0.0232201	LAMB2;
Integral to endoplasmic reticulum membrane	2	31	1.33333	8.30909	0.0242414	VIMP; SGPL1;
Platelet alpha granule lumen	2	35	1.33333	7.35975	0.0303986	F5; FN1;
Striated muscle thin filament	1	4	0.666667	32.2876	0.0308405	TTN;
Intermediate-density lipoprotein particle	1	4	0.666667	32.2876	0.0308405	APOE;
Proteasome core complex	1	4	0.666667	32.2876	0.0308405	PSMF1;
Cytosolic small ribosomal subunit	2	36	1.33333	7.15537	0.0320249	HBA2; FTL;
Cell-cell junction	2	38	1.33333	6.77887	0.0353777	CDH2; EPB41L3;
Cytoplasmic vesicle membrane	1	5	0.666667	25.843	0.0384018	APPBP2;
DNA-directed RNA polymerase III complex	1	6	0.666667	21.543	0.0459045	POLR3G;
I band	1	6	0.666667	21.543	0.0459045	TTN;
Golgi aparatus	12	897	8	1.71635	0.0482622	F5; AGFG1; CASP2; ITPR1; GORASP2; CLTB; APPBP2; ARHGAP4; MAN1A2; MYEF2; VHL; DCD;
Mitochondrial respiratory chain complex I	2	46	1.33333	5.60019	0.0500357	NDUFB7; NDUFA4;
Early endosome membrane	1	7	0.666667	18.4698	0.0533491	B2M;
Fibrinogen complex	1	7	0.666667	18.4698	0.0533491	FN1;
Catenin complex	1	7	0.666667	18.4698	0.0533491	CDH2;
Basal lamina	1	7	0.666667	18.4698	0.0533491	LAMB2;
Chylomicron	1	8	0.666667	16.164	0.0607359	APOE;
Z disc	1	8	0.666667	16.164	0.0607359	TTN;
Neuronal cell body	1	8	0.666667	16.164	0.0607359	APOE;
Mitochondrial respiratory chain	1	8	0.666667	16.164	0.0607359	UQCRH;
Extracellular matrix	3	120	2	3.2152	0.0676279	VTN; FN1; LAMB2;
U12-type spliceosomal complex	1	9	0.666667	14.37	0.0680655	ZRSR2;
Golgi membrane	2	55	1.33333	4.68397	0.0686375	BSG; B2M;
Filopodium	1	10	0.666667	12.9344	0.0753383	ABI2;
Condensed chromosome	1	10	0.666667	12.9344	0.0753383	HMGB1;
Hemoglobin complex	1	10	0.666667	12.9344	0.0753383	HBA2;
Chromosome	2	59	1.33333	4.36646	0.0775271	MCRS1; MAU2;
High-density lipoprotein particle	1	11	0.666667	11.7596	0.0825547	APOE;
Heterotrimeric G-protein complex	1	11	0.666667	11.7596	0.0825547	GNG5;
Perinuclear region	3	131	2	2.94524	0.0830075	ARHGAP4; CD151; PTMA;
STAGA complex	1	12	0.666667	10.7805	0.0897152	SUPT7L;
Condensed nuclear chromosome	1	12	0.666667	10.7805	0.0897152	TTN;
Cell-cell adherens junction	1	13	0.666667	9.95184	0.0968201	CDH2;
Lysosomal membrane	1	14	0.666667	9.2415	0.10387	CD63;
Extracellular	19	1825	12.6667	1.33529	0.118798	F5; VTN; FN1; SDF2; AHSG; HMGB1; LAMB2; ENO3; TIMP1; B2M; ALPP; AKR1B1; BASP1; APOE; ISG15; S100A9; LGALS7; S100A7; DCD;
Nuclear membrane	2	78	1.33333	3.30297	0.123902	LBR; PSMF1;
Mitochondrial small ribosomal subunit	1	17	0.666667	7.61161	0.124693	MRPL42;
Transcriptional repressor complex	1	17	0.666667	7.61161	0.124693	HMGB1;
Cytoplasmic membrane-bounded vesicle	1	19	0.666667	6.81081	0.138308	ARHGDIB;
Basement membrane	1	21	0.666667	6.16247	0.151712	LAMB2;
Lamellipodium	1	23	0.666667	5.62683	0.164909	ABI2;
Synaptic vesicle	1	24	0.666667	5.39248	0.17143	AMPH;
Endoplasmic reticulum lumen	1	24	0.666667	5.39248	0.17143	FKBP2;
Microtubule associated complex	1	24	0.666667	5.39248	0.17143	APPBP2;
Dendrite	1	27	0.666667	4.79354	0.190694	APOE;
Endosome membrane	1	27	0.666667	4.79354	0.190694	CD63;
MLL1 complex	1	27	0.666667	4.79354	0.190694	MCRS1;
ER-Golgi intermediate compartment	1	30	0.666667	4.31434	0.209512	FN1;
Mitochondrial nucleoid	1	31	0.666667	4.17522	0.215688	TFAM;
Nuclear speck	1	31	0.666667	4.17522	0.215688	TOPORS;
Sarcoplasmic reticulum	1	32	0.666667	4.04478	0.221815	TTN;
Endoplasmic reticulum	11	1104	7.33333	1.27842	0.243708	F5; FN1; VIMP; SGPL1; AGPAT6; ITPR1; PSMF1; LAMB2; VHL; EEF1D; S100A7;
Cytosolic large ribosomal subunit	1	36	0.666667	3.59549	0.245855	RPL37;
PML body	1	37	0.666667	3.49834	0.251748	TOPORS;
Late endosome	1	40	0.666667	3.23603	0.269156	CD151;
Nucleoplasm	5	449	3.33333	1.43035	0.273479	TOPORS; HMGB1; ATRIP; MCRS1; MAU2;
Nuclear pore	1	42	0.666667	3.08197	0.280537	AGFG1;
Ubiquitin ligase complex	1	43	0.666667	3.01031	0.286161	RNF8;
Focal adhesion	1	45	0.666667	2.87655	0.297279	S100A7;
Mitochondrial membrane	1	56	0.666667	2.31161	0.355423	FKBP2;
Mitochondrial inner membrane	1	58	0.666667	2.23192	0.365469	CPT2;
Centrosome	6	656	4	1.17442	0.404959	ANP32E; ARHGDIB; POC5; CHCHD3; PROCR; EEF1D;
Early endosome	1	69	0.666667	1.87615	0.418005	CD151;
Endosome	3	303	2	1.27341	0.421842	RHPN2; TIMP1; CD63;
Proteinaceous extracellular matrix	1	70	0.666667	1.84936	0.422561	FN1;
Nuclear envelope	1	71	0.666667	1.82331	0.427082	LBR;
Integral to plasma membrane	8	934	5.33333	1.09936	0.444922	PROCR; PODXL2; CSPG4; CD151; CD63; FOLR1; GBAS; SLC29A1;
Mitochondrial matrix	1	79	0.666667	1.6387	0.462004	TFAM;
Membrane	3	350	2	1.10242	0.516036	CSPG4; CD151; CD63;
Plasma membrane	27	3479	18	0.995241	0.545206	F5; DAAM1; VIMP; SGPL1; HMGB1; BSG; ITPR1; PROCR; CDH2; CLTB; EPB41L3; CSPG4; CRIM1; CD151; B2M; CD63; FOLR1; STEAP4; BASP1; GBAS; PSCA; SLC29A1; APOE; S100A9; TNFSF9; LGALS7; S100A7;
Intracellular membrane-bounded organelle	1	127	0.666667	1.0194	0.631314	AGFG1;
Actin cytoskeleton	1	132	0.666667	0.980785	0.645564	AMPH;
Ribosome	1	144	0.666667	0.899059	0.677573	RPL37;
Intracellular	1	151	0.666667	0.857383	0.694901	TIGAR;
Microsome	1	156	0.666667	0.829905	0.706709	VIMP;
Cytoplasmic vesicle	1	160	0.666667	0.809158	0.715827	APPBP2;
Soluble fraction	1	180	0.666667	0.719257	0.757363	GCLM;
Integral to membrane	11	1702	7.33333	0.829248	0.784482	SLC35A4; LBR; CYHR1; AGPAT6; ITPR1; PODXL2; AGPAT5; MAN1A2; CRIM1; GNG5; SLC35F6;

## Sheet: Molecular function
Molecular function	No. of genes in the dataset	No.of genes in the background dataset	Percentage of genes	Fold enrichment	P-value (Hypergeometric test)
Nucleic acid binding	3	9	2	42.8254	3.77552e-05	SERF2; IFIT1; ZNF629;
Antioxidant activity	1	2	0.666667	64.4146	0.0155402	GLRX2;
Hydrolase activity	5	203	3.33333	3.16359	0.0215972	HDHD2; TIGAR; INPP4A; MAN1A2; ALPP;
Storage protein	1	3	0.666667	43.0144	0.0232201	FTL;
Protein kinase binding	1	5	0.666667	25.843	0.0384018	ABI2;
Receptor signaling complex scaffold activity	6	322	4	2.39257	0.040743	ARHGDIB; RHPN2; CRADD; PIK3R3; TRAF4; AMPH;
Extracellular matrix structural constituent	4	166	2.66667	3.09649	0.0411929	VTN; FN1; LAMB2; TIMP1;
Palmitoyltransferase activity	1	7	0.666667	18.4698	0.0533491	CPT2;
Metal ion binding	1	7	0.666667	18.4698	0.0533491	F5;
Racemase and epimerase activity	1	11	0.666667	11.7596	0.0825547	MCEE;
Chromatin binding	1	13	0.666667	9.95184	0.0968201	LBR;
Kinase activity	1	14	0.666667	9.2415	0.10387	TTN;
Motor activity	2	79	1.33333	3.26117	0.126499	KLC3; KIF3A;
Oxidoreductase activity	3	161	2	2.39648	0.131474	GLRX2; NDUFA4; AKR1B1;
DNA binding	8	654	5.33333	1.57003	0.139759	HMGB1; ZCCHC7; ZCCHC4; MIER3; ZNF428; DDX60; RNF113A; PTMS;
Lyase activity	1	21	0.666667	6.16247	0.151712	SGPL1;
Kinase regulator activity	1	23	0.666667	5.62683	0.164909	ABI2;
Heat shock protein activity	1	27	0.666667	4.79354	0.190694	DNAJB4;
Transcription regulator activity	9	832	6	1.38821	0.20248	SUPT7L; BACH1; BRWD1; ZKSCAN1; MYEF2; OASL; HMGN2; BASP1; HMGN1;
DNA-directed RNA polymerase activity	1	29	0.666667	4.46306	0.203288	POLR3G;
Intracellular ligand-gated ion channel activity	1	30	0.666667	4.31434	0.209512	ITPR1;
ATPase activity	2	111	1.33333	2.3211	0.214697	KATNAL1; RAD54B;
Ligase activity	2	112	1.33333	2.30037	0.217558	GCLM; TTLL4;
GTPase activity	3	222	2	1.73801	0.250447	ARL5B; NKIRAS2; GNG5;
MHC class I receptor activity	1	37	0.666667	3.49834	0.251748	B2M;
MHC class II receptor activity	1	38	0.666667	3.4063	0.257596	B2M;
Antigen binding	1	42	0.666667	3.08197	0.280537	PROCR;
Isomerase activity	1	45	0.666667	2.87655	0.297279	FKBP2;
Cysteine-type peptidase activity	1	46	0.666667	2.81403	0.302773	CASP2;
Receptor activity	4	361	2.66667	1.42392	0.311027	BSG; CRIM1; CD151; FOLR1;
Ribonuclease activity	1	48	0.666667	2.6968	0.313634	EXOSC1;
Structural constituent of ribosome	2	152	1.33333	1.69505	0.332697	MRPL42; RPL37;
Transferase activity	2	156	1.33333	1.65159	0.344066	RFK; AGPAT5;
Structural molecule activity	3	269	2	1.43436	0.350177	CLTB; EPB41L3; TTN;
Defense/immunity protein activity	1	61	0.666667	2.12217	0.380247	AHSG;
Protein binding	2	182	1.33333	1.41566	0.416173	CSPG4; IFIT1;
Calcium ion binding	2	185	1.33333	1.39271	0.42425	S100A9; S100A7;
Acyltransferase activity	1	80	0.666667	1.61822	0.466218	AGPAT6;
Transporter activity	5	576	3.33333	1.11498	0.468334	HBA2; VIMP; MRS2; GORASP2; APOE;
Auxiliary transport protein activity	3	333	2	1.15869	0.48283	SLC35A4; VIMP; SLC29A1;
Protease inhibitor activity	1	94	0.666667	1.37723	0.521882	PSMF1;
Cell adhesion molecule activity	3	356	2	1.08384	0.527486	CDH2; NDUFB7; LGALS7;
Translation regulator activity	1	101	0.666667	1.28179	0.547511	MCRS1;
Ubiquitin-specific protease activity	3	377	2	1.02346	0.566359	TOPORS; RNF8; VHL;
Cytokine activity	1	107	0.666667	1.20992	0.56839	ISG15;
Guanyl-nucleotide exchange factor activity	1	112	0.666667	1.15591	0.585056	EEF1D;
Chaperone activity	1	126	0.666667	1.02749	0.628396	PFDN4;
Receptor binding	1	129	0.666667	1.00359	0.637081	TNFSF9;
GTPase activator activity	1	144	0.666667	0.899059	0.677573	ARHGAP4;
Protein serine/threonine kinase activity	2	301	1.33333	0.856001	0.683603	TNIK; DAPK3;
RNA binding	2	366	1.33333	0.703983	0.782214	AGFG1; ZRSR2;
Catalytic activity	3	532	2	0.72528	0.788245	PGM2L1; ENO3; UQCRH;
Cytoskeletal protein binding	1	218	0.666667	0.593888	0.820374	IFIT2;
Molecular function unknown	39	5685	26	0.879638	0.853472	UBFD1; DAAM1; ANP32E; SDF2; CYHR1; SDCCAG3; NSUN6; ABHD12; POC5; TPRN; RPF1; CHCHD3; TMEM209; DPH5; BRWD1; MAU2; APPBP2; PODXL2; FAM83G; COMMD1; ADIRF; DENND1A; STAG1; SIKE1; CD63; STEAP4; IFIT3; COX7C; DDX58; EFHD2; GBAS; PSCA; SZRD1; ACBD5; SLC35F6; LAGE3; PTMA; DCD; DAP;
Transcription factor activity	3	842	2	0.458256	0.9626	TFAM; ABT1; NOLC1;

## Sheet: Biological process
Biological process	No. of genes in the dataset	No.of genes in the background dataset	Percentage of genes	Fold enrichment	P-value (Hypergeometric test)
Energy pathways	22	1633	14.6667	1.72779	0.008108	PGM2L1; HDHD2; RFK; KATNAL1; SGPL1; GCLM; AGPAT6; TIGAR; TTLL4; GLRX2; AGPAT5; INPP4A; MAN1A2; MCEE; ENO3; NDUFB7; NDUFA4; CPT2; ALPP; UQCRH; COX7C; AKR1B1;
Metabolism	22	1683	14.6667	1.67646	0.0113135	PGM2L1; HDHD2; RFK; KATNAL1; SGPL1; GCLM; AGPAT6; TIGAR; TTLL4; GLRX2; AGPAT5; INPP4A; MAN1A2; MCEE; ENO3; NDUFB7; NDUFA4; CPT2; ALPP; UQCRH; COX7C; AKR1B1;
Regulation of cell proliferation	2	23	1.33333	11.198	0.013735	TRAF4; ABI2;
Cytoskeletal anchoring	1	4	0.666667	32.2876	0.0308405	LBR;
Muscle contraction	1	5	0.666667	25.843	0.0384018	TTN;
Muscle development	1	5	0.666667	25.843	0.0384018	TTN;
Apoptosis	4	220	2.66667	2.33648	0.0937191	CASP2; SUPT7L; TRAF4; DAP;
Regulation of gene expression, epigenetic	2	66	1.33333	3.90342	0.0938818	APPBP2; VHL;
Regulation of nucleobase, nucleoside, nucleotide and nucleic acid metabolism	28	2828	18.6667	1.26967	0.106322	TFAM; AGFG1; EXOSC1; RAD54B; HMGB1; ABT1; POC5; RPF1; ZCCHC7; POLR3G; MCRS1; BACH1; ZCCHC4; MIER3; ZKSCAN1; MYEF2; ZRSR2; SERF2; ZNF428; NOLC1; OASL; HMGN2; BASP1; DDX58; DDX60; HMGN1; RNF113A; PTMS;
Cell motility	1	20	0.666667	6.47044	0.145036	CD151;
Regulation of signal transduction	1	24	0.666667	5.39248	0.17143	INPP4A;
Cell differentiation	1	29	0.666667	4.46306	0.203288	STEAP4;
Anti-apoptosis	1	32	0.666667	4.04478	0.221815	VHL;
Cell growth and/or maintenance	11	1125	7.33333	1.25456	0.262785	VTN; FN1; KLC3; KIF3A; CLTB; EPB41L3; BRWD1; LAMB2; IFIT2; TIMP1; LGALS7;
Cell proliferation	1	39	0.666667	3.31898	0.263398	PTMA;
Cell communication	32	3713	21.3333	1.10514	0.293956	DAAM1; AHSG; ARHGDIB; ARL5B; RHPN2; BSG; CRADD; TNIK; ITPR1; PIK3R3; CDH2; TRAF4; DAPK3; ABI2; CSPG4; ARHGAP4; NKIRAS2; COMMD1; AMPH; STAG1; CRIM1; CD151; CD63; FOLR1; FKBP2; EEF1D; GBAS; PSCA; GNG5; S100A9; TNFSF9; S100A7;
Transcription	1	46	0.666667	2.81403	0.302773	BRWD1;
Protein metabolism	11	1323	7.33333	1.0668	0.458425	F5; UBFD1; PFDN4; DNAJB4; TOPORS; RNF8; GLRX2; PSMF1; MRPL42; VHL; RPL37;
Immune response	5	576	3.33333	1.11498	0.468334	PROCR; B2M; IFIT3; ISG15; DCD;
Signal transduction	31	3934	20.6667	1.01048	0.507214	DAAM1; AHSG; ARHGDIB; ARL5B; RHPN2; BSG; CRADD; TNIK; ITPR1; PIK3R3; CDH2; TRAF4; DAPK3; ABI2; CSPG4; ARHGAP4; NKIRAS2; COMMD1; AMPH; STAG1; CRIM1; CD63; FOLR1; FKBP2; EEF1D; GBAS; PSCA; GNG5; S100A9; TNFSF9; S100A7;
Transport	9	1215	6	0.950614	0.612083	HBA2; SLC35A4; VIMP; MRS2; FTL; GORASP2; TTN; SLC29A1; APOE;
Biological_process unknown	23	4731	15.3333	0.623479	0.997967	ANP32E; SDF2; CYHR1; SDCCAG3; NSUN6; ABHD12; TPRN; CHCHD3; TMEM209; DPH5; MAU2; PODXL2; FAM83G; ADIRF; DENND1A; SIKE1; EFHD2; IFIT1; SZRD1; ACBD5; ZNF629; SLC35F6; LAGE3;

## Sheet: Biological pathway
Biological pathway	No. of genes in the dataset	No.of genes in the background dataset	Percentage of genes	Fold enrichment	P-value (Hypergeometric test)
Interferon Signaling	6	98	4	7.86074	0.000118869	IFIT2; B2M; OASL; IFIT3; IFIT1; ISG15;
Interferon alpha/beta signaling	5	77	3.33333	8.33969	0.000339723	IFIT2; OASL; IFIT3; IFIT1; ISG15;
TNF alpha/NF-kB	6	171	4	4.50518	0.00225633	CASP2; CRADD; TRAF4; NKIRAS2; COMMD1; DAP;
The citric acid (TCA) cycle and respiratory electron transport	5	118	3.33333	5.44225	0.00233136	BSG; NDUFB7; NDUFA4; UQCRH; COX7C;
Integrin cell surface interactions	4	72	2.66667	7.13856	0.00242535	VTN; FN1; BSG; LAMB2;
Respiratory electron transport	4	76	2.66667	6.7629	0.00295288	NDUFB7; NDUFA4; UQCRH; COX7C;
Metabolism of lipids and lipoproteins	7	257	4.66667	3.49645	0.00409323	LBR; SGPL1; AGPAT6; MCEE; CPT2; AKR1B1; APOE;
Cytokine Signaling in Immune system	6	193	4	3.99166	0.00410033	IFIT2; B2M; OASL; IFIT3; IFIT1; ISG15;
Beta3 integrin cell surface interactions	3	43	2	8.97132	0.00456883	VTN; FN1; HMGB1;
Respiratory electron transport, ATP synthesis by chemiosmotic coupling, and heat production by uncoupling proteins.	4	91	2.66667	5.64826	0.00562329	NDUFB7; NDUFA4; UQCRH; COX7C;
CDP-diacylglycerol biosynthesis I	2	15	1.33333	17.1662	0.00593734	AGPAT6; AGPAT5;
phosphatidylglycerol biosynthesis II (non-plastidic)	2	16	1.33333	16.094	0.00675098	AGPAT6; AGPAT5;
Beta5 beta6 beta7 and beta8 integrin cell surface interactions	2	17	1.33333	15.1479	0.00761219	VTN; FN1;
Caspase cascade in apoptosis	3	52	2	7.41889	0.00777539	CASP2; ARHGDIB; CRADD;
diphthamide biosynthesis	1	1	0.666667	128.192	0.00780031	DPH5;
Immune System	10	522	6.66667	2.45818	0.00791929	PIK3R3; PSMF1; SIKE1; IFIT2; B2M; OASL; IFIT3; DDX58; IFIT1; ISG15;
triacylglycerol biosynthesis	2	24	1.33333	10.7316	0.0149078	AGPAT6; AGPAT5;
RIG-I/MDA5 mediated induction of IFN-alpha/beta pathways	3	67	2	5.75819	0.0154883	SIKE1; DDX58; ISG15;
glutathione biosynthesis	1	2	0.666667	64.4146	0.0155402	GCLM;
flavin biosynthesis IV (mammalian)	1	2	0.666667	64.4146	0.0155402	RFK;
Platelet degranulation	2	28	1.33333	9.19903	0.0200073	TTN; CD63;
Negative regulators of RIG-I/MDA5 signaling	2	28	1.33333	9.19903	0.0200073	DDX58; ISG15;
Progressive trimming of alpha-1,2-linked mannose residues from Man9/8/7GlcNAc2 to produce Man5GlcNAc2	1	3	0.666667	43.0144	0.0232201	MAN1A2;
Mitochondrial transcription initiation	1	3	0.666667	43.0144	0.0232201	TFAM;
methylglyoxal degradation III	1	3	0.666667	43.0144	0.0232201	AKR1B1;
methylmalonyl pathway	1	3	0.666667	43.0144	0.0232201	MCEE;
Fatty acid, triacylglycerol, and ketone body metabolism	3	83	2	4.64831	0.02716	AGPAT6; MCEE; CPT2;
Hemostasis	7	375	4.66667	2.39626	0.0279251	F5; FN1; KIF3A; BSG; PIK3R3; TTN; CD63;
HIV-1 Nef: Negative effector of Fas and TNF-alpha	2	35	1.33333	7.35975	0.0303986	CASP2; CRADD;
Pregnenolone biosynthesis	1	4	0.666667	32.2876	0.0308405	AKR1B1;
Propionyl-CoA catabolism	1	4	0.666667	32.2876	0.0308405	MCEE;
Vitamin B2 (riboflavin) metabolism	1	4	0.666667	32.2876	0.0308405	RFK;
Transcription from mitochondrial promoters	1	4	0.666667	32.2876	0.0308405	TFAM;
2-oxobutanoate degradation I	1	4	0.666667	32.2876	0.0308405	MCEE;
Response to elevated platelet cytosolic Ca2+	2	39	1.33333	6.6051	0.037103	TTN; CD63;
N-glycan trimming and elongation in the cis-Golgi	1	5	0.666667	25.843	0.0384018	MAN1A2;
Glutathione synthesis and recycling	1	6	0.666667	21.543	0.0459045	GCLM;
zymosterol biosynthesis	1	6	0.666667	21.543	0.0459045	LBR;
Interferon gamma signaling	2	47	1.33333	5.48107	0.0519987	B2M; OASL;
Transport of nucleosides and free purine and pyrimidine bases across the plasma membrane	1	7	0.666667	18.4698	0.0533491	SLC29A1;
acetone degradation I (to methylglyoxal)	1	7	0.666667	18.4698	0.0533491	AKR1B1;
Alpha6Beta4Integrin	2	48	1.33333	5.3669	0.0539889	PIK3R3; CD151;
TRAIL signaling pathway	16	1325	10.6667	1.54893	0.0539904	VTN; FN1; CASP2; AHSG; ARHGDIB; CRADD; SUPT7L; TIGAR; TNIK; CDH2; CLTB; AMPH; TIMP1; B2M; PTMA; S100A7;
Metabolism	11	823	7.33333	1.71491	0.0575707	RFK; EXOSC1; GCLM; BSG; PSMF1; NDUFB7; NDUFA4; UQCRH; COX7C; GNG5; RPL37;
Signaling by Rho GTPases	1	8	0.666667	16.164	0.0607359	ARHGDIB;
Rho GTPase cycle	1	8	0.666667	16.164	0.0607359	ARHGDIB;
Import of palmitoyl-CoA into the mitochondrial matrix	1	8	0.666667	16.164	0.0607359	CPT2;
Type I hemidesmosome assembly	1	8	0.666667	16.164	0.0607359	CD151;
Activation of DNA fragmentation factor	1	8	0.666667	16.164	0.0607359	HMGB1;
Apoptosis induced DNA fragmentation	1	8	0.666667	16.164	0.0607359	HMGB1;
Nef mediated downregulation of MHC class I complex cell surface expression	1	9	0.666667	14.37	0.0680655	B2M;
Basigin interactions	1	9	0.666667	14.37	0.0680655	BSG;
Endosomal/Vacuolar pathway	1	9	0.666667	14.37	0.0680655	B2M;
gamma-glutamyl cycle	1	9	0.666667	14.37	0.0680655	GCLM;
Integrin family cell surface interactions	16	1375	10.6667	1.4926	0.0703408	VTN; FN1; AHSG; HMGB1; SUPT7L; TIGAR; TNIK; CDH2; CLTB; CSPG4; AMPH; LAMB2; TIMP1; B2M; PTMA; S100A7;
Endogenous TLR signaling	2	57	1.33333	4.51964	0.073038	HMGB1; S100A9;
Pyruvate metabolism	1	10	0.666667	12.9344	0.0753383	BSG;
TRAF3-dependent IRF activation pathway	1	10	0.666667	12.9344	0.0753383	SIKE1;
FAS (CD95) signaling pathway	3	130	2	2.9679	0.0815517	CASP2; ARHGDIB; CRADD;
mRNA Decay by 3' to 5' Exoribonuclease	1	11	0.666667	11.7596	0.0825547	EXOSC1;
Alpha6 beta4 integrin-ligand interactions	1	11	0.666667	11.7596	0.0825547	LAMB2;
Sphingosine 1-phosphate (S1P) pathway	15	1308	10	1.47106	0.0861036	VTN; FN1; AHSG; SGPL1; CRADD; SUPT7L; TIGAR; TNIK; CDH2; CLTB; AMPH; TIMP1; B2M; PTMA; S100A7;
Integrins in angiogenesis	2	64	1.33333	4.02539	0.0891122	VTN; FN1;
Platelet activation, signaling and aggregation	3	138	2	2.79586	0.0935066	PIK3R3; TTN; CD63;
cholesterol biosynthesis II (via 24,25-dihydrolanosterol)	1	13	0.666667	9.95184	0.0968201	LBR;
cholesterol biosynthesis I	1	13	0.666667	9.95184	0.0968201	LBR;
cholesterol biosynthesis III (via desmosterol)	1	13	0.666667	9.95184	0.0968201	LBR;
Cell junction organization	2	69	1.33333	3.73373	0.101171	CDH2; CD151;
Proteoglycan syndecan-mediated signaling events	15	1342	10	1.43379	0.101345	VTN; DAAM1; FN1; AHSG; BSG; SUPT7L; TIGAR; TNIK; CDH2; CLTB; AMPH; TIMP1; B2M; PTMA; S100A7;
Prefoldin mediated transfer of substrate to CCT/TriC	1	14	0.666667	9.2415	0.10387	PFDN4;
Mitochondrial Fatty Acid Beta-Oxidation	1	14	0.666667	9.2415	0.10387	MCEE;
triacylglycerol degradation	1	14	0.666667	9.2415	0.10387	ABHD12;
Beta1 integrin cell surface interactions	15	1348	10	1.4274	0.104199	VTN; FN1; AHSG; SUPT7L; TIGAR; TNIK; CDH2; CLTB; CSPG4; AMPH; LAMB2; TIMP1; B2M; PTMA; S100A7;
Cell surface interactions at the vascular wall	2	72	1.33333	3.57818	0.108611	FN1; BSG;
Activation of G protein gated Potassium channels	1	15	0.666667	8.62581	0.110865	GNG5;
G protein gated Potassium channels	1	15	0.666667	8.62581	0.110865	GNG5;
Inhibition of voltage gated Ca2+ channels via Gbeta/gamma subunits	1	15	0.666667	8.62581	0.110865	GNG5;
Cooperation of Prefoldin and TriC/CCT in actin and tubulin folding	1	15	0.666667	8.62581	0.110865	PFDN4;
Glutathione conjugation	1	15	0.666667	8.62581	0.110865	GCLM;
HDL-mediated lipid transport	1	15	0.666667	8.62581	0.110865	APOE;
C-MYC pathway	3	149	2	2.58947	0.111038	SUPT7L; PTMA; S100A7;
Common Pathway	1	16	0.666667	8.08704	0.117806	F5;
Chaperonin-mediated protein folding	1	16	0.666667	8.08704	0.117806	PFDN4;
Chylomicron-mediated lipid transport	1	16	0.666667	8.08704	0.117806	APOE;
Syndecan-2-mediated signaling events	2	77	1.33333	3.34586	0.121318	FN1; CDH2;
Destabilization of mRNA by Tristetraprolin (TTP)	1	17	0.666667	7.61161	0.124693	EXOSC1;
CD28 dependent PI3K/Akt signaling	1	17	0.666667	7.61161	0.124693	PIK3R3;
superpathway of methionine degradation	1	17	0.666667	7.61161	0.124693	MCEE;
ER-Phagosome pathway	2	80	1.33333	3.22041	0.12911	PSMF1; B2M;
Activated AMPK stimulates fatty-acid oxidation in muscle	1	18	0.666667	7.18897	0.131527	CPT2;
Validated targets of C-MYC transcriptional activation	2	81	1.33333	3.18066	0.131732	SUPT7L; PTMA;
Syndecan-1-mediated signaling events	14	1297	9.33333	1.38469	0.135681	VTN; FN1; AHSG; BSG; SUPT7L; TIGAR; TNIK; CDH2; CLTB; AMPH; TIMP1; B2M; PTMA; S100A7;
Destabilization of mRNA by KSRP	1	19	0.666667	6.81081	0.138308	EXOSC1;
3-phosphoinositide degradation	1	19	0.666667	6.81081	0.138308	INPP4A;
Eukaryotic Translation Elongation	2	85	1.33333	3.031	0.142343	EEF1D; RPL37;
Metabolism of proteins	4	259	2.66667	1.98466	0.144626	PFDN4; MAN1A2; EEF1D; RPL37;
Antigen processing-Cross presentation	2	86	1.33333	2.99576	0.145024	PSMF1; B2M;
Nef-mediates down modulation of cell surface receptors by recruiting them to clathrin adapters	1	20	0.666667	6.47044	0.145036	B2M;
Cholesterol biosynthesis	1	20	0.666667	6.47044	0.145036	LBR;
Destabilization of mRNA by Butyrate Response Factor 1 (BRF1)	1	20	0.666667	6.47044	0.145036	EXOSC1;
Arf1 pathway	1	20	0.666667	6.47044	0.145036	CLTB;
Kinesins	1	21	0.666667	6.16247	0.151712	KIF3A;
G alpha (12/13) signalling events	1	21	0.666667	6.16247	0.151712	PIK3R3;
Mitotic Metaphase/Anaphase Transition	1	22	0.666667	5.88248	0.158336	STAG1;
Glypican pathway	14	1335	9.33333	1.34528	0.158955	VTN; DAAM1; FN1; AHSG; SUPT7L; TIGAR; TNIK; CDH2; CLTB; AMPH; TIMP1; B2M; PTMA; S100A7;
Inwardly rectifying K+ channels	1	23	0.666667	5.62683	0.164909	GNG5;
Antigen Presentation: Folding, assembly and peptide loading of class I MHC	1	23	0.666667	5.62683	0.164909	B2M;
CDO in myogenesis	1	24	0.666667	5.39248	0.17143	CDH2;
Myogenesis	1	24	0.666667	5.39248	0.17143	CDH2;
Innate Immune System	3	183	2	2.10839	0.171942	SIKE1; DDX58; ISG15;
Steroid hormones	1	25	0.666667	5.17687	0.177902	AKR1B1;
TRAF6 mediated IRF7 activation	1	25	0.666667	5.17687	0.177902	SIKE1;
superpathway of cholesterol biosynthesis	1	25	0.666667	5.17687	0.177902	LBR;
VEGFR3 signaling in lymphatic endothelium	1	25	0.666667	5.17687	0.177902	FN1;
NOD1/2 Signaling Pathway	1	26	0.666667	4.97783	0.184322	DDX58;
3-phosphoinositide biosynthesis	1	26	0.666667	4.97783	0.184322	PIK3R3;
Class I MHC mediated antigen processing & presentation	2	101	1.33333	2.55089	0.186331	PSMF1; B2M;
The role of Nef in HIV-1 replication and disease pathogenesis	1	27	0.666667	4.79354	0.190694	B2M;
GPVI-mediated activation cascade	1	27	0.666667	4.79354	0.190694	PIK3R3;
Golgi Associated Vesicle Biogenesis	1	27	0.666667	4.79354	0.190694	FTL;
Lipoprotein metabolism	1	27	0.666667	4.79354	0.190694	APOE;
Adherens junctions interactions	1	27	0.666667	4.79354	0.190694	CDH2;
Regulation of mRNA Stability by Proteins that Bind AU-rich Elements	2	104	1.33333	2.47731	0.194788	EXOSC1; PSMF1;
Activation of GABAB receptors	1	28	0.666667	4.6224	0.197015	GNG5;
GABA B receptor activation	1	28	0.666667	4.6224	0.197015	GNG5;
Transport to the Golgi and subsequent modification	1	28	0.666667	4.6224	0.197015	MAN1A2;
Protein folding	1	28	0.666667	4.6224	0.197015	PFDN4;
Triglyceride Biosynthesis	1	28	0.666667	4.6224	0.197015	AGPAT6;
Insulin Pathway	13	1285	8.66667	1.29787	0.203264	VTN; FN1; AHSG; SUPT7L; TIGAR; TNIK; CDH2; CLTB; AMPH; TIMP1; B2M; PTMA; S100A7;
Internalization of ErbB1	13	1285	8.66667	1.29787	0.203264	VTN; FN1; AHSG; SUPT7L; TIGAR; TNIK; CDH2; CLTB; AMPH; TIMP1; B2M; PTMA; S100A7;
Urokinase-type plasminogen activator (uPA) and uPAR-mediated signaling	13	1285	8.66667	1.29787	0.203264	VTN; FN1; AHSG; SUPT7L; TIGAR; TNIK; CDH2; CLTB; AMPH; TIMP1; B2M; PTMA; S100A7;
PDGFR-beta signaling pathway	13	1285	8.66667	1.29787	0.203264	VTN; FN1; AHSG; SUPT7L; TIGAR; TNIK; CDH2; CLTB; AMPH; TIMP1; B2M; PTMA; S100A7;
EGF receptor (ErbB1) signaling pathway	13	1285	8.66667	1.29787	0.203264	VTN; FN1; AHSG; SUPT7L; TIGAR; TNIK; CDH2; CLTB; AMPH; TIMP1; B2M; PTMA; S100A7;
Class I PI3K signaling events	13	1285	8.66667	1.29787	0.203264	VTN; FN1; AHSG; SUPT7L; TIGAR; TNIK; CDH2; CLTB; AMPH; TIMP1; B2M; PTMA; S100A7;
Arf6 signaling events	13	1285	8.66667	1.29787	0.203264	VTN; FN1; AHSG; SUPT7L; TIGAR; TNIK; CDH2; CLTB; AMPH; TIMP1; B2M; PTMA; S100A7;
mTOR signaling pathway	13	1285	8.66667	1.29787	0.203264	VTN; FN1; AHSG; SUPT7L; TIGAR; TNIK; CDH2; CLTB; AMPH; TIMP1; B2M; PTMA; S100A7;
Signaling events mediated by focal adhesion kinase	13	1285	8.66667	1.29787	0.203264	VTN; FN1; AHSG; SUPT7L; TIGAR; TNIK; CDH2; CLTB; AMPH; TIMP1; B2M; PTMA; S100A7;
Arf6 downstream pathway	13	1285	8.66667	1.29787	0.203264	VTN; FN1; AHSG; SUPT7L; TIGAR; TNIK; CDH2; CLTB; AMPH; TIMP1; B2M; PTMA; S100A7;
S1P1 pathway	13	1285	8.66667	1.29787	0.203264	VTN; FN1; AHSG; SUPT7L; TIGAR; TNIK; CDH2; CLTB; AMPH; TIMP1; B2M; PTMA; S100A7;
ErbB1 downstream signaling	13	1285	8.66667	1.29787	0.203264	VTN; FN1; AHSG; SUPT7L; TIGAR; TNIK; CDH2; CLTB; AMPH; TIMP1; B2M; PTMA; S100A7;
Arf6 trafficking events	13	1285	8.66667	1.29787	0.203264	VTN; FN1; AHSG; SUPT7L; TIGAR; TNIK; CDH2; CLTB; AMPH; TIMP1; B2M; PTMA; S100A7;
Class I PI3K signaling events mediated by Akt	13	1285	8.66667	1.29787	0.203264	VTN; FN1; AHSG; SUPT7L; TIGAR; TNIK; CDH2; CLTB; AMPH; TIMP1; B2M; PTMA; S100A7;
Sphingolipid metabolism	1	29	0.666667	4.46306	0.203288	SGPL1;
G2/M DNA damage checkpoint	1	29	0.666667	4.46306	0.203288	ATRIP;
EGFR-dependent Endothelin signaling events	13	1286	8.66667	1.29686	0.204019	VTN; FN1; AHSG; SUPT7L; TIGAR; TNIK; CDH2; CLTB; AMPH; TIMP1; B2M; PTMA; S100A7;
IGF1 pathway	13	1288	8.66667	1.29484	0.205533	VTN; FN1; AHSG; SUPT7L; TIGAR; TNIK; CDH2; CLTB; AMPH; TIMP1; B2M; PTMA; S100A7;
TNF receptor signaling pathway	4	299	2.66667	1.71917	0.205613	CASP2; ARHGDIB; CRADD; TNIK;
GMCSF-mediated signaling events	13	1289	8.66667	1.29384	0.206291	VTN; FN1; AHSG; SUPT7L; TIGAR; TNIK; CDH2; CLTB; AMPH; TIMP1; B2M; PTMA; S100A7;
IL5-mediated signaling events	13	1289	8.66667	1.29384	0.206291	VTN; FN1; AHSG; SUPT7L; TIGAR; TNIK; CDH2; CLTB; AMPH; TIMP1; B2M; PTMA; S100A7;
Signaling events mediated by Hepatocyte Growth Factor Receptor (c-Met)	13	1290	8.66667	1.29284	0.207052	VTN; FN1; AHSG; SUPT7L; TIGAR; TNIK; CDH2; CLTB; AMPH; TIMP1; B2M; PTMA; S100A7;
PDGF receptor signaling network	13	1290	8.66667	1.29284	0.207052	VTN; FN1; AHSG; SUPT7L; TIGAR; TNIK; CDH2; CLTB; AMPH; TIMP1; B2M; PTMA; S100A7;
Nectin adhesion pathway	13	1292	8.66667	1.29083	0.208576	VTN; FN1; AHSG; SUPT7L; TIGAR; TNIK; CDH2; CLTB; AMPH; TIMP1; B2M; PTMA; S100A7;
IL3-mediated signaling events	13	1292	8.66667	1.29083	0.208576	VTN; FN1; AHSG; SUPT7L; TIGAR; TNIK; CDH2; CLTB; AMPH; TIMP1; B2M; PTMA; S100A7;
Signaling events mediated by VEGFR1 and VEGFR2	13	1293	8.66667	1.28984	0.20934	VTN; FN1; AHSG; SUPT7L; TIGAR; TNIK; CDH2; CLTB; AMPH; TIMP1; B2M; PTMA; S100A7;
IFN-gamma pathway	13	1293	8.66667	1.28984	0.20934	VTN; FN1; AHSG; SUPT7L; TIGAR; TNIK; CDH2; CLTB; AMPH; TIMP1; B2M; PTMA; S100A7;
Transport of vitamins, nucleosides, and related molecules	1	30	0.666667	4.31434	0.209512	SLC29A1;
Glypican 1 network	13	1296	8.66667	1.28685	0.211639	VTN; FN1; AHSG; SUPT7L; TIGAR; TNIK; CDH2; CLTB; AMPH; TIMP1; B2M; PTMA; S100A7;
PAR1-mediated thrombin signaling events	13	1296	8.66667	1.28685	0.211639	VTN; FN1; AHSG; SUPT7L; TIGAR; TNIK; CDH2; CLTB; AMPH; TIMP1; B2M; PTMA; S100A7;
Thrombin/protease-activated receptor (PAR) pathway	13	1297	8.66667	1.28586	0.212409	VTN; FN1; AHSG; SUPT7L; TIGAR; TNIK; CDH2; CLTB; AMPH; TIMP1; B2M; PTMA; S100A7;
Plasma membrane estrogen receptor signaling	13	1298	8.66667	1.28487	0.213179	VTN; FN1; AHSG; SUPT7L; TIGAR; TNIK; CDH2; CLTB; AMPH; TIMP1; B2M; PTMA; S100A7;
Regulation of RAC1 activity	3	205	2	1.88213	0.21542	ARHGDIB; ABI2; ARHGAP4;
RAC1 signaling pathway	3	205	2	1.88213	0.21542	ARHGDIB; ABI2; ARHGAP4;
RhoA signaling pathway	3	205	2	1.88213	0.21542	ARHGDIB; ABI2; ARHGAP4;
Regulation of RhoA activity	3	205	2	1.88213	0.21542	ARHGDIB; ABI2; ARHGAP4;
VEGF and VEGFR signaling network	13	1301	8.66667	1.28191	0.215497	VTN; FN1; AHSG; SUPT7L; TIGAR; TNIK; CDH2; CLTB; AMPH; TIMP1; B2M; PTMA; S100A7;
Pyruvate metabolism and Citric Acid (TCA) cycle	1	31	0.666667	4.17522	0.215688	BSG;
Alpha9 beta1 integrin signaling events	13	1302	8.66667	1.28092	0.216272	VTN; FN1; AHSG; SUPT7L; TIGAR; TNIK; CDH2; CLTB; AMPH; TIMP1; B2M; PTMA; S100A7;
Endothelins	13	1304	8.66667	1.27896	0.217827	VTN; FN1; AHSG; SUPT7L; TIGAR; TNIK; CDH2; CLTB; AMPH; TIMP1; B2M; PTMA; S100A7;
LKB1 signaling events	13	1305	8.66667	1.27798	0.218606	VTN; FN1; AHSG; SUPT7L; TIGAR; TNIK; CDH2; CLTB; AMPH; TIMP1; B2M; PTMA; S100A7;
ErbB receptor signaling network	13	1308	8.66667	1.27505	0.22095	VTN; FN1; AHSG; SUPT7L; TIGAR; TNIK; CDH2; CLTB; AMPH; TIMP1; B2M; PTMA; S100A7;
Metabolism of steroid hormones and vitamins A and D	1	32	0.666667	4.04478	0.221815	AKR1B1;
Regulation of Lipid Metabolism by Peroxisome proliferator-activated receptor alpha (PPARalpha)	1	32	0.666667	4.04478	0.221815	CPT2;
Syndecan-4-mediated signaling events	3	209	2	1.84611	0.223569	DAAM1; FN1; TNIK;
Formation of Fibrin Clot (Clotting Cascade)	1	33	0.666667	3.92225	0.227896	F5;
trans-Golgi Network Vesicle Budding	1	33	0.666667	3.92225	0.227896	FTL;
Clathrin derived vesicle budding	1	33	0.666667	3.92225	0.227896	FTL;
Glucagon signaling in metabolic regulation	1	33	0.666667	3.92225	0.227896	GNG5;
Alpha4 beta1 integrin signaling events	1	33	0.666667	3.92225	0.227896	FN1;
Translation	2	117	1.33333	2.20208	0.231909	EEF1D; RPL37;
Cell-Cell communication	2	117	1.33333	2.20208	0.231909	CDH2; CD151;
HIF-2-alpha transcription factor network	1	34	0.666667	3.80692	0.233929	VHL;
Cell Cycle Checkpoints	2	118	1.33333	2.18342	0.234787	ATRIP; PSMF1;
GABA receptor activation	1	36	0.666667	3.59549	0.245855	GNG5;
CD28 co-stimulation	1	36	0.666667	3.59549	0.245855	PIK3R3;
Activation of ATR in response to replication stress	1	37	0.666667	3.49834	0.251748	ATRIP;
Phase II conjugation	1	39	0.666667	3.31898	0.263398	GCLM;
amb2 Integrin signaling	1	40	0.666667	3.23603	0.269156	HMGB1;
Metabolism of mRNA	3	234	2	1.64889	0.275665	EXOSC1; PSMF1; RPL37;
Adaptive Immune System	3	237	2	1.62802	0.282013	PIK3R3; PSMF1; B2M;
G2/M Checkpoints	1	43	0.666667	3.01031	0.286161	ATRIP;
Nucleotide-binding domain, leucine rich repeat containing receptor (NLR) signaling pathways	1	43	0.666667	3.01031	0.286161	DDX58;
FOXA1 transcription factor network	1	44	0.666667	2.94191	0.291742	VTN;
Cell-cell junction organization	1	45	0.666667	2.87655	0.297279	CDH2;
Host Interactions of HIV factors	2	141	1.33333	1.82728	0.301179	PSMF1; B2M;
Deadenylation-dependent mRNA decay	1	46	0.666667	2.81403	0.302773	EXOSC1;
Lipid digestion, mobilization, and transport	1	46	0.666667	2.81403	0.302773	APOE;
Meiotic Synapsis	1	47	0.666667	2.75417	0.308225	STAG1;
Metabolism of vitamins and cofactors	1	47	0.666667	2.75417	0.308225	RFK;
Metabolism of water-soluble vitamins and cofactors	1	47	0.666667	2.75417	0.308225	RFK;
IL6-mediated signaling events	1	47	0.666667	2.75417	0.308225	TIMP1;
Apoptotic execution phase	1	48	0.666667	2.6968	0.313634	HMGB1;
FGF signaling pathway	1	48	0.666667	2.6968	0.313634	CDH2;
Fanconi anemia pathway	1	48	0.666667	2.6968	0.313634	ATRIP;
Hedgehog signaling events mediated by Gli proteins	1	48	0.666667	2.6968	0.313634	KIF3A;
Ceramide signaling pathway	1	49	0.666667	2.64178	0.319002	CRADD;
Angiopoietin receptor Tie2-mediated signaling	1	50	0.666667	2.58895	0.324327	FN1;
Costimulation by the CD28 family	1	52	0.666667	2.4894	0.334855	PIK3R3;
Immunoregulatory interactions between a Lymphoid and a non-Lymphoid cell	1	52	0.666667	2.4894	0.334855	B2M;
Signaling events mediated by PTP1B	1	52	0.666667	2.4894	0.334855	CDH2;
Validated transcriptional targets of TAp63 isoforms	1	54	0.666667	2.39721	0.345219	TRAF4;
Apoptosis	2	158	1.33333	1.63069	0.349728	HMGB1; PSMF1;
Autodegradation of Cdh1 by Cdh1:APC/C	1	60	0.666667	2.15753	0.375359	PSMF1;
Metabolism of RNA	3	281	2	1.37311	0.375673	EXOSC1; PSMF1; RPL37;
Validated targets of C-MYC transcriptional repression	1	63	0.666667	2.05481	0.389909	S100A7;
Signaling events mediated by the Hedgehog family	1	65	0.666667	1.99159	0.399421	KIF3A;
Downstream signaling in na&#xef;ve CD8+ T cells	1	65	0.666667	1.99159	0.399421	B2M;
APC/C:Cdc20 mediated degradation of Securin	1	66	0.666667	1.96142	0.404121	PSMF1;
Ubiquitin-dependent degradation of Cyclin D	1	66	0.666667	1.96142	0.404121	PSMF1;
Ubiquitin-dependent degradation of Cyclin D1	1	66	0.666667	1.96142	0.404121	PSMF1;
CDK-mediated phosphorylation and removal of Cdc6	1	66	0.666667	1.96142	0.404121	PSMF1;
Signaling by SCF-KIT	1	66	0.666667	1.96142	0.404121	PIK3R3;
Regulation of activated PAK-2p34 by proteasome mediated degradation	1	66	0.666667	1.96142	0.404121	PSMF1;
Vpu mediated degradation of CD4	1	67	0.666667	1.93215	0.408785	PSMF1;
SCF(Skp2)-mediated degradation of p27/p21	1	67	0.666667	1.93215	0.408785	PSMF1;
Cross-presentation of soluble exogenous antigens (endosomes)	1	67	0.666667	1.93215	0.408785	PSMF1;
Autodegradation of the E3 ubiquitin ligase COP1	1	68	0.666667	1.90374	0.413413	PSMF1;
Noncanonical Wnt signaling pathway	2	182	1.33333	1.41566	0.416173	DAAM1; TNIK;
Vif-mediated degradation of APOBEC3G	1	69	0.666667	1.87615	0.418005	PSMF1;
APC/C:Cdh1 mediated degradation of Cdc20 and other APC/C:Cdh1 targeted proteins in late mitosis/early G1	1	69	0.666667	1.87615	0.418005	PSMF1;
Stabilization of p53	1	69	0.666667	1.87615	0.418005	PSMF1;
Ubiquitin Mediated Degradation of Phosphorylated Cdc25A	1	69	0.666667	1.87615	0.418005	PSMF1;
Antigen processing: Ubiquitination & Proteasome degradation	1	69	0.666667	1.87615	0.418005	PSMF1;
Cdc20:Phospho-APC/C mediated degradation of Cyclin A	1	69	0.666667	1.87615	0.418005	PSMF1;
SCF-beta-TrCP mediated degradation of Emi1	1	70	0.666667	1.84936	0.422561	PSMF1;
p53-Independent G1/S DNA damage checkpoint	1	70	0.666667	1.84936	0.422561	PSMF1;
p53-Independent DNA Damage Response	1	70	0.666667	1.84936	0.422561	PSMF1;
Regulation of ornithine decarboxylase (ODC)	1	70	0.666667	1.84936	0.422561	PSMF1;
Epithelial-to-mesenchymal transition	2	185	1.33333	1.39271	0.42425	FN1; CDH2;
APC/C:Cdc20 mediated degradation of mitotic proteins	1	71	0.666667	1.82331	0.427082	PSMF1;
Destabilization of mRNA by AUF1 (hnRNP D0)	1	71	0.666667	1.82331	0.427082	PSMF1;
ATM pathway	3	307	2	1.25682	0.430124	RNF8; TIGAR; ATRIP;
Activation of APC/C and APC/C:Cdc20 mediated degradation of mitotic proteins	1	72	0.666667	1.79799	0.431567	PSMF1;
p53-Dependent G1 DNA Damage Response	1	72	0.666667	1.79799	0.431567	PSMF1;
p53-Dependent G1/S DNA damage checkpoint	1	72	0.666667	1.79799	0.431567	PSMF1;
Meiosis	1	72	0.666667	1.79799	0.431567	STAG1;
CDT1 association with the CDC6:ORC:origin complex	1	74	0.666667	1.7494	0.440434	PSMF1;
Signaling by Wnt	1	75	0.666667	1.72608	0.444815	PSMF1;
Degradation of beta-catenin by the destruction complex	1	75	0.666667	1.72608	0.444815	PSMF1;
Regulation of Apoptosis	1	75	0.666667	1.72608	0.444815	PSMF1;
Potassium Channels	1	76	0.666667	1.70337	0.449163	GNG5;
G1/S DNA Damage Checkpoints	1	76	0.666667	1.70337	0.449163	PSMF1;
Asparagine N-linked glycosylation	1	77	0.666667	1.68125	0.453477	MAN1A2;
Regulation of APC/C activators between G1/S and early anaphase	1	78	0.666667	1.6597	0.457757	PSMF1;
Cyclin E associated events during G1/S transition	1	78	0.666667	1.6597	0.457757	PSMF1;
Wnt signaling network	2	200	1.33333	1.28826	0.463741	DAAM1; TNIK;
Hypoxic and oxygen homeostasis regulation of HIF-1-alpha	1	80	0.666667	1.61822	0.466218	VHL;
Regulation of mitotic cell cycle	1	81	0.666667	1.59824	0.470399	PSMF1;
APC/C-mediated degradation of cell cycle proteins	1	81	0.666667	1.59824	0.470399	PSMF1;
FOXA transcription factor networks	1	81	0.666667	1.59824	0.470399	VTN;
HIV Infection	2	203	1.33333	1.26922	0.47145	PSMF1; B2M;
Eukaryotic Translation Termination	1	82	0.666667	1.57875	0.474547	RPL37;
Peptide chain elongation	1	82	0.666667	1.57875	0.474547	RPL37;
Viral mRNA Translation	1	82	0.666667	1.57875	0.474547	RPL37;
Wnt	1	82	0.666667	1.57875	0.474547	DAAM1;
Assembly of the pre-replicative complex	1	83	0.666667	1.55973	0.478663	PSMF1;
Switching of origins to a post-replicative state	1	83	0.666667	1.55973	0.478663	PSMF1;
Orc1 removal from chromatin	1	83	0.666667	1.55973	0.478663	PSMF1;
Integration of energy metabolism	1	83	0.666667	1.55973	0.478663	GNG5;
Glypican 3 network	2	206	1.33333	1.25074	0.479093	DAAM1; TNIK;
Membrane Trafficking	1	84	0.666667	1.54117	0.482748	FTL;
Removal of licensing factors from origins	1	85	0.666667	1.52304	0.4868	PSMF1;
Nonsense Mediated Decay Independent of the Exon Junction Complex	1	87	0.666667	1.48803	0.494811	RPL37;
Regulation of DNA replication	1	88	0.666667	1.47112	0.498769	PSMF1;
Neurotransmitter Receptor Binding And Downstream Transmission In The Postsynaptic Cell	1	89	0.666667	1.45459	0.502697	GNG5;
Cyclin A:Cdk2-associated events at S phase entry	1	90	0.666667	1.43843	0.506594	PSMF1;
Formation of a pool of free 40S subunits	1	92	0.666667	1.40717	0.514298	RPL37;
RNA Polymerase I, RNA Polymerase III, and Mitochondrial Transcription	1	92	0.666667	1.40717	0.514298	TFAM;
Mesenchymal-to-epithelial transition	2	223	1.33333	1.1554	0.521106	ARHGDIB; PSCA;
Regulation of gene expression in beta cells	1	98	0.666667	1.32102	0.536699	RPL37;
DNA Replication Pre-Initiation	1	98	0.666667	1.32102	0.536699	PSMF1;
M/G1 Transition	1	98	0.666667	1.32102	0.536699	PSMF1;
Influenza Viral RNA Transcription and Replication	1	98	0.666667	1.32102	0.536699	RPL37;
Biological oxidations	1	98	0.666667	1.32102	0.536699	GCLM;
CDC42 signaling events	6	755	4	1.02042	0.539841	ARHGDIB; TNIK; ABI2; ARHGAP4; TIMP1; B2M;
Posttranslational regulation of adherens junction stability and dissassembly	2	231	1.33333	1.11538	0.540086	TNIK; CDH2;
Mitotic Prometaphase	1	99	0.666667	1.30768	0.540331	STAG1;
L13a-mediated translational silencing of Ceruloplasmin expression	1	102	0.666667	1.26922	0.551059	RPL37;
3' -UTR-mediated translational regulation	1	102	0.666667	1.26922	0.551059	RPL37;
GTP hydrolysis and joining of the 60S ribosomal subunit	1	103	0.666667	1.2569	0.55458	RPL37;
Regulation of CDC42 activity	6	768	4	1.00315	0.556682	ARHGDIB; TNIK; ABI2; ARHGAP4; TIMP1; B2M;
Nonsense-Mediated Decay	1	104	0.666667	1.24482	0.558073	RPL37;
Nonsense Mediated Decay Enhanced by the Exon Junction Complex	1	104	0.666667	1.24482	0.558073	RPL37;
p63 transcription factor network	1	105	0.666667	1.23296	0.561539	TRAF4;
Mitotic M-M/G1 phases	2	242	1.33333	1.06469	0.565331	PSMF1; STAG1;
Regulation of beta-cell development	1	108	0.666667	1.19872	0.571775	RPL37;
Regulation of Androgen receptor activity	1	108	0.666667	1.19872	0.571775	APPBP2;
Synthesis of DNA	1	109	0.666667	1.18772	0.575135	PSMF1;
Eukaryotic Translation Initiation	1	110	0.666667	1.17692	0.578468	RPL37;
Cap-dependent Translation Initiation	1	110	0.666667	1.17692	0.578468	RPL37;
IL12-mediated signaling events	1	111	0.666667	1.16632	0.581775	B2M;
ATR signaling pathway	2	250	1.33333	1.03062	0.583063	TIGAR; ATRIP;
N-cadherin signaling events	2	251	1.33333	1.02651	0.585241	TNIK; CDH2;
Post-translational protein modification	1	114	0.666667	1.13563	0.591542	MAN1A2;
G1/S Transition	1	117	0.666667	1.10652	0.601082	PSMF1;
DNA Replication	2	261	1.33333	0.987184	0.606572	PSMF1; STAG1;
Factors involved in megakaryocyte development and platelet production	1	119	0.666667	1.08792	0.607319	KIF3A;
G alpha (q) signalling events	1	120	0.666667	1.07886	0.610401	PIK3R3;
Transmission across Chemical Synapses	1	121	0.666667	1.06994	0.61346	GNG5;
S Phase	1	121	0.666667	1.06994	0.61346	PSMF1;
TCR signaling in na&#xef;ve CD8+ T cells	1	127	0.666667	1.0194	0.631314	B2M;
Stabilization and expansion of the E-cadherin adherens junction	2	275	1.33333	0.936929	0.635032	TNIK; CDH2;
E-cadherin signaling in the nascent adherens junction	2	275	1.33333	0.936929	0.635032	TNIK; CDH2;
Androgen-mediated signaling	1	130	0.666667	0.995873	0.639931	APPBP2;
E-cadherin signaling events	2	280	1.33333	0.920199	0.644802	TNIK; CDH2;
Insulin Synthesis and Processing	1	132	0.666667	0.980785	0.645564	RPL37;
Validated transcriptional targets of AP1 family members Fra1 and Fra2	1	134	0.666667	0.966148	0.65111	B2M;
Influenza Life Cycle	1	135	0.666667	0.958991	0.653851	RPL37;
Regulation of nuclear beta catenin signaling and target gene transcription	1	135	0.666667	0.958991	0.653851	TNIK;
Direct p53 effectors	1	138	0.666667	0.938145	0.661945	TIGAR;
EGFR1	1	138	0.666667	0.938145	0.661945	PIK3R3;
Mitotic G1-G1/S phases	1	140	0.666667	0.924744	0.667236	PSMF1;
Influenza Infection	1	140	0.666667	0.924744	0.667236	RPL37;
Canonical Wnt signaling pathway	1	155	0.666667	0.835259	0.704384	TNIK;
Cell Cycle, Mitotic	2	317	1.33333	0.812798	0.7108	PSMF1; STAG1;
M Phase	1	158	0.666667	0.8194	0.711304	STAG1;
Transcription	1	178	0.666667	0.727338	0.753497	TFAM;
Neuronal System	1	188	0.666667	0.688652	0.772235	GNG5;
Metabolism of amino acids and derivatives	1	188	0.666667	0.688652	0.772235	PSMF1;
p53 pathway	1	189	0.666667	0.685008	0.774029	TIGAR;
Gene Expression	2	378	1.33333	0.681635	0.797179	EEF1D; RPL37;
Diabetes pathways	1	216	0.666667	0.599386	0.817506	RPL37;
BMP receptor signaling	1	226	0.666667	0.572866	0.831405	AHSG;
Signal Transduction	7	1208	4.66667	0.743887	0.838758	VTN; FN1; ARHGDIB; BSG; PIK3R3; PSMF1; LAMB2;
Developmental Biology	2	432	1.33333	0.596433	0.853853	CDH2; RPL37;
SLC-mediated transmembrane transport	1	247	0.666667	0.524163	0.857264	SLC29A1;
AP-1 transcription factor network	3	621	2	0.621337	0.866871	TNIK; TIMP1; B2M;
Integrin-linked kinase signaling	3	654	2	0.589986	0.888785	TNIK; TIMP1; B2M;
Transmembrane transport of small molecules	1	378	0.666667	0.342513	0.949692	SLC29A1;
GPCR downstream signaling	1	530	0.666667	0.244285	0.985135	PIK3R3;
Signaling by GPCR	1	800	0.666667	0.16184	0.998337	PIK3R3;

## Sheet: Summation(P<0.05)
Description	Type	No. of genes in the dataset	No.of genes in the background dataset	Percentage of genes	Fold enrichment	P-value (Hypergeometric test)	-Log10(P-value)
Exosomes	Cellular component	33	2043	22	2.07126	3.68986e-05	4.43299
Lysosome	Cellular component	28	1620	18.6667	2.21643	5.04051e-05	4.29753
Cytoplasm	Cellular component	66	5684	44	1.48872	0.000117244	3.93091
Platelet dense granule membrane	Cellular component	2	5	1.33333	51.4301	0.000595172	3.22536
Extracellular region	Cellular component	11	442	7.33333	3.19311	0.000711394	3.14789
Low-density lipoprotein particle	Cellular component	2	6	1.33333	42.8727	0.000888186	3.0515
Nucleus	Cellular component	64	5847	42.6667	1.40337	0.000949977	3.02229
Mitochondrion	Cellular component	20	1259	13.3333	2.0374	0.00188389	2.72494
Chromatin	Cellular component	3	32	2	12.0542	0.00195469	2.70892
Nucleolus	Cellular component	19	1257	12.6667	1.93866	0.00423143	2.37351
Extracellular space	Cellular component	9	404	6	2.85885	0.00449855	2.34693
Very-low-density lipoprotein particle	Cellular component	2	14	1.33333	18.3915	0.00517204	2.28634
Cytoskeleton	Cellular component	9	427	6	2.70487	0.0064047	2.1935
Cohesin loading complex	Cellular component	1	2	0.666667	64.4146	0.0155402	1.80854
Intracellular ferritin complex	Cellular component	1	2	0.666667	64.4146	0.0155402	1.80854
Laminin-3 complex	Cellular component	1	2	0.666667	64.4146	0.0155402	1.80854
Platelet dense tubular network	Cellular component	1	2	0.666667	64.4146	0.0155402	1.80854
M band	Cellular component	1	2	0.666667	64.4146	0.0155402	1.80854
Membrane fraction	Cellular component	7	346	4.66667	2.5971	0.0190095	1.72103
Cytosol	Cellular component	16	1178	10.6667	1.74221	0.0216042	1.66546
Cell surface	Cellular component	5	205	3.33333	3.13272	0.0224182	1.6494
Integral to nuclear inner membrane	Cellular component	1	3	0.666667	43.0144	0.0232201	1.63414
Platelet dense tubular network membrane	Cellular component	1	3	0.666667	43.0144	0.0232201	1.63414
Exosome (RNase complex)	Cellular component	1	3	0.666667	43.0144	0.0232201	1.63414
Alphav-beta3 integrin-vitronectin complex	Cellular component	1	3	0.666667	43.0144	0.0232201	1.63414
Clathrin coat	Cellular component	1	3	0.666667	43.0144	0.0232201	1.63414
Eukaryotic translation elongation factor 1 complex	Cellular component	1	3	0.666667	43.0144	0.0232201	1.63414
Laminin-11 complex	Cellular component	1	3	0.666667	43.0144	0.0232201	1.63414
Integral to endoplasmic reticulum membrane	Cellular component	2	31	1.33333	8.30909	0.0242414	1.61544
Platelet alpha granule lumen	Cellular component	2	35	1.33333	7.35975	0.0303986	1.51715
Striated muscle thin filament	Cellular component	1	4	0.666667	32.2876	0.0308405	1.51088
Intermediate-density lipoprotein particle	Cellular component	1	4	0.666667	32.2876	0.0308405	1.51088
Proteasome core complex	Cellular component	1	4	0.666667	32.2876	0.0308405	1.51088
Cytosolic small ribosomal subunit	Cellular component	2	36	1.33333	7.15537	0.0320249	1.49451
Cell-cell junction	Cellular component	2	38	1.33333	6.77887	0.0353777	1.45127
Cytoplasmic vesicle membrane	Cellular component	1	5	0.666667	25.843	0.0384018	1.41565
DNA-directed RNA polymerase III complex	Cellular component	1	6	0.666667	21.543	0.0459045	1.33814
I band	Cellular component	1	6	0.666667	21.543	0.0459045	1.33814
Golgi aparatus	Cellular component	12	897	8	1.71635	0.0482622	1.31639
Nucleic acid binding	Molecular function	3	9	2	42.8254	3.77552e-05	4.42302
Antioxidant activity	Molecular function	1	2	0.666667	64.4146	0.0155402	1.80854
Hydrolase activity	Molecular function	5	203	3.33333	3.16359	0.0215972	1.6656
Storage protein	Molecular function	1	3	0.666667	43.0144	0.0232201	1.63414
Protein kinase binding	Molecular function	1	5	0.666667	25.843	0.0384018	1.41565
Receptor signaling complex scaffold activity	Molecular function	6	322	4	2.39257	0.040743	1.38995
Extracellular matrix structural constituent	Molecular function	4	166	2.66667	3.09649	0.0411929	1.38518
Energy pathways	Biological process	22	1633	14.6667	1.72779	0.008108	2.09109
Metabolism	Biological process	22	1683	14.6667	1.67646	0.0113135	1.9464
Regulation of cell proliferation	Biological process	2	23	1.33333	11.198	0.013735	1.86217
Cytoskeletal anchoring	Biological process	1	4	0.666667	32.2876	0.0308405	1.51088
Muscle contraction	Biological process	1	5	0.666667	25.843	0.0384018	1.41565
Muscle development	Biological process	1	5	0.666667	25.843	0.0384018	1.41565
Interferon Signaling	Biological pathway	6	98	4	7.86074	0.000118869	3.92493
Interferon alpha/beta signaling	Biological pathway	5	77	3.33333	8.33969	0.000339723	3.46888
TNF alpha/NF-kB	Biological pathway	6	171	4	4.50518	0.00225633	2.6466
The citric acid (TCA) cycle and respiratory electron transport	Biological pathway	5	118	3.33333	5.44225	0.00233136	2.63239
Integrin cell surface interactions	Biological pathway	4	72	2.66667	7.13856	0.00242535	2.61523
Respiratory electron transport	Biological pathway	4	76	2.66667	6.7629	0.00295288	2.52975
Metabolism of lipids and lipoproteins	Biological pathway	7	257	4.66667	3.49645	0.00409323	2.38793
Cytokine Signaling in Immune system	Biological pathway	6	193	4	3.99166	0.00410033	2.38718
Beta3 integrin cell surface interactions	Biological pathway	3	43	2	8.97132	0.00456883	2.3402
Respiratory electron transport, ATP synthesis by chemiosmotic coupling, and heat production by uncoupling proteins.	Biological pathway	4	91	2.66667	5.64826	0.00562329	2.25001
CDP-diacylglycerol biosynthesis I	Biological pathway	2	15	1.33333	17.1662	0.00593734	2.22641
phosphatidylglycerol biosynthesis II (non-plastidic)	Biological pathway	2	16	1.33333	16.094	0.00675098	2.17063
Beta5 beta6 beta7 and beta8 integrin cell surface interactions	Biological pathway	2	17	1.33333	15.1479	0.00761219	2.11849
Caspase cascade in apoptosis	Biological pathway	3	52	2	7.41889	0.00777539	2.10928
diphthamide biosynthesis	Biological pathway	1	1	0.666667	128.192	0.00780031	2.10789
Immune System	Biological pathway	10	522	6.66667	2.45818	0.00791929	2.10131
triacylglycerol biosynthesis	Biological pathway	2	24	1.33333	10.7316	0.0149078	1.82659
RIG-I/MDA5 mediated induction of IFN-alpha/beta pathways	Biological pathway	3	67	2	5.75819	0.0154883	1.81
glutathione biosynthesis	Biological pathway	1	2	0.666667	64.4146	0.0155402	1.80854
flavin biosynthesis IV (mammalian)	Biological pathway	1	2	0.666667	64.4146	0.0155402	1.80854
Platelet degranulation	Biological pathway	2	28	1.33333	9.19903	0.0200073	1.69881
Negative regulators of RIG-I/MDA5 signaling	Biological pathway	2	28	1.33333	9.19903	0.0200073	1.69881
Progressive trimming of alpha-1,2-linked mannose residues from Man9/8/7GlcNAc2 to produce Man5GlcNAc2	Biological pathway	1	3	0.666667	43.0144	0.0232201	1.63414
Mitochondrial transcription initiation	Biological pathway	1	3	0.666667	43.0144	0.0232201	1.63414
methylglyoxal degradation III	Biological pathway	1	3	0.666667	43.0144	0.0232201	1.63414
methylmalonyl pathway	Biological pathway	1	3	0.666667	43.0144	0.0232201	1.63414
Fatty acid, triacylglycerol, and ketone body metabolism	Biological pathway	3	83	2	4.64831	0.02716	1.56607
Hemostasis	Biological pathway	7	375	4.66667	2.39626	0.0279251	1.55401
HIV-1 Nef: Negative effector of Fas and TNF-alpha	Biological pathway	2	35	1.33333	7.35975	0.0303986	1.51715
Pregnenolone biosynthesis	Biological pathway	1	4	0.666667	32.2876	0.0308405	1.51088
Propionyl-CoA catabolism	Biological pathway	1	4	0.666667	32.2876	0.0308405	1.51088
Vitamin B2 (riboflavin) metabolism	Biological pathway	1	4	0.666667	32.2876	0.0308405	1.51088
Transcription from mitochondrial promoters	Biological pathway	1	4	0.666667	32.2876	0.0308405	1.51088
2-oxobutanoate degradation I	Biological pathway	1	4	0.666667	32.2876	0.0308405	1.51088
Response to elevated platelet cytosolic Ca2+	Biological pathway	2	39	1.33333	6.6051	0.037103	1.43059
N-glycan trimming and elongation in the cis-Golgi	Biological pathway	1	5	0.666667	25.843	0.0384018	1.41565
Glutathione synthesis and recycling	Biological pathway	1	6	0.666667	21.543	0.0459045	1.33814
zymosterol biosynthesis	Biological pathway	1	6	0.666667	21.543	0.0459045	1.33814
