# Supplementary material for: The interactome and proteomic responses of ALKBH7 in cell lines by in-depth proteomics analysis
Source: Proteome Sci. 2019 Dec 29;17:8. doi: 10.1186/s12953-019-0156-x (PMC6935500; doi:10.1186/s12953-019-0156-x)
Supplement: Supplementary file 1 — Additional file 1: Table S1. Target sequences of ALKBH7. Table S2. Primer sequences of ALKBH7 and GAPDH used in qPCR. Table S3. Identified proteins in IP assay for bioinformatic analysis. Table S4. Enriched Gene ontology and pathway categories in IP assay. Table S5. Sequences of 71 peptides performed in vitro demethylation assays. Table S6. Identified proteins and corresponding bioinformatic analysis in TMT-based MS/MS. Table S7. Enriched Gene ontology and pathway categories in TMT-based MS/MS. Table S8. Detailed information of proteins for protein-protein interaction. [file 12953_2019_156_MOESM1_ESM.zip › Table S8.xlsx]

## Sheet: Dataset(TMT-MS MS)
Dataset item (Gene symbol )	Entrez ID	Gene symbol	Description	Alternate names	Chromosome	Map location
AKR1B1	231	AKR1B1	aldo-keto reductase family 1, member B1 (aldose reductase)	ADR|ALDR1|ALR2|AR	7	7q35
DBI	1622	DBI	diazepam binding inhibitor (GABA receptor modulator, acyl-CoA binding protein)	ACBD1|ACBP|CCK-RP|EP	2	2q12-q21
TFAM	7019	TFAM	transcription factor A, mitochondrial	MTTF1|MTTFA|TCF6|TCF6L1|TCF6L2|TCF6L3	10	10q21
EEF1D	1936	EEF1D	eukaryotic translation elongation factor 1 delta (guanine nucleotide exchange protein)	EF-1D|EF1D|FP1047	8	8q24.3
HMGN2	3151	HMGN2	high mobility group nucleosomal binding domain 2	HMG17	1	1p36.1
EFHD2	79180	EFHD2	EF-hand domain family, member D2	SWS1	1	1p36.21
RPL37	6167	RPL37	ribosomal protein L37	L37	5	5p13
COX7C	1350	COX7C	cytochrome c oxidase subunit VIIc	-	5	5q14
RFK	55312	RFK	riboflavin kinase	RIFK	9	9q21.13
GBAS	2631	GBAS	glioblastoma amplified sequence	NIPSNAP2	7	7p12
CPT2	1376	CPT2	carnitine palmitoyltransferase 2	CPT1|CPTASE|IIAE4	1	1p32
BASP1	10409	BASP1	brain abundant, membrane attached signal protein 1	CAP-23|CAP23|NAP-22|NAP22	5	5p15.1
SNRPB2	6629	SNRPB2	small nuclear ribonucleoprotein polypeptide B	Msl1	20	20p12.1
PTMS	5763	PTMS	parathymosin	ParaT	12	12p13
CKS1B	1163	CKS1B	CDC28 protein kinase regulatory subunit 1B	CKS1|PNAS-16|PNAS-18|ckshs1	1	1q21.2
PTMA	5757	PTMA	prothymosin, alpha	TMSA	2	2q37.1
UBFD1	56061	UBFD1	ubiquitin family domain containing 1	UBPH	16	16p12
ISG15	9636	ISG15	ISG15 ubiquitin-like modifier	G1P2|IFI15|IMD38|IP17|UCRP|hUCRP	1	1p36.33
ITPR3	3710	ITPR3	inositol 1,4,5-trisphosphate receptor, type 3	IP3R|IP3R3	6	6p21
FN1	2335	FN1	fibronectin 1	CIG|ED-B|FINC|FN|FNZ|GFND|GFND2|LETS|MSF	2	2q34
FKBP2	2286	FKBP2	FK506 binding protein 2, 13kDa	FKBP-13|PPIase	11	11q13.1-q13.3
HMGN1	3150	HMGN1	high mobility group nucleosome binding domain 1	HMG14	21	21q22.2
IFIT1	3434	IFIT1	interferon-induced protein with tetratricopeptide repeats 1	C56|G10P1|IFI-56|IFI-56K|IFI56|IFIT-1|IFNAI1|ISG56|P56|RNM561	10	10q23.31
UQCRH	7388	UQCRH	ubiquinol-cytochrome c reductase hinge protein	QCR6|UQCR8	1	1p34.1
RNF113A	7737	RNF113A	ring finger protein 113A	Cwc24|RNF113|TTD5|ZNF183	X	Xq24
SLC35A4	113829	SLC35A4	solute carrier family 35, member A4	-	5	5q31.3
CD63	967	CD63	CD63 molecule	LAMP-3|ME491|MLA1|OMA81H|TSPAN30	12	12q12-q13
HBA2	3040	HBA2	hemoglobin, alpha 2	HBA-T2|HBH	16	16p13.3
PSCA	8000	PSCA	prostate stem cell antigen	PRO232	8	8q24.2
VHL	7428	VHL	von Hippel-Lindau tumor suppressor, E3 ubiquitin protein ligase	HRCA1|RCA1|VHL1|pVHL	3	3p25.3
ALPP	250	ALPP	alkaline phosphatase, placental	ALP|PALP|PLAP|PLAP-1	2	2q37
ZNF629	23361	ZNF629	zinc finger protein 629	ZNF|ZNF65	16	16p11.2
HDHD2	84064	HDHD2	haloacid dehalogenase-like hydrolase domain containing 2	3110052N05Rik|HEL-S-301	18	18q21.1
PGM2L1	283209	PGM2L1	phosphoglucomutase 2-like 1	BM32A|PMMLP	11	11q13.4
VTN	7448	VTN	vitronectin	V75|VN|VNT	17	17q11
YRDC	79693	YRDC	yrdC N(6)-threonylcarbamoyltransferase domain containing	DRIP3|IRIP|SUA5	1	1p34.3
ACBD5	91452	ACBD5	acyl-CoA binding domain containing 5	-	10	10p12.1
S100A7	6278	S100A7	S100 calcium binding protein A7	PSOR1|S100A7c	1	1q21
F5	2153	F5	coagulation factor V (proaccelerin, labile factor)	FVL|PCCF|RPRGL1|THPH2	1	1q23
S100A9	6280	S100A9	S100 calcium binding protein A9	60B8AG|CAGB|CFAG|CGLB|L1AG|LIAG|MAC387|MIF|MRP14|NIF|P14	1	1q21
DAAM1	23002	DAAM1	dishevelled associated activator of morphogenesis 1	-	14	14q23.1
SLC35F6	54978	SLC35F6	solute carrier family 35, member F6	ANT2BP|C2orf18|TANGO9	2	2p23.3
DAP	1611	DAP	death-associated protein	-	5	5p15.2
F2	2147	F2	coagulation factor II (thrombin)	PT|RPRGL2|THPH1	11	11p11
DCD	117159	DCD	dermcidin	AIDD|DCD-1|DSEP|HCAP|PIF	12	12q13.1
TMCO1	54499	TMCO1	transmembrane and coiled-coil domains 1	HP10122|PCIA3|PNAS-136|TMCC4	1	1q24.1
DDX60	55601	DDX60	DEAD (Asp-Glu-Ala-Asp) box polypeptide 60	-	4	4q32.3
LGALS7	3963	LGALS7	lectin, galactoside-binding, soluble, 7	GAL7|LGALS7A	19	19q13.2
PPP1R35	221908	PPP1R35	protein phosphatase 1, regulatory subunit 35	C7orf47	7	7q22.1
CRIP1	1396	CRIP1	cysteine-rich protein 1 (intestinal)	CRHP|CRIP|CRP-1|CRP1	14	14q32.33
ALKBH7	84266	ALKBH7	alkB homolog 7	ABH7|SPATA11|UNQ6002	19	19p13.3
PODXL2	50512	PODXL2	podocalyxin-like 2	EG|PODLX2	3	3q21.3

## Sheet: Cellular component
Cellular component	No. of genes in the dataset	No.of genes in the background dataset	Percentage of genes	Fold enrichment	P-value (Hypergeometric test)
Plasma membrane	11	3479	21.1538	1.1701	0.335083	GBAS; BASP1; ITPR3; CD63; PSCA; S100A7; F5; S100A9; DAAM1; F2; LGALS7;
ER-Golgi intermediate compartment	1	30	1.92308	12.4437	0.0780779	FN1;
Integral to membrane	4	1702	7.69231	0.871114	0.687141	ITPR3; SLC35A4; SLC35F6; PODXL2;
Integral to plasma membrane	4	934	7.69231	1.5874	0.245142	GBAS; ITPR3; CD63; PODXL2;
Golgi aparatus	4	897	7.69231	1.65287	0.223494	VHL; F5; DCD; TMCO1;
Nucleus	21	5847	40.3846	1.32857	0.0807986	TFAM; EEF1D; HMGN2; EFHD2; BASP1; SNRPB2; PTMS; PTMA; FN1; HMGN1; RNF113A; VHL; ALPP; ZNF629; HDHD2; ACBD5; S100A7; S100A9; DAAM1; DAP; DCD;
Nucleolus	4	1257	7.69231	1.1795	0.444463	RPL37; HMGN1; IFIT1; S100A9;
Mitochondrion	10	1259	19.2308	2.93966	0.00176679	DBI; TFAM; EEF1D; COX7C; GBAS; CPT2; CKS1B; UQCRH; VHL; DAAM1;
Cytosolic small ribosomal subunit	1	36	1.92308	10.3703	0.09296	HBA2;
Cytosol	7	1178	13.4615	2.2002	0.0382543	AKR1B1; EEF1D; RPL37; RFK; VHL; S100A7; TMCO1;
Mitochondrial nucleoid	1	31	1.92308	12.0424	0.0805747	TFAM;
Ribosome	1	144	1.92308	2.59311	0.323875	RPL37;
Membrane fraction	2	346	3.84615	2.14783	0.240307	GBAS; FKBP2;
Cytoplasm	24	5684	46.1538	1.56182	0.00827018	AKR1B1; DBI; EEF1D; HMGN2; EFHD2; RFK; BASP1; SNRPB2; PTMA; ISG15; FKBP2; IFIT1; CD63; HBA2; VHL; HDHD2; PGM2L1; S100A7; S100A9; DAAM1; DAP; DCD; CRIP1; PODXL2;
Exosomes	16	2043	30.7692	2.89743	6.16615e-05	AKR1B1; DBI; EEF1D; BASP1; FN1; CD63; HBA2; PSCA; ALPP; HDHD2; VTN; F5; S100A9; SLC35F6; DCD; LGALS7;
Perinuclear region	1	131	1.92308	2.85042	0.299474	PTMA;
Chromatin	1	32	1.92308	11.6662	0.083065	HMGN1;
Lysosome	17	1620	32.6923	3.88221	6.30545e-07	AKR1B1; EFHD2; GBAS; CPT2; BASP1; FN1; FKBP2; CD63; HBA2; ALPP; VTN; S100A7; F5; S100A9; SLC35F6; DCD; LGALS7;
Endoplasmic reticulum	7	1104	13.4615	2.34767	0.0282483	EEF1D; ITPR3; FN1; VHL; S100A7; F5; TMCO1;
Endosome	1	303	1.92308	1.23242	0.562629	CD63;
Cell surface	2	205	3.84615	3.62505	0.106143	CD63; ALPP;
Extracellular	14	1825	26.9231	2.83835	0.000253297	AKR1B1; DBI; BASP1; ISG15; ITPR3; FN1; ALPP; VTN; S100A7; F5; S100A9; F2; DCD; LGALS7;
Extracellular region	6	442	11.5385	5.0273	0.00118645	FN1; VTN; S100A7; F5; F2; DCD;
Membrane	1	350	1.92308	1.06692	0.615741	CD63;
Extracellular space	6	404	11.5385	5.50016	0.000745511	AKR1B1; ISG15; FN1; VTN; F2; LGALS7;
Extracellular matrix	2	120	3.84615	6.19258	0.0418184	FN1; VTN;
Nucleoplasm	1	449	1.92308	0.831683	0.707764	CKS1B;
Centrosome	2	656	3.84615	1.13287	0.533702	EEF1D; SNRPB2;
Soluble fraction	1	180	1.92308	2.07452	0.38718	F2;
Focal adhesion	1	45	1.92308	8.29669	0.114842	S100A7;
Cytoskeleton	3	427	5.76923	2.60628	0.108569	BASP1; DAAM1; DCD;
Platelet alpha granule lumen	2	35	3.84615	21.2274	0.0040305	FN1; F5;
Endosome membrane	1	27	1.92308	13.8258	0.0705473	CD63;
Proteinaceous extracellular matrix	1	70	1.92308	5.33401	0.172946	FN1;
Lysosomal membrane	1	14	1.92308	26.6548	0.0372116	CD63;
Mitochondrial matrix	1	79	1.92308	4.72642	0.192934	TFAM;
Endoplasmic reticulum lumen	1	24	1.92308	15.5533	0.0629564	FKBP2;
Spliceosomal complex	1	46	1.92308	8.11637	0.117242	SNRPB2;
Mitochondrial inner membrane	1	58	1.92308	6.43741	0.145539	CPT2;
Hemoglobin complex	1	10	1.92308	37.3061	0.0267206	HBA2;
Cytosolic large ribosomal subunit	1	36	1.92308	10.3703	0.09296	RPL37;
Platelet dense tubular network membrane	1	3	1.92308	124.065	0.00809083	ITPR3;
Fibrinogen complex	1	7	1.92308	53.2716	0.0187788	FN1;
Alphav-beta3 integrin-vitronectin complex	1	3	1.92308	124.065	0.00809083	VTN;
U2 snRNP	1	3	1.92308	124.065	0.00809083	SNRPB2;
Mitochondrial membrane	1	56	1.92308	6.66728	0.140885	FKBP2;
Mitochondrial respiratory chain	1	8	1.92308	46.621	0.0214331	UQCRH;
Eukaryotic translation elongation factor 1 complex	1	3	1.92308	124.065	0.00809083	EEF1D;
Platelet dense granule membrane	1	5	1.92308	74.5378	0.013449	CD63;

## Sheet: Molecular function
Molecular function	No. of genes in the dataset	No.of genes in the background dataset	Percentage of genes	Fold enrichment	P-value (Hypergeometric test)
Nucleic acid binding	2	9	3.84615	82.4829	0.000255075	IFIT1; ZNF629;
Palmitoyltransferase activity	1	7	1.92308	53.2716	0.0187788	CPT2;
Metal ion binding	1	7	1.92308	53.2716	0.0187788	F5;
Extracellular matrix structural constituent	2	166	3.84615	4.47666	0.0742122	FN1; VTN;
Intracellular ligand-gated ion channel activity	1	30	1.92308	12.4437	0.0780779	ITPR3;
Protein binding	2	182	3.84615	4.08313	0.086889	CKS1B; IFIT1;
Calcium ion binding	2	185	3.84615	4.01692	0.0893348	S100A7; S100A9;
Hydrolase activity	2	203	3.84615	3.66076	0.104425	ALPP; HDHD2;
Isomerase activity	1	45	1.92308	8.29669	0.114842	FKBP2;
Peptidase activity	1	58	1.92308	6.43741	0.145539	F2;
Cytokine activity	1	107	1.92308	3.48971	0.252136	ISG15;
DNA binding	3	654	5.76923	1.70167	0.25975	PTMS; RNF113A; DDX60;
Guanyl-nucleotide exchange factor activity	1	112	1.92308	3.33394	0.26225	EEF1D;
Receptor binding	1	129	1.92308	2.89461	0.295644	DBI;
Structural constituent of ribosome	1	152	1.92308	2.45664	0.338475	RPL37;
Transferase activity	1	156	1.92308	2.39366	0.345659	RFK;
Oxidoreductase activity	1	161	1.92308	2.31932	0.354531	AKR1B1;
Molecular function unknown	17	5685	32.6923	1.10628	0.359125	EFHD2; COX7C; GBAS; PTMA; UBFD1; CD63; PSCA; YRDC; ACBD5; DAAM1; SLC35F6; DAP; DCD; TMCO1; PPP1R35; ALKBH7; PODXL2;
Transcription regulator activity	3	832	5.76923	1.33761	0.392139	HMGN2; BASP1; HMGN1;
Catalytic activity	2	532	3.84615	1.39691	0.423702	UQCRH; PGM2L1;
Transporter activity	2	576	3.84615	1.2902	0.464272	HBA2; CRIP1;
Auxiliary transport protein activity	1	333	1.92308	1.12139	0.597304	SLC35A4;
Cell adhesion molecule activity	1	356	1.92308	1.04894	0.622048	LGALS7;
RNA binding	1	366	1.92308	1.02028	0.632335	SNRPB2;
Ubiquitin-specific protease activity	1	377	1.92308	0.990515	0.643334	VHL;
Transcription factor activity	1	842	1.92308	0.443503	0.902838	TFAM;

## Sheet: Biological process
Biological process	No. of genes in the dataset	No.of genes in the background dataset	Percentage of genes	Fold enrichment	P-value (Hypergeometric test)
Energy pathways	9	1633	17.3077	2.03999	0.0296184	AKR1B1; DBI; COX7C; RFK; CPT2; UQCRH; ALPP; HDHD2; PGM2L1;
Metabolism	9	1683	17.3077	1.97939	0.035049	AKR1B1; DBI; COX7C; RFK; CPT2; UQCRH; ALPP; HDHD2; PGM2L1;
RNA metabolism	1	26	1.92308	14.3573	0.0680237	SNRPB2;
Anti-apoptosis	1	32	1.92308	11.6662	0.083065	VHL;
Cell proliferation	1	39	1.92308	9.57278	0.100312	PTMA;
Regulation of gene expression, epigenetic	1	66	1.92308	5.65724	0.163907	VHL;
Protein metabolism	5	1323	9.61538	1.40013	0.286127	RPL37; UBFD1; VHL; F5; F2;
Apoptosis	1	220	1.92308	1.69735	0.450712	DAP;
Immune response	2	576	3.84615	1.2902	0.464272	ISG15; DCD;
Cell communication	10	3713	19.2308	0.996783	0.561404	EEF1D; GBAS; CKS1B; ITPR3; FKBP2; CD63; PSCA; S100A7; S100A9; DAAM1;
Cell growth and/or maintenance	3	1125	5.76923	0.989243	0.593433	FN1; VTN; LGALS7;
Signal transduction	10	3934	19.2308	0.940787	0.641258	EEF1D; GBAS; CKS1B; ITPR3; FKBP2; CD63; PSCA; S100A7; S100A9; DAAM1;
Transport	3	1215	5.76923	0.915966	0.646475	SLC35A4; HBA2; CRIP1;
Regulation of nucleobase, nucleoside, nucleotide and nucleic acid metabolism	7	2828	13.4615	0.916494	0.659508	TFAM; HMGN2; BASP1; PTMS; HMGN1; RNF113A; DDX60;
Biological_process unknown	10	4731	19.2308	0.782299	0.856964	EFHD2; IFIT1; ZNF629; YRDC; ACBD5; SLC35F6; TMCO1; PPP1R35; ALKBH7; PODXL2;

## Sheet: Biological pathway
Biological pathway	No. of genes in the dataset	No.of genes in the background dataset	Percentage of genes	Fold enrichment	P-value (Hypergeometric test)
Proteoglycan syndecan-mediated signaling events	6	1342	11.5385	1.65581	0.152549	PTMA; FN1; VTN; S100A7; DAAM1; F2;
PAR1-mediated thrombin signaling events	5	1296	9.61538	1.4293	0.271852	PTMA; FN1; VTN; S100A7; F2;
Thrombin/protease-activated receptor (PAR) pathway	5	1297	9.61538	1.42819	0.272377	PTMA; FN1; VTN; S100A7; F2;
Glypican pathway	5	1335	9.61538	1.38754	0.292523	PTMA; FN1; VTN; S100A7; DAAM1;
Hemostasis	4	375	7.69231	3.95361	0.0184734	FN1; CD63; F5; F2;
Metabolism	4	823	7.69231	1.80149	0.182024	RPL37; COX7C; RFK; UQCRH;
Insulin Pathway	4	1285	7.69231	1.1538	0.461576	PTMA; FN1; VTN; S100A7;
Internalization of ErbB1	4	1285	7.69231	1.1538	0.461576	PTMA; FN1; VTN; S100A7;
Urokinase-type plasminogen activator (uPA) and uPAR-mediated signaling	4	1285	7.69231	1.1538	0.461576	PTMA; FN1; VTN; S100A7;
PDGFR-beta signaling pathway	4	1285	7.69231	1.1538	0.461576	PTMA; FN1; VTN; S100A7;
EGF receptor (ErbB1) signaling pathway	4	1285	7.69231	1.1538	0.461576	PTMA; FN1; VTN; S100A7;
Class I PI3K signaling events	4	1285	7.69231	1.1538	0.461576	PTMA; FN1; VTN; S100A7;
Arf6 signaling events	4	1285	7.69231	1.1538	0.461576	PTMA; FN1; VTN; S100A7;
mTOR signaling pathway	4	1285	7.69231	1.1538	0.461576	PTMA; FN1; VTN; S100A7;
Signaling events mediated by focal adhesion kinase	4	1285	7.69231	1.1538	0.461576	PTMA; FN1; VTN; S100A7;
Arf6 downstream pathway	4	1285	7.69231	1.1538	0.461576	PTMA; FN1; VTN; S100A7;
S1P1 pathway	4	1285	7.69231	1.1538	0.461576	PTMA; FN1; VTN; S100A7;
ErbB1 downstream signaling	4	1285	7.69231	1.1538	0.461576	PTMA; FN1; VTN; S100A7;
Arf6 trafficking events	4	1285	7.69231	1.1538	0.461576	PTMA; FN1; VTN; S100A7;
Class I PI3K signaling events mediated by Akt	4	1285	7.69231	1.1538	0.461576	PTMA; FN1; VTN; S100A7;
EGFR-dependent Endothelin signaling events	4	1286	7.69231	1.1529	0.462184	PTMA; FN1; VTN; S100A7;
IGF1 pathway	4	1288	7.69231	1.15111	0.4634	PTMA; FN1; VTN; S100A7;
GMCSF-mediated signaling events	4	1289	7.69231	1.15022	0.464008	PTMA; FN1; VTN; S100A7;
IL5-mediated signaling events	4	1289	7.69231	1.15022	0.464008	PTMA; FN1; VTN; S100A7;
Signaling events mediated by Hepatocyte Growth Factor Receptor (c-Met)	4	1290	7.69231	1.14933	0.464615	PTMA; FN1; VTN; S100A7;
PDGF receptor signaling network	4	1290	7.69231	1.14933	0.464615	PTMA; FN1; VTN; S100A7;
Nectin adhesion pathway	4	1292	7.69231	1.14755	0.46583	PTMA; FN1; VTN; S100A7;
IL3-mediated signaling events	4	1292	7.69231	1.14755	0.46583	PTMA; FN1; VTN; S100A7;
Signaling events mediated by VEGFR1 and VEGFR2	4	1293	7.69231	1.14666	0.466436	PTMA; FN1; VTN; S100A7;
IFN-gamma pathway	4	1293	7.69231	1.14666	0.466436	PTMA; FN1; VTN; S100A7;
Glypican 1 network	4	1296	7.69231	1.14401	0.468256	PTMA; FN1; VTN; S100A7;
Syndecan-1-mediated signaling events	4	1297	7.69231	1.14312	0.468862	PTMA; FN1; VTN; S100A7;
Plasma membrane estrogen receptor signaling	4	1298	7.69231	1.14224	0.469467	PTMA; FN1; VTN; S100A7;
VEGF and VEGFR signaling network	4	1301	7.69231	1.13961	0.471283	PTMA; FN1; VTN; S100A7;
Alpha9 beta1 integrin signaling events	4	1302	7.69231	1.13874	0.471888	PTMA; FN1; VTN; S100A7;
Endothelins	4	1304	7.69231	1.13699	0.473097	PTMA; FN1; VTN; S100A7;
LKB1 signaling events	4	1305	7.69231	1.13612	0.473701	PTMA; FN1; VTN; S100A7;
ErbB receptor signaling network	4	1308	7.69231	1.13351	0.475512	PTMA; FN1; VTN; S100A7;
Sphingosine 1-phosphate (S1P) pathway	4	1308	7.69231	1.13351	0.475512	PTMA; FN1; VTN; S100A7;
TRAIL signaling pathway	4	1325	7.69231	1.11897	0.485735	PTMA; FN1; VTN; S100A7;
Beta1 integrin cell surface interactions	4	1348	7.69231	1.09988	0.49945	PTMA; FN1; VTN; S100A7;
Integrin family cell surface interactions	4	1375	7.69231	1.07828	0.515365	PTMA; FN1; VTN; S100A7;
Syndecan-4-mediated signaling events	3	209	5.76923	5.32466	0.0189297	FN1; DAAM1; F2;
Metabolism of proteins	3	259	5.76923	4.29678	0.0328991	EEF1D; RPL37; F2;
Gene Expression	3	378	5.76923	2.94412	0.0823292	EEF1D; RPL37; SNRPB2;
Signal Transduction	3	1208	5.76923	0.921274	0.642523	FN1; VTN; F2;
Common Pathway	2	16	3.84615	46.4192	0.000840004	F5; F2;
Beta5 beta6 beta7 and beta8 integrin cell surface interactions	2	17	3.84615	43.6902	0.000950359	FN1; VTN;
Formation of Fibrin Clot (Clotting Cascade)	2	33	3.84615	22.5135	0.00358901	F5; F2;
Beta3 integrin cell surface interactions	2	43	3.84615	17.279	0.00603311	FN1; VTN;
Angiopoietin receptor Tie2-mediated signaling	2	50	3.84615	14.8604	0.00808643	FN1; F2;
Integrins in angiogenesis	2	64	3.84615	11.6102	0.0129917	FN1; VTN;
Cell surface interactions at the vascular wall	2	72	3.84615	10.3204	0.0162472	FN1; F2;
Integrin cell surface interactions	2	72	3.84615	10.3204	0.0162472	FN1; VTN;
Respiratory electron transport	2	76	3.84615	9.77728	0.0179924	COX7C; UQCRH;
Interferon alpha/beta signaling	2	77	3.84615	9.65032	0.0184406	ISG15; IFIT1;
FOXA transcription factor networks	2	81	3.84615	9.17382	0.0202803	VTN; F2;
Eukaryotic Translation Elongation	2	85	3.84615	8.74216	0.0221936	EEF1D; RPL37;
Respiratory electron transport, ATP synthesis by chemiosmotic coupling, and heat production by uncoupling proteins.	2	91	3.84615	8.16582	0.0251978	COX7C; UQCRH;
Interferon Signaling	2	98	3.84615	7.5826	0.0288995	ISG15; IFIT1;
Translation	2	117	3.84615	6.35135	0.0399481	EEF1D; RPL37;
The citric acid (TCA) cycle and respiratory electron transport	2	118	3.84615	6.29753	0.0405679	COX7C; UQCRH;
Platelet activation, signaling and aggregation	2	138	3.84615	5.38491	0.0537024	CD63; F2;
C-MYC pathway	2	149	3.84615	4.98739	0.0614852	PTMA; S100A7;
Cytokine Signaling in Immune system	2	193	3.84615	3.85043	0.0959563	ISG15; IFIT1;
Diabetes pathways	2	216	3.84615	3.44045	0.115728	RPL37; F2;
Metabolism of lipids and lipoproteins	2	257	3.84615	2.8916	0.153181	AKR1B1; CPT2;
Immune System	2	522	3.84615	1.42367	0.414272	ISG15; IFIT1;
flavin biosynthesis IV (mammalian)	1	2	1.92308	185.788	0.00540104	RFK;
Mitochondrial transcription initiation	1	3	1.92308	124.065	0.00809083	TFAM;
methylglyoxal degradation III	1	3	1.92308	124.065	0.00809083	AKR1B1;
Pregnenolone biosynthesis	1	4	1.92308	93.1257	0.0107735	AKR1B1;
Vitamin B2 (riboflavin) metabolism	1	4	1.92308	93.1257	0.0107735	RFK;
Transcription from mitochondrial promoters	1	4	1.92308	93.1257	0.0107735	TFAM;
acetone degradation I (to methylglyoxal)	1	7	1.92308	53.2716	0.0187788	AKR1B1;
Transport of gamma-carboxylated protein precursors from the endoplasmic reticulum to the Golgi apparatus	1	8	1.92308	46.621	0.0214331	F2;
Import of palmitoyl-CoA into the mitochondrial matrix	1	8	1.92308	46.621	0.0214331	CPT2;
Gamma-carboxylation of protein precursors	1	9	1.92308	41.4466	0.0240803	F2;
Removal of aminoterminal propeptides from gamma-carboxylated proteins	1	10	1.92308	37.3061	0.0267206	F2;
Gamma-carboxylation, transport, and amino-terminal cleavage of proteins	1	12	1.92308	31.0936	0.03198	F2;
Regulation of Insulin-like Growth Factor (IGF) Activity by Insulin-like Growth Factor Binding Proteins (IGFBPs)	1	14	1.92308	26.6548	0.0372116	F2;
Post-translational modification: gamma carboxylation and hypusine formation	1	14	1.92308	26.6548	0.0372116	F2;
PAR4-mediated thrombin signaling events	1	15	1.92308	24.879	0.039817	F2;
Thrombin signalling through proteinase activated receptors (PARs)	1	17	1.92308	21.9538	0.045007	F2;
Intrinsic Pathway	1	18	1.92308	20.7348	0.0475917	F2;
Activated AMPK stimulates fatty-acid oxidation in muscle	1	18	1.92308	20.7348	0.0475917	CPT2;
Steroid hormones	1	25	1.92308	14.9314	0.0654934	AKR1B1;
VEGFR3 signaling in lymphatic endothelium	1	25	1.92308	14.9314	0.0654934	FN1;
Platelet degranulation	1	28	1.92308	13.3322	0.0730642	CD63;
Negative regulators of RIG-I/MDA5 signaling	1	28	1.92308	13.3322	0.0730642	ISG15;
Platelet Aggregation (Plug Formation)	1	29	1.92308	12.8726	0.0755744	F2;
G1 Phase	1	31	1.92308	12.0424	0.0805747	CKS1B;
Cyclin D associated events in G1	1	31	1.92308	12.0424	0.0805747	CKS1B;
Metabolism of steroid hormones and vitamins A and D	1	32	1.92308	11.6662	0.083065	AKR1B1;
Regulation of Lipid Metabolism by Peroxisome proliferator-activated receptor alpha (PPARalpha)	1	32	1.92308	11.6662	0.083065	CPT2;
Alpha4 beta1 integrin signaling events	1	33	1.92308	11.3128	0.0855486	FN1;
HIF-2-alpha transcription factor network	1	34	1.92308	10.9801	0.0880256	VHL;
Response to elevated platelet cytosolic Ca2+	1	39	1.92308	9.57278	0.100312	CD63;
FOXM1 transcription factor network	1	42	1.92308	8.88917	0.107606	CKS1B;
FOXA2 and FOXA3 transcription factor networks	1	43	1.92308	8.6825	0.110025	F2;
FOXA1 transcription factor network	1	44	1.92308	8.48521	0.112437	VTN;
Metabolism of vitamins and cofactors	1	47	1.92308	7.94372	0.119634	RFK;
Metabolism of water-soluble vitamins and cofactors	1	47	1.92308	7.94372	0.119634	RFK;
Endogenous TLR signaling	1	57	1.92308	6.55033	0.143215	S100A9;
Validated targets of C-MYC transcriptional repression	1	63	1.92308	5.92659	0.157065	S100A7;
SCF(Skp2)-mediated degradation of p27/p21	1	67	1.92308	5.57281	0.166176	CKS1B;
RIG-I/MDA5 mediated induction of IFN-alpha/beta pathways	1	67	1.92308	5.57281	0.166176	ISG15;
Syndecan-2-mediated signaling events	1	77	1.92308	4.84916	0.188533	FN1;
Cyclin E associated events during G1/S transition	1	78	1.92308	4.787	0.190736	CKS1B;
Hypoxic and oxygen homeostasis regulation of HIF-1-alpha	1	80	1.92308	4.66734	0.195125	VHL;
Validated targets of C-MYC transcriptional activation	1	81	1.92308	4.60973	0.197311	PTMA;
Eukaryotic Translation Termination	1	82	1.92308	4.55352	0.19949	RPL37;
Peptide chain elongation	1	82	1.92308	4.55352	0.19949	RPL37;
Viral mRNA Translation	1	82	1.92308	4.55352	0.19949	RPL37;
Wnt	1	82	1.92308	4.55352	0.19949	DAAM1;
Fatty acid, triacylglycerol, and ketone body metabolism	1	83	1.92308	4.49866	0.201664	CPT2;
Nonsense Mediated Decay Independent of the Exon Junction Complex	1	87	1.92308	4.29185	0.210302	RPL37;
Cyclin A:Cdk2-associated events at S phase entry	1	90	1.92308	4.14881	0.216721	CKS1B;
Formation of a pool of free 40S subunits	1	92	1.92308	4.05863	0.220971	RPL37;
RNA Polymerase I, RNA Polymerase III, and Mitochondrial Transcription	1	92	1.92308	4.05863	0.220971	TFAM;
Regulation of gene expression in beta cells	1	98	1.92308	3.81016	0.233587	RPL37;
Influenza Viral RNA Transcription and Replication	1	98	1.92308	3.81016	0.233587	RPL37;
L13a-mediated translational silencing of Ceruloplasmin expression	1	102	1.92308	3.66076	0.241886	RPL37;
3' -UTR-mediated translational regulation	1	102	1.92308	3.66076	0.241886	RPL37;
GTP hydrolysis and joining of the 60S ribosomal subunit	1	103	1.92308	3.62522	0.243947	RPL37;
Nonsense-Mediated Decay	1	104	1.92308	3.59037	0.246002	RPL37;
Nonsense Mediated Decay Enhanced by the Exon Junction Complex	1	104	1.92308	3.59037	0.246002	RPL37;
mRNA Splicing - Major Pathway	1	107	1.92308	3.48971	0.252136	SNRPB2;
mRNA Splicing	1	107	1.92308	3.48971	0.252136	SNRPB2;
Regulation of beta-cell development	1	108	1.92308	3.4574	0.25417	RPL37;
Eukaryotic Translation Initiation	1	110	1.92308	3.39455	0.258221	RPL37;
Cap-dependent Translation Initiation	1	110	1.92308	3.39455	0.258221	RPL37;
Post-translational protein modification	1	114	1.92308	3.27545	0.266258	F2;
G1/S Transition	1	117	1.92308	3.19147	0.27223	CKS1B;
S Phase	1	121	1.92308	3.08598	0.280118	CKS1B;
Insulin Synthesis and Processing	1	132	1.92308	2.82883	0.301381	RPL37;
Influenza Life Cycle	1	135	1.92308	2.76597	0.307073	RPL37;
Processing of Capped Intron-Containing Pre-mRNA	1	138	1.92308	2.70585	0.312719	SNRPB2;
Mitotic G1-G1/S phases	1	140	1.92308	2.6672	0.316458	CKS1B;
Influenza Infection	1	140	1.92308	2.6672	0.316458	RPL37;
mRNA Processing	1	157	1.92308	2.37841	0.347443	SNRPB2;
Peptide ligand-binding receptors	1	167	1.92308	2.236	0.365021	F2;
TNF alpha/NF-kB	1	171	1.92308	2.1837	0.371922	DAP;
Transcription	1	178	1.92308	2.09783	0.383821	TFAM;
Noncanonical Wnt signaling pathway	1	182	1.92308	2.05172	0.390521	DAAM1;
Innate Immune System	1	183	1.92308	2.04051	0.392185	ISG15;
Formation and Maturation of mRNA Transcript	1	185	1.92308	2.01845	0.3955	SNRPB2;
Epithelial-to-mesenchymal transition	1	185	1.92308	2.01845	0.3955	FN1;
Wnt signaling network	1	200	1.92308	1.86708	0.419798	DAAM1;
Glypican 3 network	1	206	1.92308	1.8127	0.429247	DAAM1;
Mesenchymal-to-epithelial transition	1	223	1.92308	1.67452	0.455207	PSCA;
Metabolism of mRNA	1	234	1.92308	1.5958	0.471384	RPL37;
Class A/1 (Rhodopsin-like receptors)	1	274	1.92308	1.36285	0.526334	F2;
Metabolism of RNA	1	281	1.92308	1.3289	0.535357	RPL37;
Cell Cycle, Mitotic	1	317	1.92308	1.17799	0.579161	CKS1B;
GPCR ligand binding	1	336	1.92308	1.11138	0.600619	F2;
Developmental Biology	1	432	1.92308	0.864411	0.693667	RPL37;
Signaling by GPCR	1	800	1.92308	0.466787	0.890581	F2;

## Sheet: String
Accession	Entrez Gene ID	Gene Symbol	Biological process	Cellular component	shALKBH7/Scramble_ave	ALKBH7OE/Vector_ave
P15121	231	AKR1B1	Energy pathways		1.41514	1.06182
P07108	1622	DBI	Energy pathways	Mitochondrion	0.706888	0.888241
Q00059	7019	TFAM		Mitochondrion	0.742036	0.930297
P29692	1936	EEF1D			1.37103	1.08072
P05204	3151	HMGN2			1.42043	0.89364
Q96C19	79180	EFHD2			1.46392	0.973868
P61927	6167	RPL37			2.69615	1.4854
P15954	1350	COX7C	Energy pathways	Mitochondrion	1.35389	1.06279
Q969G6	55312	RFK	Energy pathways		0.74292	0.936359
O75323	2631	GBAS		Mitochondrion	1.41703	1.0737
P23786	1376	CPT2	Energy pathways	Mitochondrion	1.34402	1.0168
P80723	10409	BASP1			O00483	1.20144
P08579	6629	SNRPB2			1.3881	1.04883
P20962	5763	PTMS			1.96545	0.771516
P61024	1163	CKS1B		Mitochondrion	1.44581	1.08014
P06454	5757	PTMA			3.18062	0.501072
O14562	56061	UBFD1			0.724436	0.963382
P05161	9636	ISG15			1.90661	1.1266
Q14573	3710	ITPR3			1.87565	1.01039
P02751	2335	FN1			0.717144	0.835964
P26885	2286	FKBP2			1.387	1.16288
P05114	3150	HMGN1			1.81669	0.756852
P09914	3434	IFIT1			1.43713	1.08892
P07919	7388	UQCRH	Energy pathways	Mitochondrion	1.404	0.925961
O15541	7737	RNF113A			1.54539	1.18387
L0R6Q1	113829	SLC35A4			0.704744	0.927807
P08962	967	CD63			1.40873	1.08982
P69905	3040	HBA2			0.506072	1.03954
O43653	8000	PSCA			1.41051	1.07445
P40337	7428	VHL		Mitochondrion	1.36804	1.08682
P05187	250	ALPP	Energy pathways		1.358	1.10922
Q9UEG4	23361	ZNF629			1.53421	1.27457
Q9H0R4	84064	HDHD2	Energy pathways		0.661984	1.03513
Q6PCE3	283209	PGM2L1	Energy pathways		0.559184	0.96042
P04004	7448	VTN			0.617653	1.21982
Q86U90	79693	YRDC		Mitochondrion	0.726399	0.969677
Q5T8D3	91452	ACBD5			1.5126	1.00901
P31151	6278	S100A7			6.14332	1.21433
P12259	2153	F5			0.565281	1.00389
P06702	6280	S100A9			2.36527	1.1139
Q9Y4D1	23002	DAAM1		Mitochondrion	0.727644	1.06875
Q8N357	54978	C2orf18		Mitochondrion	1.51518	0.927131
P51397	1611	DAP			7.42893	1.64796
P00734	2147	F2			0.507721	0.964756
P81605	117159	DCD			4.95433	0.999388
Q9UM00	54499	TMCO1			2.64816	1.15053
Q8IY21	55601	DDX60			1.48548	1.15101
P47929	3963	LGALS7			3.49111	1.08159
Q8TAP8	221908	PPP1R35			1.63379	1.20922
P61927	6167	RPL37			2.69615	1.4854
P06454	5757	PTMA			3.18062	0.501072
P51397	1611	DAP			7.42893	1.64796
P50238	1396	CRIP1			1.27503	1.80687
Q9BT30	84266	ALKBH7		Mitochondrion	0.976805	11.4486
Q9NZ53	50512	PODXL2			0.976957	1.35963
